# Supplementary material for: Global whole-genome comparison and analysis to classify subpopulations and identify resistance genes in weedy rice relevant for improving crops
Source: Front Plant Sci. 2023 Jan 10;13:1089445. doi: 10.3389/fpls.2022.1089445 (PMC9872009; doi:10.3389/fpls.2022.1089445)
Supplement: Supplementary file 1 [file Table_1.xlsx]

## Sheet: Table S1
Table S1 The detected variant SNPs
Category	Number of SNPs
Upstream	105093
Exonic Stop gain	2953
Exonic Stop loss	108
Exonic Synonymous	101263
Exonic Non-synonymous	54497
Intronic	120788
Splicing	847
Downstream	88665
upstream/downstream	10494
Intergenic	2969678
ts	2548169
tv	1489937
ts/tv	1.71
Total	4038106

## Sheet: Table S2
Table S2 Contribution rate variance of PCA
PCA	percent
PC1	0.36679
PC2	0.084727
PC3	0.0345601
PC4	0.0327334
PC5	0.0238282
PC6	0.0177711
PC7	0.015728
PC8	0.0148331
PC9	0.013347
PC10	0.00990399
PC11	0.00847404
PC12	0.00804535
PC13	0.00742966
PC14	0.00670707
PC15	0.00632698
PC16	0.00611961
PC17	0.00596696
PC18	0.00587598
PC19	0.00551922
PC20	0.00543533

## Sheet: Table S3
Table S3 The percent of population structure analysis
K value	Accession	subgroup	proportion 1	proportion 2	proportion 3	proportion 4	proportion 5	proportion 6	proportion 7	proportion 8	proportion 9	proportion 10	proportion 11
10	YG02	Weed	YG02	1e-05	1e-05	0.260303	1e-05	1e-05	1e-05	0.663658	0.075969	1e-05	1e-05
10	YJ06	Weed	YJ06	1e-05	1e-05	0.263345	1e-05	1e-05	1e-05	0.660895	0.075691	1e-05	1e-05
10	YJ07	Weed	YJ07	1e-05	1e-05	0.227036	0.019152	1e-05	1e-05	0.67047	0.077802	1e-05	0.00549
10	1179-01	Weed	1179-01	1e-05	1e-05	0.99991	1e-05	1e-05	1e-05	1e-05	1e-05	1e-05	1e-05
10	1190-01	Weed	1190-01	1e-05	1e-05	0.999905	1e-05	1e-05	1e-05	1e-05	1.5e-05	1e-05	1e-05
10	1199-01	Weed	1199-01	1e-05	1e-05	0.99991	1e-05	1e-05	1e-05	1e-05	1e-05	1e-05	1e-05
10	1210-02	Weed	1210-02	1e-05	1e-05	0.999908	1e-05	1e-05	1e-05	1e-05	1.2e-05	1e-05	1e-05
10	1333-02	Weed	1333-02	1e-05	1e-05	0.999903	1e-05	1e-05	1.5e-05	1e-05	1.1e-05	1e-05	1e-05
10	1344-02	Weed	1344-02	1e-05	1.4e-05	0.999906	1e-05	1.1e-05	1e-05	1e-05	1e-05	1e-05	1e-05
10	35034	Weed	35034	1e-05	1e-05	0.99991	1e-05	1e-05	1e-05	1e-05	1e-05	1e-05	1e-05
10	1995-15	Weed	1995-15	1e-05	1.2e-05	0.999908	1e-05	1e-05	1e-05	1e-05	1e-05	1e-05	1e-05
10	35186	Weed	35186	1e-05	1e-05	0.99991	1e-05	1e-05	1e-05	1e-05	1e-05	1e-05	1e-05
10	1005-02	Weed	1005-02	1e-05	1e-05	1e-05	1e-05	0.99991	1e-05	1e-05	1e-05	1e-05	1e-05
10	1025-01	Weed	1025-01	1e-05	1e-05	1e-05	1e-05	0.99991	1e-05	1e-05	1e-05	1e-05	1e-05
10	1081-01	Weed	1081-01	1e-05	1e-05	1e-05	1e-05	0.99991	1e-05	1e-05	1e-05	1e-05	1e-05
10	1096-01	Weed	1096-01	1e-05	1e-05	1e-05	1e-05	0.99991	1e-05	1e-05	1e-05	1e-05	1e-05
10	10A	Weed	10A	1e-05	1e-05	1e-05	1e-05	0.99991	1e-05	1e-05	1e-05	1e-05	1e-05
10	1107-01	Weed	1107-01	1e-05	1e-05	1e-05	1e-05	0.99991	1e-05	1e-05	1e-05	1e-05	1e-05
10	1166-02	Weed	1166-02	1e-05	1.1e-05	1e-05	1e-05	0.999908	1.1e-05	1.1e-05	1e-05	1e-05	1e-05
10	1188-01	Weed	1188-01	1e-05	1e-05	1e-05	1e-05	0.999908	1e-05	1e-05	1e-05	1e-05	1.2e-05
10	1214-02	Weed	1214-02	1e-05	1e-05	1e-05	1e-05	0.99991	1e-05	1e-05	1e-05	1e-05	1e-05
10	18A	Weed	18A	1e-05	1e-05	1e-05	1e-05	0.999908	1.2e-05	1e-05	1e-05	1e-05	1e-05
10	LM8	Weed	LM8	0.180542	1.5e-05	1e-05	0.073947	0.082933	0.179948	0.06383	0.085506	0.226722	0.106547
10	CX109	GJ-adm	CX109	0.37358	1e-05	1e-05	0.473058	1e-05	1e-05	1e-05	1e-05	0.084503	0.068799
10	IRIS_313-10872	GJ-adm	IRIS_313-10872	0.077775	0.090967	1e-05	1e-05	1e-05	0.695993	1e-05	0.098869	1e-05	0.036347
10	IRIS_313-11788	GJ-adm	IRIS_313-11788	1e-05	1e-05	1e-05	0.811594	1e-05	0.188326	1e-05	1e-05	1e-05	1e-05
10	CX353	GJ-adm	CX353	0.23693	1e-05	1e-05	0.364218	1e-05	1e-05	1.8e-05	1e-05	1e-05	0.398774
10	CX142	GJ-adm	CX142	0.384553	1e-05	1e-05	0.615367	1e-05	1e-05	1e-05	1e-05	1e-05	1.1e-05
10	CX11	GJ-adm	CX11	0.299126	1e-05	1e-05	0.396463	1e-05	1e-05	0.182452	1e-05	1e-05	0.121899
10	B070	GJ-adm	B070	0.369254	1e-05	1e-05	0.589902	1e-05	0.040774	1e-05	1e-05	1e-05	1e-05
10	CX307	GJ-adm	CX307	0.174135	1e-05	1e-05	0.539789	1e-05	1e-05	1e-05	1e-05	1e-05	0.286006
10	IRIS_313-12060	GJ-adm	IRIS_313-12060	2.9e-05	1e-05	1e-05	0.815153	1e-05	0.184748	1e-05	1e-05	1e-05	1e-05
10	CX138	GJ-adm	CX138	1e-05	1e-05	1e-05	0.584747	1e-05	0.040895	1e-05	1e-05	1e-05	0.374288
10	IRIS_313-11522	GJ-adm	IRIS_313-11522	1e-05	1e-05	1e-05	0.823205	1e-05	0.176715	1e-05	1e-05	1e-05	1e-05
10	IRIS_313-12164	GJ-adm	IRIS_313-12164	0.677552	1e-05	1e-05	1e-05	1e-05	0.322367	1e-05	1e-05	1e-05	1e-05
10	B036	GJ-adm	B036	0.54401	1e-05	1e-05	0.434048	1e-05	0.021872	1e-05	1e-05	1e-05	1e-05
10	IRIS_313-8168	GJ-adm	IRIS_313-8168	0.351514	1e-05	1e-05	0.648406	1e-05	1e-05	1e-05	1e-05	1e-05	1e-05
10	B003	GJ-adm	B003	0.421934	1e-05	1e-05	0.577986	1e-05	1e-05	1e-05	1e-05	1e-05	1e-05
10	CX354	GJ-adm	CX354	1e-05	1e-05	1e-05	0.537729	1e-05	0.462191	1e-05	1e-05	1e-05	1e-05
10	CX282	GJ-adm	CX282	1e-05	0.247259	1e-05	0.56768	1e-05	0.153372	0.004533	1.6e-05	1e-05	0.027099
10	CX205	GJ-adm	CX205	0.142879	1e-05	1e-05	0.356444	1e-05	0.291066	1e-05	1e-05	1e-05	0.209551
10	B230	GJ-adm	B230	1e-05	1e-05	1e-05	0.750596	1e-05	0.249324	1e-05	1e-05	1e-05	1e-05
10	CX284	GJ-adm	CX284	1e-05	0.099702	1.5e-05	0.412251	1e-05	0.349821	0.074631	0.006541	1e-05	0.057009
10	IRIS_313-11736	GJ-trp	IRIS_313-11736	0.99991	1e-05	1e-05	1e-05	1e-05	1e-05	1e-05	1e-05	1e-05	1e-05
10	IRIS_313-11673	GJ-trp	IRIS_313-11673	0.99991	1e-05	1e-05	1e-05	1e-05	1e-05	1e-05	1e-05	1e-05	1e-05
10	IRIS_313-11755	GJ-trp	IRIS_313-11755	0.999901	1e-05	1e-05	1.3e-05	1e-05	1e-05	1e-05	1.6e-05	1e-05	1e-05
10	IRIS_313-11759	GJ-trp	IRIS_313-11759	0.999901	1.7e-05	1e-05	1e-05	1e-05	1.1e-05	1e-05	1e-05	1e-05	1e-05
10	IRIS_313-11790	GJ-trp	IRIS_313-11790	0.565751	1e-05	1e-05	1e-05	1e-05	0.147983	1e-05	1e-05	1e-05	0.286196
10	IRIS_313-11102	GJ-trp	IRIS_313-11102	0.999903	1.6e-05	1e-05	1e-05	1e-05	1e-05	1.1e-05	1e-05	1e-05	1e-05
10	IRIS_313-10582	GJ-trp	IRIS_313-10582	0.99991	1e-05	1e-05	1e-05	1e-05	1e-05	1e-05	1e-05	1e-05	1e-05
10	IRIS_313-11659	GJ-trp	IRIS_313-11659	0.999905	1e-05	1e-05	1.2e-05	1e-05	1e-05	1.3e-05	1e-05	1e-05	1e-05
10	IRIS_313-10918	GJ-trp	IRIS_313-10918	0.628295	1e-05	1e-05	1e-05	1e-05	1e-05	1e-05	1e-05	1e-05	0.371625
10	IRIS_313-15910	GJ-trp	IRIS_313-15910	0.916731	1e-05	1e-05	1e-05	1e-05	1e-05	1e-05	1e-05	1e-05	0.083189
10	IRIS_313-11046	GJ-trp	IRIS_313-11046	0.67175	1e-05	1e-05	1e-05	1e-05	1e-05	1e-05	1e-05	1e-05	0.32817
10	IRIS_313-7914	GJ-trp	IRIS_313-7914	0.99991	1e-05	1e-05	1e-05	1e-05	1e-05	1e-05	1e-05	1e-05	1e-05
10	IRIS_313-11103	GJ-trp	IRIS_313-11103	0.999909	1e-05	1e-05	1e-05	1e-05	1.1e-05	1e-05	1e-05	1e-05	1e-05
10	IRIS_313-10577	GJ-trp	IRIS_313-10577	0.99991	1e-05	1e-05	1e-05	1e-05	1e-05	1e-05	1e-05	1e-05	1e-05
10	IRIS_313-11739	GJ-trp	IRIS_313-11739	0.99991	1e-05	1e-05	1e-05	1e-05	1e-05	1e-05	1e-05	1e-05	1e-05
10	IRIS_313-11044	GJ-trp	IRIS_313-11044	0.710537	1e-05	1e-05	1e-05	1e-05	1e-05	1e-05	1e-05	1e-05	0.289383
10	CX220	GJ-trp	CX220	0.991748	1e-05	1e-05	0.008172	1e-05	1e-05	1e-05	1e-05	1e-05	1e-05
10	B018	GJ-trp	B018	0.957394	1e-05	1e-05	0.042526	1e-05	1e-05	1e-05	1e-05	1e-05	1e-05
10	IRIS_313-11756	GJ-trp	IRIS_313-11756	0.999908	1e-05	1e-05	1e-05	1e-05	1.1e-05	1e-05	1e-05	1e-05	1e-05
10	CX106	GJ-trp	CX106	0.999905	1e-05	1e-05	1e-05	1e-05	1.5e-05	1e-05	1e-05	1e-05	1e-05
10	IRIS_313-11924	GJ-sbtrp	IRIS_313-11924	1e-05	1e-05	2e-05	0.067307	1e-05	0.932603	1e-05	1e-05	1e-05	1e-05
10	IRIS_313-11691	GJ-sbtrp	IRIS_313-11691	0.105647	1e-05	1e-05	0.1612	1e-05	0.733083	1e-05	1e-05	1e-05	1e-05
10	IRIS_313-11900	GJ-sbtrp	IRIS_313-11900	1e-05	1e-05	1e-05	1e-05	1e-05	0.99991	1e-05	1e-05	1e-05	1e-05
10	IRIS_313-10870	GJ-sbtrp	IRIS_313-10870	0.213891	1e-05	1e-05	1e-05	1e-05	0.786026	1.1e-05	1.3e-05	1e-05	1e-05
10	IRIS_313-11094	GJ-sbtrp	IRIS_313-11094	1e-05	1e-05	1e-05	1e-05	1e-05	0.99991	1e-05	1e-05	1e-05	1e-05
10	IRIS_313-12349	GJ-sbtrp	IRIS_313-12349	1e-05	1e-05	1e-05	1.1e-05	1e-05	0.999909	1e-05	1e-05	1e-05	1e-05
10	IRIS_313-12228	GJ-sbtrp	IRIS_313-12228	1e-05	1e-05	1e-05	1e-05	1e-05	0.99991	1e-05	1e-05	1e-05	1e-05
10	IRIS_313-10657	GJ-sbtrp	IRIS_313-10657	1.1e-05	1e-05	1e-05	1.5e-05	1e-05	0.999904	1e-05	1e-05	1e-05	1e-05
10	IRIS_313-12129	GJ-sbtrp	IRIS_313-12129	1e-05	1e-05	1.1e-05	1e-05	1e-05	0.999904	1.2e-05	1.2e-05	1e-05	1.2e-05
10	B241	GJ-sbtrp	B241	1.1e-05	1e-05	1e-05	0.091145	1e-05	0.908773	1e-05	1e-05	1e-05	1.1e-05
10	IRIS_313-10923	GJ-sbtrp	IRIS_313-10923	1e-05	1e-05	1e-05	1e-05	1e-05	0.99991	1e-05	1e-05	1e-05	1e-05
10	IRIS_313-11832	GJ-sbtrp	IRIS_313-11832	0.29471	1e-05	1e-05	1e-05	1e-05	0.70521	1e-05	1e-05	1e-05	1e-05
10	IRIS_313-12323	GJ-sbtrp	IRIS_313-12323	1e-05	1e-05	1e-05	1e-05	1e-05	0.99991	1e-05	1e-05	1e-05	1e-05
10	IRIS_313-10834	GJ-sbtrp	IRIS_313-10834	1e-05	1e-05	1e-05	0.217793	1e-05	0.782127	1e-05	1e-05	1e-05	1e-05
10	IRIS_313-12351	GJ-sbtrp	IRIS_313-12351	1.5e-05	1e-05	1e-05	1.2e-05	1e-05	0.999898	1e-05	1e-05	1e-05	1.5e-05
10	B266	GJ-sbtrp	B266	1e-05	1e-05	1e-05	0.03535	1e-05	0.96457	1e-05	1e-05	1e-05	1e-05
10	IRIS_313-9048	GJ-sbtrp	IRIS_313-9048	0.041736	1e-05	1e-05	0.149006	1e-05	0.809188	1e-05	1e-05	1e-05	1e-05
10	IRIS_313-12134	GJ-sbtrp	IRIS_313-12134	1e-05	1e-05	1e-05	1e-05	1e-05	0.999905	1e-05	1e-05	1e-05	1.5e-05
10	IRIS_313-12312	GJ-sbtrp	IRIS_313-12312	1e-05	1e-05	1e-05	1e-05	1e-05	0.99991	1e-05	1e-05	1e-05	1e-05
10	IRIS_313-12321	GJ-sbtrp	IRIS_313-12321	1e-05	1e-05	1e-05	1e-05	1e-05	0.99991	1e-05	1e-05	1e-05	1e-05
10	IRIS_313-11800	GJ-tmp	IRIS_313-11800	1e-05	1e-05	1e-05	0.99991	1e-05	1e-05	1e-05	1e-05	1e-05	1e-05
10	IRIS_313-11651	GJ-tmp	IRIS_313-11651	0.046688	1e-05	1e-05	0.910148	1e-05	0.043094	1e-05	1e-05	1e-05	1e-05
10	IRIS_313-11689	GJ-tmp	IRIS_313-11689	1.2e-05	1e-05	1e-05	0.999908	1e-05	1e-05	1e-05	1e-05	1e-05	1e-05
10	IRIS_313-11661	GJ-tmp	IRIS_313-11661	0.039342	1e-05	1e-05	0.960578	1e-05	1e-05	1e-05	1e-05	1e-05	1e-05
10	B269	GJ-tmp	B269	1e-05	1e-05	1e-05	0.99991	1e-05	1e-05	1e-05	1e-05	1e-05	1e-05
10	IRIS_313-11652	GJ-tmp	IRIS_313-11652	1.6e-05	1e-05	1e-05	0.999902	1e-05	1e-05	1e-05	1e-05	1e-05	1.2e-05
10	B001	GJ-tmp	B001	1e-05	1e-05	1e-05	0.99991	1e-05	1e-05	1e-05	1e-05	1e-05	1e-05
10	B204	GJ-tmp	B204	1e-05	1e-05	1e-05	0.946954	1e-05	0.052966	1e-05	1e-05	1e-05	1e-05
10	CX389	GJ-tmp	CX389	1e-05	1e-05	1e-05	0.648701	1e-05	1e-05	1e-05	1e-05	1e-05	0.351219
10	B182	GJ-tmp	B182	1e-05	1e-05	1e-05	0.999909	1e-05	1.1e-05	1e-05	1e-05	1e-05	1e-05
10	B212	GJ-tmp	B212	1e-05	1e-05	1e-05	0.749134	1e-05	1e-05	1e-05	1e-05	1e-05	0.250786
10	IRIS_313-10097	GJ-tmp	IRIS_313-10097	1e-05	1e-05	1e-05	0.99991	1e-05	1e-05	1e-05	1e-05	1e-05	1e-05
10	CX578	GJ-tmp	CX578	1e-05	1e-05	1e-05	0.607666	1e-05	1e-05	1e-05	1e-05	1e-05	0.392254
10	IRIS_313-11202	GJ-tmp	IRIS_313-11202	1e-05	1e-05	1e-05	0.99991	1e-05	1e-05	1e-05	1e-05	1e-05	1e-05
10	B162	GJ-tmp	B162	1e-05	1e-05	1e-05	0.999909	1e-05	1e-05	1e-05	1e-05	1e-05	1.1e-05
10	CX317	GJ-tmp	CX317	1.2e-05	1e-05	1e-05	0.501175	1e-05	1e-05	1e-05	1e-05	1e-05	0.498743
10	B004	GJ-tmp	B004	1e-05	1e-05	1e-05	0.99991	1e-05	1e-05	1e-05	1e-05	1e-05	1e-05
10	B160	GJ-tmp	B160	1.6e-05	1e-05	1e-05	0.999904	1e-05	1e-05	1e-05	1e-05	1e-05	1e-05
10	B250	GJ-tmp	B250	1e-05	1e-05	1e-05	0.99991	1e-05	1e-05	1e-05	1e-05	1e-05	1e-05
10	IRIS_313-10642	GJ-tmp	IRIS_313-10642	1e-05	1e-05	1e-05	0.99991	1e-05	1e-05	1e-05	1e-05	1e-05	1e-05
10	IRIS_313-11802	XI-1A	IRIS_313-11802	1e-05	1e-05	1e-05	1e-05	1e-05	1e-05	0.99991	1e-05	1e-05	1e-05
10	IRIS_313-11796	XI-1A	IRIS_313-11796	1e-05	1e-05	0.005136	1e-05	1e-05	1e-05	0.878399	1e-05	0.116395	1e-05
10	IRIS_313-11805	XI-1A	IRIS_313-11805	1e-05	1e-05	1e-05	1e-05	1e-05	1e-05	0.948405	0.051515	1e-05	1e-05
10	IRIS_313-11665	XI-1A	IRIS_313-11665	1e-05	1.1e-05	1e-05	1e-05	1e-05	1e-05	0.999909	1e-05	1e-05	1e-05
10	IRIS_313-11668	XI-1A	IRIS_313-11668	1e-05	1e-05	1e-05	1e-05	1e-05	1e-05	0.99991	1e-05	1e-05	1e-05
10	IRIS_313-11804	XI-1A	IRIS_313-11804	1e-05	1e-05	1e-05	1e-05	1e-05	1e-05	0.99991	1e-05	1e-05	1e-05
10	IRIS_313-11727	XI-1A	IRIS_313-11727	1e-05	1e-05	1e-05	1e-05	1e-05	1e-05	0.941943	1e-05	0.057977	1e-05
10	IRIS_313-11752	XI-1A	IRIS_313-11752	1e-05	1.1e-05	1e-05	1e-05	1e-05	1e-05	0.999909	1e-05	1e-05	1e-05
10	IRIS_313-11797	XI-1A	IRIS_313-11797	1e-05	1e-05	1e-05	1e-05	1e-05	1e-05	0.898928	1e-05	0.100992	1e-05
10	IRIS_313-11745	XI-1A	IRIS_313-11745	1e-05	0.003901	1e-05	1e-05	1e-05	1e-05	0.877703	0.011154	0.107182	1e-05
10	IRIS_313-11746	XI-1A	IRIS_313-11746	1e-05	1e-05	1e-05	1e-05	1e-05	1e-05	0.812358	0.187562	1e-05	1e-05
10	IRIS_313-11692	XI-1A	IRIS_313-11692	1e-05	0.101955	0.001491	1e-05	1e-05	1e-05	0.896484	1e-05	1e-05	1e-05
10	B264	XI-1A	B264	1e-05	1e-05	1e-05	1e-05	1e-05	1e-05	0.99991	1e-05	1e-05	1e-05
10	IRIS_313-11039	XI-1A	IRIS_313-11039	1e-05	1e-05	1.1e-05	1.1e-05	1e-05	1e-05	0.999907	1e-05	1e-05	1.1e-05
10	B208	XI-1A	B208	1e-05	1e-05	1e-05	1e-05	1e-05	1e-05	0.99991	1e-05	1e-05	1e-05
10	B210	XI-1A	B210	1e-05	1e-05	1e-05	1e-05	1e-05	1e-05	0.636055	0.15047	0.173587	0.039829
10	IRIS_313-11732	XI-1A	IRIS_313-11732	1e-05	1e-05	1e-05	1e-05	1e-05	1e-05	0.99991	1e-05	1e-05	1e-05
10	IRIS_313-11734	XI-1A	IRIS_313-11734	1e-05	0.181406	1e-05	1e-05	1e-05	1e-05	0.818514	1e-05	1e-05	1e-05
10	IRIS_313-11733	XI-1A	IRIS_313-11733	1e-05	0.289501	1e-05	1e-05	1e-05	1e-05	0.710419	1e-05	1e-05	1e-05
10	B157	XI-1A	B157	1e-05	0.294636	1e-05	1e-05	1e-05	1e-05	0.650858	0.054431	1e-05	1.4e-05
10	IRIS_313-11643	XI-1B	IRIS_313-11643	1e-05	0.663025	0.059271	1e-05	0.095881	1e-05	1e-05	1e-05	0.16309	0.018684
10	IRIS_313-9066	XI-1B	IRIS_313-9066	1e-05	0.651192	1e-05	1e-05	1e-05	1e-05	1e-05	1e-05	1e-05	0.348728
10	CX97	XI-1B	CX97	1e-05	0.808459	1e-05	1.4e-05	1e-05	1e-05	0.191457	1e-05	1e-05	1e-05
10	B214	XI-1B	B214	1e-05	0.951829	1e-05	1e-05	1e-05	1e-05	0.048091	1e-05	1e-05	1e-05
10	IRIS_313-11251	XI-1B	IRIS_313-11251	1e-05	0.7704	0.004337	1e-05	1e-05	1e-05	0.040408	0.088153	0.096652	1e-05
10	CX225	XI-1B	CX225	1e-05	0.981183	0.018737	1e-05	1e-05	1e-05	1e-05	1e-05	1e-05	1e-05
10	IRIS_313-7808	XI-1B	IRIS_313-7808	1e-05	0.941222	1e-05	1e-05	1e-05	1e-05	1e-05	1e-05	0.058698	1e-05
10	CX150	XI-1B	CX150	1e-05	0.827188	1e-05	1e-05	1e-05	1e-05	1e-05	0.172732	1e-05	1e-05
10	CX417	XI-1B	CX417	1e-05	0.999909	1e-05	1e-05	1e-05	1e-05	1e-05	1e-05	1e-05	1.1e-05
10	IRIS_313-11784	XI-1B	IRIS_313-11784	1e-05	0.895807	1e-05	1e-05	1e-05	1e-05	1e-05	0.024219	1e-05	0.079904
10	CX357	XI-1B	CX357	0.016978	0.950303	1e-05	1e-05	1e-05	1e-05	0.032649	1e-05	1e-05	1e-05
10	CX364	XI-1B	CX364	1e-05	0.99991	1e-05	1e-05	1e-05	1e-05	1e-05	1e-05	1e-05	1e-05
10	CX290	XI-1B	CX290	1e-05	0.735852	1e-05	1e-05	1e-05	1e-05	0.054187	0.209891	1e-05	1e-05
10	CX82	XI-1B	CX82	1e-05	0.8381	1e-05	1e-05	1e-05	1e-05	0.105512	0.056318	1e-05	1e-05
10	IRIS_313-10333	XI-1B	IRIS_313-10333	1e-05	0.843324	1e-05	1e-05	1e-05	1.5e-05	0.019469	0.137131	1e-05	1e-05
10	IRIS_313-11930	XI-1B	IRIS_313-11930	0.242233	0.725905	1e-05	1e-05	0.031792	1e-05	1e-05	1e-05	1e-05	1e-05
10	CX561	XI-1B	CX561	1e-05	0.99991	1e-05	1e-05	1e-05	1e-05	1e-05	1e-05	1e-05	1e-05
10	CX134	XI-1B	CX134	1e-05	0.99991	1e-05	1e-05	1e-05	1e-05	1e-05	1e-05	1e-05	1e-05
10	CX92	XI-1B	CX92	1e-05	0.99991	1e-05	1e-05	1e-05	1e-05	1e-05	1e-05	1e-05	1e-05
10	CX276	XI-1B	CX276	1e-05	0.779022	1e-05	1e-05	1e-05	1e-05	1e-05	0.220898	1e-05	1e-05
10	IRIS_313-11671	XI-2	IRIS_313-11671	1e-05	1e-05	1e-05	1e-05	1e-05	1e-05	1e-05	1e-05	0.99991	1e-05
10	IRIS_313-11723	XI-2	IRIS_313-11723	1e-05	1e-05	1e-05	1e-05	1e-05	1e-05	1e-05	0.140443	0.859477	1e-05
10	IRIS_313-11657	XI-2	IRIS_313-11657	1e-05	1e-05	1e-05	1e-05	1e-05	1e-05	1e-05	0.099429	0.900491	1e-05
10	IRIS_313-11646	XI-2	IRIS_313-11646	1e-05	0.127274	1.4e-05	1e-05	1e-05	1e-05	1e-05	0.136171	0.736481	1e-05
10	IRIS_313-11794	XI-2	IRIS_313-11794	1e-05	1e-05	1e-05	1e-05	1e-05	1e-05	1e-05	1e-05	0.99991	1e-05
10	IRIS_313-11645	XI-2	IRIS_313-11645	1e-05	1e-05	1e-05	1e-05	0.040733	1e-05	0.074991	1e-05	0.884206	1e-05
10	IRIS_313-11821	XI-2	IRIS_313-11821	1e-05	1e-05	1e-05	1e-05	1e-05	1e-05	1e-05	0.114132	0.885788	1e-05
10	IRIS_313-8391	XI-2	IRIS_313-8391	1e-05	1e-05	1e-05	1e-05	1e-05	1e-05	1e-05	0.30288	0.69704	1e-05
10	IRIS_313-11791	XI-2	IRIS_313-11791	0.065095	1e-05	0.00446	1e-05	0.121298	0.042776	1e-05	1e-05	0.766321	1e-05
10	IRIS_313-11824	XI-2	IRIS_313-11824	1e-05	1e-05	1e-05	1e-05	1e-05	1e-05	1e-05	1e-05	0.99991	1e-05
10	IRIS_313-11789	XI-2	IRIS_313-11789	1e-05	1e-05	1e-05	1e-05	1e-05	1e-05	1e-05	1e-05	0.99991	1e-05
10	IRIS_313-11761	XI-2	IRIS_313-11761	1e-05	1e-05	1e-05	1e-05	1e-05	1e-05	1e-05	1e-05	0.99991	1e-05
10	IRIS_313-11644	XI-2	IRIS_313-11644	1e-05	0.045638	0.035924	1e-05	0.093624	1e-05	0.1472	1e-05	0.677565	1e-05
10	IRIS_313-11823	XI-2	IRIS_313-11823	1e-05	1e-05	1e-05	1e-05	1e-05	1e-05	1e-05	0.067944	0.931976	1e-05
10	IRIS_313-11738	XI-2	IRIS_313-11738	1e-05	1e-05	1e-05	1e-05	1e-05	1e-05	1e-05	1e-05	0.99991	1e-05
10	IRIS_313-11242	XI-2	IRIS_313-11242	1e-05	0.119616	0.015069	1e-05	0.044693	1e-05	1e-05	0.233574	0.586997	1e-05
10	IRIS_313-11811	XI-2	IRIS_313-11811	1e-05	1e-05	1e-05	1e-05	1e-05	1e-05	1e-05	1e-05	0.99991	1e-05
10	IRIS_313-11453	XI-2	IRIS_313-11453	1e-05	1e-05	1e-05	1e-05	0.066665	1e-05	0.03372	0.011414	0.888141	1e-05
10	IRIS_313-11762	XI-2	IRIS_313-11762	1e-05	0.070148	0.007837	1e-05	1e-05	1e-05	1e-05	0.250011	0.671945	1e-05
10	IRIS_313-10863	XI-2	IRIS_313-10863	1e-05	1e-05	1e-05	1e-05	1e-05	1e-05	0.110417	0.237631	0.651882	1e-05
10	IRIS_313-11812	XI-3	IRIS_313-11812	1e-05	1e-05	1e-05	1.1e-05	1e-05	1e-05	1e-05	0.999909	1e-05	1e-05
10	IRIS_313-11635	XI-3	IRIS_313-11635	1e-05	1e-05	1e-05	1e-05	1e-05	1e-05	1e-05	0.99991	1e-05	1e-05
10	IRIS_313-11098	XI-3	IRIS_313-11098	1e-05	0.243808	0.018606	1e-05	1e-05	1e-05	1e-05	0.655218	1e-05	0.082308
10	IRIS_313-11681	XI-3	IRIS_313-11681	1e-05	0.033604	0.032104	1e-05	0.031989	1e-05	0.07367	0.707583	0.12101	1e-05
10	IRIS_313-11710	XI-3	IRIS_313-11710	1e-05	1e-05	1e-05	1e-05	1e-05	1e-05	1e-05	0.99991	1e-05	1e-05
10	IRIS_313-11686	XI-3	IRIS_313-11686	1e-05	1e-05	1e-05	1e-05	1e-05	1e-05	1e-05	0.99991	1e-05	1e-05
10	IRIS_313-11819	XI-3	IRIS_313-11819	1e-05	1e-05	1e-05	1e-05	1e-05	1e-05	0.06141	0.93851	1e-05	1e-05
10	IRIS_313-11683	XI-3	IRIS_313-11683	1e-05	1e-05	1e-05	1e-05	1e-05	1e-05	1e-05	0.99991	1e-05	1e-05
10	IRIS_313-8493	XI-3	IRIS_313-8493	1e-05	0.308128	0.038141	2e-05	1e-05	1e-05	1e-05	0.448087	0.19652	0.009064
10	IRIS_313-11687	XI-3	IRIS_313-11687	1e-05	1e-05	1e-05	1e-05	1e-05	1e-05	1e-05	0.99991	1e-05	1e-05
10	IRIS_313-11711	XI-3	IRIS_313-11711	1e-05	1e-05	1e-05	1e-05	1e-05	1.4e-05	1.1e-05	0.999904	1e-05	1e-05
10	IRIS_313-11786	XI-3	IRIS_313-11786	1e-05	1e-05	1e-05	1e-05	1e-05	1e-05	1e-05	0.99991	1e-05	1e-05
10	IRIS_313-11700	XI-3	IRIS_313-11700	1e-05	1.3e-05	1e-05	1e-05	1e-05	1e-05	1e-05	0.999907	1e-05	1e-05
10	IRIS_313-11728	XI-3	IRIS_313-11728	1e-05	1e-05	0.00251	1.3e-05	1e-05	1e-05	0.087848	0.902586	0.006992	1e-05
10	IRIS_313-11685	XI-3	IRIS_313-11685	1e-05	1e-05	1e-05	1e-05	1e-05	1e-05	0.036469	0.963451	1e-05	1e-05
10	IRIS_313-11810	XI-3	IRIS_313-11810	1e-05	1e-05	1e-05	1e-05	1e-05	1e-05	1e-05	0.99991	1e-05	1e-05
10	IRIS_313-11705	XI-3	IRIS_313-11705	1e-05	1e-05	1e-05	1e-05	1e-05	1e-05	0.01014	0.98978	1e-05	1e-05
10	IRIS_313-11709	XI-3	IRIS_313-11709	1e-05	1.4e-05	1e-05	1e-05	1e-05	1e-05	1e-05	0.915724	0.084192	1e-05
10	IRIS_313-11815	XI-3	IRIS_313-11815	1e-05	1e-05	1e-05	1e-05	1e-05	1e-05	1e-05	0.99991	1e-05	1e-05
10	IRIS_313-11719	XI-3	IRIS_313-11719	1e-05	1.2e-05	1e-05	2e-05	1e-05	1.1e-05	1e-05	0.999896	1e-05	1e-05
10	IRIS_313-11801	XI-adm	IRIS_313-11801	1e-05	0.586293	1e-05	1e-05	1e-05	1e-05	0.380215	0.033422	1e-05	1e-05
10	IRIS_313-11722	XI-adm	IRIS_313-11722	1e-05	0.532987	1e-05	1e-05	1e-05	1e-05	0.244605	0.109648	0.1127	1e-05
10	IRIS_313-11731	XI-adm	IRIS_313-11731	1e-05	0.265654	1.1e-05	1e-05	1e-05	1e-05	0.560398	0.173878	1e-05	1e-05
10	IRIS_313-10858	XI-adm	IRIS_313-10858	0.002647	0.163153	0.092044	1e-05	0.074535	1.1e-05	0.058692	0.327526	0.281371	1e-05
10	B265	XI-adm	B265	0.027835	0.062019	0.089748	1e-05	1e-05	0.000549	0.485042	0.291386	0.04339	1e-05
10	IRIS_313-11273	XI-adm	IRIS_313-11273	1e-05	0.499032	1e-05	1.8e-05	1e-05	1.5e-05	1e-05	0.147536	0.353349	1e-05
10	IRIS_313-11257	XI-adm	IRIS_313-11257	0.04421	0.228366	1e-05	1e-05	1e-05	0.099259	0.041386	0.221319	0.216084	0.149347
10	IRIS_313-11260	XI-adm	IRIS_313-11260	1e-05	0.090641	0.028177	1.1e-05	0.038975	0.078387	0.134829	0.433339	0.195622	1e-05
10	IRIS_313-11234	XI-adm	IRIS_313-11234	0.045061	0.711682	0.003722	1e-05	1e-05	1e-05	0.109677	0.129808	1e-05	1e-05
10	IRIS_313-11750	XI-adm	IRIS_313-11750	1.9e-05	0.469329	1e-05	1e-05	1e-05	1e-05	0.32958	0.201011	1e-05	1e-05
10	IRIS_313-10609	XI-adm	IRIS_313-10609	0.029406	0.085688	0.063304	1e-05	0.102329	1e-05	0.097247	0.127158	0.494838	1e-05
10	IRIS_313-11807	XI-adm	IRIS_313-11807	1e-05	0.764784	1e-05	1e-05	1e-05	1e-05	0.065301	1e-05	0.066343	0.103512
10	B253	XI-adm	B253	1e-05	0.242174	0.024353	1e-05	1.1e-05	1e-05	0.56305	0.035933	0.091814	0.042633
10	IRIS_313-11263	XI-adm	IRIS_313-11263	0.066613	0.336837	0.021113	0.084593	0.028748	1e-05	1e-05	0.387715	0.074352	1e-05
10	IRIS_313-9023	XI-adm	IRIS_313-9023	1e-05	0.596772	0.018357	1e-05	0.043299	1e-05	0.033202	0.100175	0.208154	1e-05
10	IRIS_313-11266	XI-adm	IRIS_313-11266	1e-05	0.158495	1e-05	1e-05	1e-05	1e-05	0.138851	0.487631	0.214962	1e-05
10	IRIS_313-11244	XI-adm	IRIS_313-11244	1e-05	0.549111	1e-05	1e-05	1e-05	1e-05	0.242988	0.106184	0.101657	1e-05
10	IRIS_313-11245	XI-adm	IRIS_313-11245	1e-05	0.747286	1e-05	1e-05	1e-05	1e-05	0.161204	0.091439	1e-05	1e-05
10	IRIS_313-11751	XI-adm	IRIS_313-11751	1e-05	0.57464	0.000128	1e-05	1e-05	1e-05	0.344256	0.068287	0.012639	1e-05
10	IRIS_313-11269	XI-adm	IRIS_313-11269	0.08893	0.110958	0.039083	0.002291	0.026325	0.188337	0.054699	0.289969	0.095304	0.104103
9	YG02	Weed	YG02	1e-05	1e-05	0.260441	1e-05	1e-05	1e-05	0.65939	0.08011	1e-05
9	YJ06	Weed	YJ06	1e-05	1e-05	0.26351	1e-05	1e-05	1e-05	0.656664	0.079765	1e-05
9	YJ07	Weed	YJ07	1e-05	1e-05	0.22757	0.022169	1e-05	1.3e-05	0.667129	0.08308	1e-05
9	1179-01	Weed	1179-01	1e-05	1e-05	0.999919	1e-05	1e-05	1e-05	1e-05	1.1e-05	1e-05
9	1190-01	Weed	1190-01	1e-05	1e-05	0.99992	1e-05	1e-05	1e-05	1e-05	1e-05	1e-05
9	1199-01	Weed	1199-01	1e-05	1e-05	0.999911	1e-05	1e-05	1e-05	1.9e-05	1e-05	1e-05
9	1210-02	Weed	1210-02	1e-05	1e-05	0.999914	1e-05	1e-05	1e-05	1e-05	1.6e-05	1e-05
9	1333-02	Weed	1333-02	1e-05	1e-05	0.99992	1e-05	1e-05	1e-05	1e-05	1e-05	1e-05
9	1344-02	Weed	1344-02	1e-05	1e-05	0.99992	1e-05	1e-05	1e-05	1e-05	1e-05	1e-05
9	35034	Weed	35034	1e-05	1e-05	0.999916	1e-05	1e-05	1e-05	1e-05	1.4e-05	1e-05
9	1995-15	Weed	1995-15	1e-05	1e-05	0.99992	1e-05	1e-05	1e-05	1e-05	1e-05	1e-05
9	35186	Weed	35186	1e-05	1e-05	0.99992	1e-05	1e-05	1e-05	1e-05	1e-05	1e-05
9	1005-02	Weed	1005-02	1e-05	1e-05	1e-05	1e-05	0.99992	1e-05	1e-05	1e-05	1e-05
9	1025-01	Weed	1025-01	1e-05	1e-05	1e-05	1e-05	0.99992	1e-05	1e-05	1e-05	1e-05
9	1081-01	Weed	1081-01	1e-05	1e-05	1e-05	1e-05	0.99992	1e-05	1e-05	1e-05	1e-05
9	1096-01	Weed	1096-01	1e-05	1e-05	1e-05	1e-05	0.99992	1e-05	1e-05	1e-05	1e-05
9	10A	Weed	10A	1.6e-05	1e-05	1e-05	1e-05	0.999911	1.3e-05	1e-05	1e-05	1e-05
9	1107-01	Weed	1107-01	1e-05	1e-05	1e-05	1e-05	0.99992	1e-05	1e-05	1e-05	1e-05
9	1166-02	Weed	1166-02	1e-05	1e-05	1e-05	1e-05	0.99992	1e-05	1e-05	1e-05	1e-05
9	1188-01	Weed	1188-01	1e-05	1e-05	1e-05	1e-05	0.99992	1e-05	1e-05	1e-05	1e-05
9	1214-02	Weed	1214-02	1e-05	1e-05	1e-05	1e-05	0.99992	1e-05	1e-05	1e-05	1e-05
9	18A	Weed	18A	1e-05	1e-05	1e-05	1e-05	0.99992	1e-05	1e-05	1e-05	1e-05
9	LM8	Weed	LM8	0.229813	0.023568	0.005178	0.098603	0.084386	0.177646	0.065839	0.08638	0.228586
9	CX109	GJ-adm	CX109	0.394742	1e-05	1e-05	0.503892	1.3e-05	1e-05	1e-05	1e-05	0.101303
9	IRIS_313-10872	GJ-adm	IRIS_313-10872	0.101809	0.10071	1e-05	1e-05	1e-05	0.696947	1e-05	0.100484	1e-05
9	IRIS_313-11788	GJ-adm	IRIS_313-11788	1e-05	1e-05	1e-05	0.816828	1e-05	0.183102	1e-05	1e-05	1e-05
9	CX353	GJ-adm	CX353	0.431428	0.032409	1.9e-05	0.468693	1e-05	1e-05	0.033973	0.033448	1e-05
9	CX142	GJ-adm	CX142	0.374599	1.1e-05	1e-05	0.62533	1e-05	1e-05	1e-05	1e-05	1e-05
9	CX11	GJ-adm	CX11	0.339114	1e-05	1e-05	0.440564	1e-05	1e-05	0.220262	1e-05	1e-05
9	B070	GJ-adm	B070	0.356557	1e-05	1e-05	0.594412	1e-05	0.048971	1e-05	1e-05	1e-05
9	CX307	GJ-adm	CX307	0.281335	0.05558	0.005622	0.622071	1e-05	0.007143	0.028219	1e-05	1e-05
9	IRIS_313-12060	GJ-adm	IRIS_313-12060	1.9e-05	1e-05	1e-05	0.813712	1e-05	0.186208	1e-05	1e-05	1e-05
9	CX138	GJ-adm	CX138	1e-05	0.102571	1e-05	0.705174	1e-05	0.157403	0.034802	1e-05	1e-05
9	IRIS_313-11522	GJ-adm	IRIS_313-11522	1e-05	1e-05	1e-05	0.822459	1e-05	0.177471	1e-05	1e-05	1e-05
9	IRIS_313-12164	GJ-adm	IRIS_313-12164	0.672295	1e-05	1e-05	1e-05	1e-05	0.327635	1e-05	1e-05	1e-05
9	B036	GJ-adm	B036	0.528679	1e-05	1e-05	0.433978	1e-05	0.037283	1e-05	1e-05	1e-05
9	IRIS_313-8168	GJ-adm	IRIS_313-8168	0.339781	1e-05	1e-05	0.660149	1e-05	1e-05	1e-05	1e-05	1e-05
9	B003	GJ-adm	B003	0.412029	1e-05	1e-05	0.587901	1e-05	1e-05	1e-05	1e-05	1e-05
9	CX354	GJ-adm	CX354	1e-05	1e-05	1e-05	0.544673	1e-05	0.455247	1e-05	2e-05	1e-05
9	CX282	GJ-adm	CX282	1e-05	0.25675	1e-05	0.577571	1e-05	0.159572	0.006057	1e-05	1e-05
9	CX205	GJ-adm	CX205	0.281539	0.031946	1e-05	0.413307	1e-05	0.245445	0.013543	0.01419	1e-05
9	B230	GJ-adm	B230	1e-05	1e-05	1e-05	0.754805	1e-05	0.245125	1e-05	1e-05	1e-05
9	CX284	GJ-adm	CX284	1e-05	0.119922	1e-05	0.438912	1e-05	0.358236	0.077469	0.005421	1e-05
9	IRIS_313-11736	GJ-trp	IRIS_313-11736	0.99991	1.3e-05	1e-05	1e-05	1e-05	1.2e-05	1.5e-05	1e-05	1e-05
9	IRIS_313-11673	GJ-trp	IRIS_313-11673	0.999915	1e-05	1.5e-05	1e-05	1e-05	1e-05	1e-05	1e-05	1e-05
9	IRIS_313-11755	GJ-trp	IRIS_313-11755	0.99992	1e-05	1e-05	1e-05	1e-05	1e-05	1e-05	1e-05	1e-05
9	IRIS_313-11759	GJ-trp	IRIS_313-11759	0.99992	1e-05	1e-05	1e-05	1e-05	1e-05	1e-05	1e-05	1e-05
9	IRIS_313-11790	GJ-trp	IRIS_313-11790	0.743336	1e-05	1e-05	0.050843	1e-05	0.137233	1e-05	0.068538	1e-05
9	IRIS_313-11102	GJ-trp	IRIS_313-11102	0.99992	1e-05	1e-05	1e-05	1e-05	1e-05	1e-05	1e-05	1e-05
9	IRIS_313-10582	GJ-trp	IRIS_313-10582	0.99992	1e-05	1e-05	1e-05	1e-05	1e-05	1e-05	1e-05	1e-05
9	IRIS_313-11659	GJ-trp	IRIS_313-11659	0.999914	1e-05	1e-05	1.6e-05	1e-05	1e-05	1e-05	1e-05	1e-05
9	IRIS_313-10918	GJ-trp	IRIS_313-10918	0.861713	0.074374	0.012639	1e-05	1e-05	1e-05	1e-05	1e-05	0.051223
9	IRIS_313-15910	GJ-trp	IRIS_313-15910	0.99992	1e-05	1e-05	1e-05	1e-05	1e-05	1e-05	1e-05	1e-05
9	IRIS_313-11046	GJ-trp	IRIS_313-11046	0.99969	0.00024	1e-05	1e-05	1e-05	1e-05	1e-05	1e-05	1e-05
9	IRIS_313-7914	GJ-trp	IRIS_313-7914	0.99992	1e-05	1e-05	1e-05	1e-05	1e-05	1e-05	1e-05	1e-05
9	IRIS_313-11103	GJ-trp	IRIS_313-11103	0.999916	1.4e-05	1e-05	1e-05	1e-05	1e-05	1e-05	1e-05	1e-05
9	IRIS_313-10577	GJ-trp	IRIS_313-10577	0.99992	1e-05	1e-05	1e-05	1e-05	1e-05	1e-05	1e-05	1e-05
9	IRIS_313-11739	GJ-trp	IRIS_313-11739	0.99991	1e-05	1e-05	1e-05	1.3e-05	1e-05	1e-05	1.7e-05	1e-05
9	IRIS_313-11044	GJ-trp	IRIS_313-11044	0.978601	1e-05	1e-05	0.021329	1e-05	1e-05	1e-05	1e-05	1e-05
9	CX220	GJ-trp	CX220	0.999379	1e-05	1e-05	0.000551	1e-05	1e-05	1e-05	1e-05	1e-05
9	B018	GJ-trp	B018	0.982558	1e-05	1e-05	0.017372	1e-05	1e-05	1e-05	1e-05	1e-05
9	IRIS_313-11756	GJ-trp	IRIS_313-11756	0.999919	1e-05	1e-05	1e-05	1e-05	1.1e-05	1e-05	1e-05	1e-05
9	CX106	GJ-trp	CX106	0.99992	1e-05	1e-05	1e-05	1e-05	1e-05	1e-05	1e-05	1e-05
9	IRIS_313-11924	GJ-sbtrp	IRIS_313-11924	1e-05	1e-05	1e-05	0.064132	1e-05	0.935798	1e-05	1e-05	1e-05
9	IRIS_313-11691	GJ-sbtrp	IRIS_313-11691	0.100448	1e-05	1e-05	0.158348	1e-05	0.741144	1e-05	1e-05	1e-05
9	IRIS_313-11900	GJ-sbtrp	IRIS_313-11900	1e-05	1e-05	1e-05	1e-05	1e-05	0.99992	1e-05	1e-05	1e-05
9	IRIS_313-10870	GJ-sbtrp	IRIS_313-10870	0.236367	1.4e-05	1e-05	1e-05	1e-05	0.76356	1e-05	1e-05	1e-05
9	IRIS_313-11094	GJ-sbtrp	IRIS_313-11094	1e-05	1e-05	1e-05	1e-05	1e-05	0.99992	1e-05	1e-05	1e-05
9	IRIS_313-12349	GJ-sbtrp	IRIS_313-12349	1e-05	1e-05	1.5e-05	1e-05	1e-05	0.999915	1e-05	1e-05	1e-05
9	IRIS_313-12228	GJ-sbtrp	IRIS_313-12228	1.9e-05	1e-05	1e-05	1e-05	1e-05	0.999911	1e-05	1e-05	1e-05
9	IRIS_313-10657	GJ-sbtrp	IRIS_313-10657	1e-05	1e-05	1e-05	1.7e-05	1e-05	0.999913	1e-05	1e-05	1e-05
9	IRIS_313-12129	GJ-sbtrp	IRIS_313-12129	1e-05	1e-05	1e-05	1e-05	1e-05	0.99992	1e-05	1e-05	1e-05
9	B241	GJ-sbtrp	B241	1e-05	1e-05	1e-05	0.087165	1e-05	0.912765	1e-05	1e-05	1e-05
9	IRIS_313-10923	GJ-sbtrp	IRIS_313-10923	1e-05	1.1e-05	1.2e-05	1e-05	1.1e-05	0.999917	1e-05	1e-05	1e-05
9	IRIS_313-11832	GJ-sbtrp	IRIS_313-11832	0.291148	1e-05	1e-05	1e-05	1e-05	0.708782	1e-05	1e-05	1e-05
9	IRIS_313-12323	GJ-sbtrp	IRIS_313-12323	1e-05	1e-05	1e-05	1e-05	1e-05	0.99992	1e-05	1e-05	1e-05
9	IRIS_313-10834	GJ-sbtrp	IRIS_313-10834	1e-05	1e-05	1e-05	0.21422	1e-05	0.78571	1e-05	1e-05	1e-05
9	IRIS_313-12351	GJ-sbtrp	IRIS_313-12351	1e-05	1e-05	1e-05	1.6e-05	1e-05	0.999914	1e-05	1e-05	1e-05
9	B266	GJ-sbtrp	B266	1e-05	1e-05	1e-05	0.032521	1e-05	0.967409	1e-05	1e-05	1e-05
9	IRIS_313-9048	GJ-sbtrp	IRIS_313-9048	0.036487	1e-05	1e-05	0.147494	1e-05	0.815959	1e-05	1e-05	1e-05
9	IRIS_313-12134	GJ-sbtrp	IRIS_313-12134	1.5e-05	1e-05	1e-05	1e-05	1e-05	0.999915	1e-05	1e-05	1e-05
9	IRIS_313-12312	GJ-sbtrp	IRIS_313-12312	1e-05	1e-05	1e-05	1e-05	1e-05	0.99992	1e-05	1e-05	1e-05
9	IRIS_313-12321	GJ-sbtrp	IRIS_313-12321	1.4e-05	1e-05	1e-05	1e-05	1e-05	0.999916	1e-05	1e-05	1e-05
9	IRIS_313-11800	GJ-tmp	IRIS_313-11800	1e-05	1e-05	1e-05	0.99992	1e-05	1e-05	1e-05	1e-05	1e-05
9	IRIS_313-11651	GJ-tmp	IRIS_313-11651	0.007309	1e-05	1e-05	0.934513	1e-05	0.058119	1e-05	1e-05	1e-05
9	IRIS_313-11689	GJ-tmp	IRIS_313-11689	1e-05	1e-05	1e-05	0.99992	1e-05	1e-05	1e-05	1e-05	1e-05
9	IRIS_313-11661	GJ-tmp	IRIS_313-11661	1e-05	1e-05	1e-05	0.99992	1e-05	1e-05	1e-05	1e-05	1e-05
9	B269	GJ-tmp	B269	1e-05	1e-05	1e-05	0.99992	1e-05	1e-05	1e-05	1e-05	1e-05
9	IRIS_313-11652	GJ-tmp	IRIS_313-11652	1e-05	1e-05	1e-05	0.99992	1e-05	1e-05	1e-05	1e-05	1e-05
9	B001	GJ-tmp	B001	1e-05	1e-05	1e-05	0.999918	1e-05	1e-05	1.2e-05	1e-05	1e-05
9	B204	GJ-tmp	B204	1e-05	1e-05	1e-05	0.952066	1.3e-05	0.047861	1e-05	1e-05	1e-05
9	CX389	GJ-tmp	CX389	1e-05	0.141397	1e-05	0.858533	1e-05	1e-05	1e-05	1e-05	1e-05
9	B182	GJ-tmp	B182	1e-05	1e-05	1e-05	0.99992	1e-05	1e-05	1e-05	1e-05	1e-05
9	B212	GJ-tmp	B212	0.057985	0.008657	0.017325	0.849982	1e-05	0.009714	0.015432	0.024534	0.01636
9	IRIS_313-10097	GJ-tmp	IRIS_313-10097	1e-05	1.3e-05	1e-05	0.999907	1e-05	1.9e-05	1e-05	1e-05	1e-05
9	CX578	GJ-tmp	CX578	0.17066	0.114921	1e-05	0.714359	1e-05	1e-05	1e-05	1e-05	1e-05
9	IRIS_313-11202	GJ-tmp	IRIS_313-11202	1e-05	1e-05	1e-05	0.999917	1.3e-05	1e-05	1e-05	1e-05	1e-05
9	B162	GJ-tmp	B162	1e-05	1e-05	1e-05	0.99992	1e-05	1e-05	1e-05	1e-05	1e-05
9	CX317	GJ-tmp	CX317	0.011247	0.200065	1e-05	0.788628	1e-05	1e-05	1e-05	1e-05	1e-05
9	B004	GJ-tmp	B004	1e-05	1e-05	1e-05	0.99992	1e-05	1e-05	1e-05	1e-05	1e-05
9	B160	GJ-tmp	B160	1e-05	1e-05	1e-05	0.99992	1e-05	1e-05	1e-05	1e-05	1e-05
9	B250	GJ-tmp	B250	1e-05	1e-05	1e-05	0.99992	1e-05	1e-05	1e-05	1e-05	1e-05
9	IRIS_313-10642	GJ-tmp	IRIS_313-10642	1.6e-05	1e-05	1e-05	0.999914	1e-05	1e-05	1e-05	1e-05	1e-05
9	IRIS_313-11802	XI-1A	IRIS_313-11802	1e-05	1e-05	1e-05	1e-05	1e-05	1e-05	0.99992	1e-05	1e-05
9	IRIS_313-11796	XI-1A	IRIS_313-11796	1e-05	1e-05	0.005089	1e-05	1e-05	1e-05	0.878524	1e-05	0.116326
9	IRIS_313-11805	XI-1A	IRIS_313-11805	1e-05	1e-05	1e-05	1e-05	1e-05	1e-05	0.94868	0.05125	1e-05
9	IRIS_313-11665	XI-1A	IRIS_313-11665	1e-05	1e-05	1e-05	1e-05	1e-05	1e-05	0.99992	1e-05	1e-05
9	IRIS_313-11668	XI-1A	IRIS_313-11668	1e-05	1e-05	1e-05	1e-05	1e-05	1e-05	0.99992	1e-05	1e-05
9	IRIS_313-11804	XI-1A	IRIS_313-11804	1e-05	1e-05	1e-05	1e-05	1e-05	1e-05	0.99992	1e-05	1e-05
9	IRIS_313-11727	XI-1A	IRIS_313-11727	1e-05	1e-05	1e-05	1e-05	1e-05	1e-05	0.942213	1e-05	0.057717
9	IRIS_313-11752	XI-1A	IRIS_313-11752	1e-05	1e-05	1e-05	1e-05	1e-05	1e-05	0.99992	1e-05	1e-05
9	IRIS_313-11797	XI-1A	IRIS_313-11797	1e-05	1e-05	1e-05	1e-05	1e-05	1e-05	0.899319	1e-05	0.100611
9	IRIS_313-11745	XI-1A	IRIS_313-11745	1e-05	0.000298	1e-05	1e-05	1e-05	1e-05	0.879183	0.011317	0.109151
9	IRIS_313-11746	XI-1A	IRIS_313-11746	1e-05	1e-05	1e-05	1.9e-05	1e-05	1e-05	0.812317	0.187604	1e-05
9	IRIS_313-11692	XI-1A	IRIS_313-11692	1e-05	0.099636	0.00098	1e-05	1e-05	1e-05	0.899324	1e-05	1e-05
9	B264	XI-1A	B264	1e-05	1e-05	1e-05	1e-05	1e-05	1e-05	0.99992	1e-05	1e-05
9	IRIS_313-11039	XI-1A	IRIS_313-11039	1e-05	1e-05	1e-05	1e-05	1e-05	1e-05	0.99992	1e-05	1e-05
9	B208	XI-1A	B208	1e-05	1e-05	1.6e-05	1e-05	1e-05	1e-05	0.999914	1e-05	1e-05
9	B210	XI-1A	B210	0.015634	1e-05	0.001846	1e-05	1e-05	1e-05	0.650021	0.148646	0.183812
9	IRIS_313-11732	XI-1A	IRIS_313-11732	1e-05	1e-05	1e-05	1e-05	1e-05	1e-05	0.99992	1e-05	1e-05
9	IRIS_313-11734	XI-1A	IRIS_313-11734	1e-05	0.175596	1e-05	1e-05	1e-05	1e-05	0.824334	1e-05	1e-05
9	IRIS_313-11733	XI-1A	IRIS_313-11733	1e-05	0.286272	1e-05	1e-05	1e-05	1e-05	0.713658	1e-05	1e-05
9	B157	XI-1A	B157	1e-05	0.293052	1e-05	1e-05	1e-05	1e-05	0.653249	0.05364	1e-05
9	IRIS_313-11643	XI-1B	IRIS_313-11643	1e-05	0.679465	0.064242	1e-05	0.098383	1e-05	1e-05	1e-05	0.157859
9	IRIS_313-9066	XI-1B	IRIS_313-9066	0.229916	0.770014	1e-05	1e-05	1e-05	1e-05	1e-05	1e-05	1e-05
9	CX97	XI-1B	CX97	1e-05	0.802099	1e-05	1e-05	1e-05	1e-05	0.197831	1e-05	1e-05
9	B214	XI-1B	B214	1e-05	0.947846	1e-05	1e-05	1e-05	1e-05	0.052084	1e-05	1e-05
9	IRIS_313-11251	XI-1B	IRIS_313-11251	1e-05	0.764597	0.002826	1e-05	1e-05	1e-05	0.04221	0.091996	0.098331
9	CX225	XI-1B	CX225	1e-05	0.978692	0.021238	1e-05	1e-05	1e-05	1e-05	1e-05	1e-05
9	IRIS_313-7808	XI-1B	IRIS_313-7808	1e-05	0.94168	1e-05	1e-05	1e-05	1e-05	1e-05	1e-05	0.05825
9	CX150	XI-1B	CX150	1e-05	0.821562	1e-05	1e-05	1e-05	1e-05	1e-05	0.178368	1e-05
9	CX417	XI-1B	CX417	1e-05	0.999919	1e-05	1e-05	1e-05	1e-05	1.1e-05	1e-05	1e-05
9	IRIS_313-11784	XI-1B	IRIS_313-11784	0.036336	0.940417	1e-05	1e-05	1e-05	1e-05	1e-05	0.013811	0.009387
9	CX357	XI-1B	CX357	0.013225	0.936119	0.005615	1e-05	1e-05	1e-05	0.044992	1e-05	1e-05
9	CX364	XI-1B	CX364	1e-05	0.996215	1e-05	1e-05	1e-05	1e-05	1e-05	1e-05	0.003715
9	CX290	XI-1B	CX290	1e-05	0.725909	1e-05	1e-05	1e-05	1e-05	0.05807	0.215961	1e-05
9	CX82	XI-1B	CX82	1e-05	0.830338	1e-05	1e-05	1e-05	1e-05	0.106583	0.063019	1e-05
9	IRIS_313-10333	XI-1B	IRIS_313-10333	1e-05	0.828872	1e-05	1e-05	1e-05	1e-05	0.030824	0.140244	1e-05
9	IRIS_313-11930	XI-1B	IRIS_313-11930	0.243253	0.724974	1e-05	1e-05	0.031712	1e-05	1e-05	1e-05	1e-05
9	CX561	XI-1B	CX561	1e-05	0.99992	1e-05	1e-05	1e-05	1e-05	1e-05	1e-05	1e-05
9	CX134	XI-1B	CX134	1e-05	0.99992	1e-05	1e-05	1e-05	1e-05	1e-05	1e-05	1e-05
9	CX92	XI-1B	CX92	1e-05	0.99992	1e-05	1e-05	1e-05	1e-05	1e-05	1e-05	1e-05
9	CX276	XI-1B	CX276	1e-05	0.770905	1e-05	1e-05	1e-05	1e-05	1e-05	0.229025	1e-05
9	IRIS_313-11671	XI-2	IRIS_313-11671	1e-05	1e-05	1e-05	1e-05	1e-05	1e-05	1e-05	1e-05	0.99992
9	IRIS_313-11723	XI-2	IRIS_313-11723	1e-05	1e-05	1e-05	1e-05	1e-05	1e-05	1e-05	0.140504	0.859426
9	IRIS_313-11657	XI-2	IRIS_313-11657	1e-05	1e-05	1e-05	1e-05	1e-05	1e-05	1e-05	0.099611	0.900319
9	IRIS_313-11646	XI-2	IRIS_313-11646	1e-05	0.122675	1e-05	1e-05	1e-05	1e-05	1e-05	0.138773	0.738492
9	IRIS_313-11794	XI-2	IRIS_313-11794	1.6e-05	1e-05	1e-05	1.6e-05	1e-05	1e-05	1e-05	1e-05	0.999908
9	IRIS_313-11645	XI-2	IRIS_313-11645	1e-05	1e-05	1e-05	1e-05	0.03829	1e-05	0.074228	1e-05	0.887422
9	IRIS_313-11821	XI-2	IRIS_313-11821	1e-05	1e-05	1e-05	1e-05	1e-05	1e-05	1e-05	0.114605	0.885325
9	IRIS_313-8391	XI-2	IRIS_313-8391	1e-05	1e-05	1e-05	1e-05	1e-05	1e-05	1e-05	0.304445	0.695485
9	IRIS_313-11791	XI-2	IRIS_313-11791	0.052484	1e-05	0.004972	1.1e-05	0.121832	0.054883	1e-05	1e-05	0.765788
9	IRIS_313-11824	XI-2	IRIS_313-11824	1e-05	1e-05	1e-05	1e-05	1e-05	1e-05	1e-05	1e-05	0.99992
9	IRIS_313-11789	XI-2	IRIS_313-11789	1e-05	1.1e-05	1e-05	1e-05	1e-05	1e-05	1e-05	1e-05	0.999919
9	IRIS_313-11761	XI-2	IRIS_313-11761	1e-05	1e-05	1e-05	1e-05	1e-05	1e-05	1e-05	1e-05	0.99992
9	IRIS_313-11644	XI-2	IRIS_313-11644	1e-05	0.042672	0.035448	1e-05	0.09278	1e-05	0.147971	1e-05	0.681089
9	IRIS_313-11823	XI-2	IRIS_313-11823	1e-05	1e-05	1e-05	1e-05	1e-05	1e-05	1e-05	0.068594	0.931336
9	IRIS_313-11738	XI-2	IRIS_313-11738	1e-05	1e-05	1e-05	1e-05	1e-05	1e-05	1e-05	1e-05	0.99992
9	IRIS_313-11242	XI-2	IRIS_313-11242	1e-05	0.116223	0.014919	1e-05	0.044506	1e-05	1e-05	0.235951	0.588361
9	IRIS_313-11811	XI-2	IRIS_313-11811	1e-05	1e-05	1e-05	1e-05	1e-05	1e-05	1e-05	1.6e-05	0.999914
9	IRIS_313-11453	XI-2	IRIS_313-11453	1e-05	1e-05	1e-05	1e-05	0.066662	1e-05	0.034044	0.0116	0.887643
9	IRIS_313-11762	XI-2	IRIS_313-11762	1e-05	0.05977	0.009732	1e-05	1e-05	1e-05	1e-05	0.255027	0.67542
9	IRIS_313-10863	XI-2	IRIS_313-10863	1.8e-05	1e-05	1e-05	1.6e-05	1e-05	1e-05	0.110261	0.238501	0.651164
9	IRIS_313-11812	XI-3	IRIS_313-11812	1e-05	1e-05	1e-05	1e-05	1e-05	1e-05	1e-05	0.99992	1e-05
9	IRIS_313-11635	XI-3	IRIS_313-11635	1e-05	1e-05	1e-05	1e-05	1e-05	1e-05	1e-05	0.99992	1e-05
9	IRIS_313-11098	XI-3	IRIS_313-11098	0.050722	0.271715	0.026228	1e-05	1e-05	1e-05	1e-05	0.649212	0.002083
9	IRIS_313-11681	XI-3	IRIS_313-11681	1e-05	0.029999	0.031965	1e-05	0.03202	1e-05	0.074879	0.708581	0.122526
9	IRIS_313-11710	XI-3	IRIS_313-11710	1e-05	1e-05	1e-05	1e-05	1e-05	1e-05	1.7e-05	0.999913	1e-05
9	IRIS_313-11686	XI-3	IRIS_313-11686	1e-05	1e-05	1e-05	1e-05	1e-05	1e-05	1.9e-05	0.999911	1e-05
9	IRIS_313-11819	XI-3	IRIS_313-11819	1e-05	1e-05	1e-05	1.5e-05	1e-05	1e-05	0.059888	0.940037	1e-05
9	IRIS_313-11683	XI-3	IRIS_313-11683	1e-05	1e-05	1e-05	1e-05	1e-05	1e-05	1e-05	0.99992	1e-05
9	IRIS_313-8493	XI-3	IRIS_313-8493	1e-05	0.31706	0.039272	1e-05	1e-05	1e-05	1e-05	0.447486	0.196132
9	IRIS_313-11687	XI-3	IRIS_313-11687	1e-05	1e-05	1e-05	1e-05	1e-05	1e-05	1e-05	0.99992	1e-05
9	IRIS_313-11711	XI-3	IRIS_313-11711	1e-05	1e-05	1e-05	1e-05	1e-05	1e-05	1e-05	0.99992	1e-05
9	IRIS_313-11786	XI-3	IRIS_313-11786	1e-05	1e-05	1e-05	1e-05	1e-05	1e-05	1e-05	0.99992	1e-05
9	IRIS_313-11700	XI-3	IRIS_313-11700	1e-05	1e-05	1e-05	1e-05	1e-05	1e-05	1.8e-05	0.999912	1e-05
9	IRIS_313-11728	XI-3	IRIS_313-11728	1e-05	1e-05	0.003067	1e-05	1e-05	1e-05	0.087543	0.902955	0.006385
9	IRIS_313-11685	XI-3	IRIS_313-11685	1e-05	1e-05	1e-05	1e-05	1e-05	1e-05	0.035678	0.964252	1e-05
9	IRIS_313-11810	XI-3	IRIS_313-11810	1e-05	1e-05	1e-05	1e-05	1e-05	1e-05	1e-05	0.99992	1e-05
9	IRIS_313-11705	XI-3	IRIS_313-11705	1.3e-05	1e-05	1e-05	1e-05	1e-05	1e-05	0.009915	0.990012	1e-05
9	IRIS_313-11709	XI-3	IRIS_313-11709	1e-05	1e-05	1e-05	1e-05	1e-05	1e-05	1e-05	0.916109	0.083821
9	IRIS_313-11815	XI-3	IRIS_313-11815	1e-05	1e-05	1.3e-05	1e-05	1e-05	1e-05	1e-05	0.999917	1e-05
9	IRIS_313-11719	XI-3	IRIS_313-11719	1e-05	1e-05	1e-05	1e-05	1e-05	1e-05	1e-05	0.99992	1e-05
9	IRIS_313-11801	XI-adm	IRIS_313-11801	1e-05	0.570424	1e-05	1e-05	1e-05	1e-05	0.384333	0.045183	1e-05
9	IRIS_313-11722	XI-adm	IRIS_313-11722	1e-05	0.492434	1e-05	1e-05	1e-05	1e-05	0.25446	0.120299	0.132757
9	IRIS_313-11731	XI-adm	IRIS_313-11731	1e-05	0.258883	1e-05	1e-05	1e-05	1e-05	0.563198	0.177859	1e-05
9	IRIS_313-10858	XI-adm	IRIS_313-10858	0.003329	0.152926	0.091945	1e-05	0.074378	1e-05	0.060489	0.331155	0.285758
9	B265	XI-adm	B265	0.025542	0.059036	0.089237	1e-05	1e-05	0.003281	0.484768	0.294353	0.043761
9	IRIS_313-11273	XI-adm	IRIS_313-11273	1e-05	0.487609	1e-05	1e-05	1e-05	1e-05	1e-05	0.153524	0.358807
9	IRIS_313-11257	XI-adm	IRIS_313-11257	0.115225	0.267044	1e-05	1e-05	1e-05	0.128741	0.045065	0.219353	0.224542
9	IRIS_313-11260	XI-adm	IRIS_313-11260	1e-05	0.086323	0.028112	1.1e-05	0.039048	0.078095	0.136067	0.435436	0.196898
9	IRIS_313-11234	XI-adm	IRIS_313-11234	0.045814	0.69334	0.005363	1e-05	1e-05	1e-05	0.115617	0.139826	1e-05
9	IRIS_313-11750	XI-adm	IRIS_313-11750	1e-05	0.459749	1.1e-05	1e-05	1e-05	1e-05	0.333509	0.206681	1e-05
9	IRIS_313-10609	XI-adm	IRIS_313-10609	0.030149	0.079608	0.063716	1e-05	0.102181	1e-05	0.097854	0.129652	0.496819
9	IRIS_313-11807	XI-adm	IRIS_313-11807	0.054715	0.789304	1e-05	0.008048	1e-05	1e-05	0.07067	1e-05	0.077223
9	B253	XI-adm	B253	0.006474	0.258115	0.028929	0.011368	1e-05	1e-05	0.566636	0.034563	0.093894
9	IRIS_313-11263	XI-adm	IRIS_313-11263	0.07007	0.332581	0.02054	0.082436	0.027936	1e-05	1e-05	0.390127	0.076289
9	IRIS_313-9023	XI-adm	IRIS_313-9023	1.3e-05	0.594429	0.018327	1e-05	0.043126	1e-05	0.03376	0.100162	0.210164
9	IRIS_313-11266	XI-adm	IRIS_313-11266	1.6e-05	0.15328	1e-05	1e-05	1e-05	1e-05	0.140029	0.48956	0.217075
9	IRIS_313-11244	XI-adm	IRIS_313-11244	1e-05	0.510152	1e-05	1e-05	1e-05	1e-05	0.252385	0.116174	0.121238
9	IRIS_313-11245	XI-adm	IRIS_313-11245	1e-05	0.73613	1e-05	1e-05	1e-05	1e-05	0.166289	0.097521	1e-05
9	IRIS_313-11751	XI-adm	IRIS_313-11751	1e-05	0.570114	1e-05	1e-05	1e-05	1e-05	0.347804	0.072537	0.009495
9	IRIS_313-11269	XI-adm	IRIS_313-11269	0.141427	0.134149	0.040346	0.034935	0.026476	0.172807	0.057403	0.29362	0.098838
8	YG02	Weed	YG02	1e-05	1e-05	0.290537	1e-05	1e-05	1e-05	0.601932	0.107481
8	YJ06	Weed	YJ06	1e-05	1e-05	0.292934	1e-05	1e-05	1e-05	0.600827	0.106189
8	YJ07	Weed	YJ07	1e-05	1e-05	0.257808	0.020348	1e-05	1e-05	0.609962	0.111843
8	1179-01	Weed	1179-01	1e-05	1e-05	0.99993	1e-05	1e-05	1e-05	1e-05	1e-05
8	1190-01	Weed	1190-01	1e-05	1e-05	0.999925	1e-05	1e-05	1e-05	1e-05	1.5e-05
8	1199-01	Weed	1199-01	1e-05	1e-05	0.999924	1e-05	1e-05	1.5e-05	1.1e-05	1e-05
8	1210-02	Weed	1210-02	1e-05	1e-05	0.99993	1e-05	1e-05	1e-05	1e-05	1e-05
8	1333-02	Weed	1333-02	1e-05	0.143864	0.308261	1e-05	0.126416	1e-05	0.026639	0.39479
8	1344-02	Weed	1344-02	1e-05	1e-05	0.99993	1e-05	1e-05	1e-05	1e-05	1e-05
8	35034	Weed	35034	1e-05	1e-05	0.99993	1e-05	1e-05	1e-05	1e-05	1e-05
8	1995-15	Weed	1995-15	1e-05	0.033569	0.552267	1e-05	1.5e-05	1e-05	0.038344	0.375775
8	35186	Weed	35186	1e-05	1e-05	0.999929	1e-05	1e-05	1e-05	1e-05	1.1e-05
8	1005-02	Weed	1005-02	1e-05	1e-05	1e-05	1e-05	0.999927	1e-05	1e-05	1.3e-05
8	1025-01	Weed	1025-01	1e-05	1e-05	1e-05	1e-05	0.99993	1e-05	1e-05	1e-05
8	1081-01	Weed	1081-01	1e-05	1e-05	1e-05	1e-05	0.99993	1e-05	1e-05	1e-05
8	1096-01	Weed	1096-01	1.1e-05	1e-05	1e-05	1.3e-05	0.999918	1.7e-05	1.2e-05	1e-05
8	10A	Weed	10A	1.1e-05	1e-05	1e-05	1e-05	0.999926	1e-05	1.3e-05	1e-05
8	1107-01	Weed	1107-01	1e-05	1e-05	1e-05	1e-05	0.99993	1e-05	1e-05	1e-05
8	1166-02	Weed	1166-02	1e-05	1e-05	1e-05	1e-05	0.99993	1e-05	1e-05	1e-05
8	1188-01	Weed	1188-01	1e-05	1e-05	1e-05	1e-05	0.99993	1e-05	1e-05	1e-05
8	1214-02	Weed	1214-02	1e-05	1e-05	1e-05	1e-05	0.99993	1e-05	1e-05	1e-05
8	18A	Weed	18A	1e-05	1e-05	1e-05	1e-05	0.99993	1e-05	1e-05	1e-05
8	LM8	Weed	LM8	0.228967	0.238606	0.020355	0.096758	0.089268	0.176352	0.049028	0.100665
8	CX109	GJ-adm	CX109	0.394477	0.092381	1e-05	0.504094	0.006288	1e-05	1e-05	0.00273
8	IRIS_313-10872	GJ-adm	IRIS_313-10872	0.103681	0.090674	1e-05	1e-05	1e-05	0.697648	1e-05	0.107958
8	IRIS_313-11788	GJ-adm	IRIS_313-11788	1.9e-05	1e-05	1e-05	0.817019	1e-05	0.182912	1e-05	1e-05
8	CX353	GJ-adm	CX353	0.43352	1e-05	1e-05	0.4687	1e-05	1e-05	0.052297	0.045443
8	CX142	GJ-adm	CX142	0.374617	1e-05	1e-05	0.625323	1e-05	1e-05	1e-05	1e-05
8	CX11	GJ-adm	CX11	0.339015	1e-05	1e-05	0.439875	1e-05	1e-05	0.22106	1e-05
8	B070	GJ-adm	B070	0.356397	1e-05	1e-05	0.594752	1e-05	0.048792	1e-05	1.9e-05
8	CX307	GJ-adm	CX307	0.286329	0.035269	0.004046	0.622156	1e-05	0.005427	0.046753	1e-05
8	IRIS_313-12060	GJ-adm	IRIS_313-12060	1e-05	1e-05	1e-05	0.81394	1e-05	0.186	1e-05	1e-05
8	CX138	GJ-adm	CX138	1e-05	0.034015	1e-05	0.704913	1e-05	0.161353	0.099679	1e-05
8	IRIS_313-11522	GJ-adm	IRIS_313-11522	1e-05	1e-05	1e-05	0.822656	1e-05	0.177284	1e-05	1e-05
8	IRIS_313-12164	GJ-adm	IRIS_313-12164	0.672632	1e-05	1e-05	1e-05	1e-05	0.327308	1e-05	1e-05
8	B036	GJ-adm	B036	0.528306	1e-05	1e-05	0.433926	1e-05	0.037717	1e-05	1.1e-05
8	IRIS_313-8168	GJ-adm	IRIS_313-8168	0.339804	1e-05	1e-05	0.660136	1e-05	1e-05	1e-05	1e-05
8	B003	GJ-adm	B003	0.411841	1e-05	1e-05	0.588099	1e-05	1e-05	1e-05	1e-05
8	CX354	GJ-adm	CX354	1e-05	1e-05	1e-05	0.544328	1e-05	0.455612	1e-05	1e-05
8	CX282	GJ-adm	CX282	0.005487	0.188463	1e-05	0.580273	1e-05	0.164459	0.061288	1e-05
8	CX205	GJ-adm	CX205	0.282476	0.010368	1e-05	0.413888	1e-05	0.245022	0.026285	0.02194
8	B230	GJ-adm	B230	1e-05	1e-05	1e-05	0.755081	1e-05	0.244859	1e-05	1e-05
8	CX284	GJ-adm	CX284	1e-05	0.058447	1e-05	0.442588	1e-05	0.359656	0.119731	0.019549
8	IRIS_313-11736	GJ-trp	IRIS_313-11736	0.999926	1e-05	1e-05	1e-05	1e-05	1.4e-05	1e-05	1e-05
8	IRIS_313-11673	GJ-trp	IRIS_313-11673	0.99993	1e-05	1e-05	1e-05	1e-05	1e-05	1e-05	1e-05
8	IRIS_313-11755	GJ-trp	IRIS_313-11755	0.99993	1e-05	1e-05	1e-05	1e-05	1e-05	1e-05	1e-05
8	IRIS_313-11759	GJ-trp	IRIS_313-11759	0.999924	1e-05	1e-05	1e-05	1e-05	1.4e-05	1e-05	1.1e-05
8	IRIS_313-11790	GJ-trp	IRIS_313-11790	0.743639	1e-05	1e-05	0.050981	1e-05	0.137019	1e-05	0.06832
8	IRIS_313-11102	GJ-trp	IRIS_313-11102	0.99993	1e-05	1e-05	1e-05	1e-05	1e-05	1e-05	1e-05
8	IRIS_313-10582	GJ-trp	IRIS_313-10582	0.99993	1e-05	1e-05	1e-05	1e-05	1e-05	1e-05	1e-05
8	IRIS_313-11659	GJ-trp	IRIS_313-11659	0.99993	1e-05	1e-05	1e-05	1e-05	1e-05	1e-05	1e-05
8	IRIS_313-10918	GJ-trp	IRIS_313-10918	0.864141	0.12204	0.010319	1e-05	1e-05	1e-05	1e-05	0.00346
8	IRIS_313-15910	GJ-trp	IRIS_313-15910	0.99993	1e-05	1e-05	1e-05	1e-05	1e-05	1e-05	1e-05
8	IRIS_313-11046	GJ-trp	IRIS_313-11046	0.99993	1e-05	1e-05	1e-05	1e-05	1e-05	1e-05	1e-05
8	IRIS_313-7914	GJ-trp	IRIS_313-7914	0.99993	1e-05	1e-05	1e-05	1e-05	1e-05	1e-05	1e-05
8	IRIS_313-11103	GJ-trp	IRIS_313-11103	0.99993	1e-05	1e-05	1e-05	1e-05	1e-05	1e-05	1e-05
8	IRIS_313-10577	GJ-trp	IRIS_313-10577	0.999927	1e-05	1e-05	1.3e-05	1e-05	1.1e-05	1e-05	1e-05
8	IRIS_313-11739	GJ-trp	IRIS_313-11739	0.999922	1e-05	1e-05	1.5e-05	1e-05	1.3e-05	1e-05	1e-05
8	IRIS_313-11044	GJ-trp	IRIS_313-11044	0.97889	1e-05	1e-05	0.02105	1e-05	1e-05	1e-05	1e-05
8	CX220	GJ-trp	CX220	0.99993	1e-05	1e-05	1e-05	1e-05	1e-05	1e-05	1e-05
8	B018	GJ-trp	B018	0.983443	1e-05	1e-05	0.016497	1e-05	1e-05	1e-05	1e-05
8	IRIS_313-11756	GJ-trp	IRIS_313-11756	0.999926	1e-05	1e-05	1e-05	1e-05	1.4e-05	1e-05	1e-05
8	CX106	GJ-trp	CX106	0.99993	1e-05	1e-05	1e-05	1e-05	1e-05	1e-05	1e-05
8	IRIS_313-11924	GJ-sbtrp	IRIS_313-11924	1e-05	1e-05	1e-05	0.063812	1e-05	0.936128	1e-05	1e-05
8	IRIS_313-11691	GJ-sbtrp	IRIS_313-11691	0.100227	1e-05	1e-05	0.158303	1e-05	0.74142	1e-05	1e-05
8	IRIS_313-11900	GJ-sbtrp	IRIS_313-11900	1e-05	1e-05	1e-05	1e-05	1e-05	0.99993	1e-05	1e-05
8	IRIS_313-10870	GJ-sbtrp	IRIS_313-10870	0.235693	1e-05	1e-05	1.5e-05	1e-05	0.764242	1e-05	1e-05
8	IRIS_313-11094	GJ-sbtrp	IRIS_313-11094	1e-05	1e-05	1e-05	1e-05	1e-05	0.99993	1e-05	1e-05
8	IRIS_313-12349	GJ-sbtrp	IRIS_313-12349	1e-05	1e-05	1e-05	1e-05	1e-05	0.99993	1e-05	1e-05
8	IRIS_313-12228	GJ-sbtrp	IRIS_313-12228	1e-05	1e-05	1e-05	1e-05	1e-05	0.99993	1e-05	1e-05
8	IRIS_313-10657	GJ-sbtrp	IRIS_313-10657	1e-05	1e-05	1e-05	1e-05	1e-05	0.99993	1e-05	1e-05
8	IRIS_313-12129	GJ-sbtrp	IRIS_313-12129	1e-05	1e-05	1e-05	1e-05	1e-05	0.99993	1e-05	1e-05
8	B241	GJ-sbtrp	B241	1e-05	1e-05	1e-05	0.08686	1e-05	0.91308	1e-05	1e-05
8	IRIS_313-10923	GJ-sbtrp	IRIS_313-10923	1e-05	1e-05	1e-05	1e-05	1e-05	0.99993	1e-05	1e-05
8	IRIS_313-11832	GJ-sbtrp	IRIS_313-11832	0.291203	1e-05	1e-05	1.2e-05	1.1e-05	0.708731	1.3e-05	1e-05
8	IRIS_313-12323	GJ-sbtrp	IRIS_313-12323	1e-05	1e-05	1e-05	1e-05	1e-05	0.99993	1e-05	1e-05
8	IRIS_313-10834	GJ-sbtrp	IRIS_313-10834	1e-05	1e-05	1e-05	0.213897	1e-05	0.786043	1e-05	1e-05
8	IRIS_313-12351	GJ-sbtrp	IRIS_313-12351	1e-05	1e-05	1e-05	1e-05	1e-05	0.99993	1e-05	1e-05
8	B266	GJ-sbtrp	B266	1e-05	1e-05	1e-05	0.032371	1e-05	0.967569	1e-05	1e-05
8	IRIS_313-9048	GJ-sbtrp	IRIS_313-9048	0.036318	1e-05	1e-05	0.147253	1e-05	0.816379	1e-05	1e-05
8	IRIS_313-12134	GJ-sbtrp	IRIS_313-12134	1e-05	1e-05	1e-05	1e-05	1e-05	0.99993	1e-05	1e-05
8	IRIS_313-12312	GJ-sbtrp	IRIS_313-12312	1e-05	1e-05	1e-05	1.2e-05	1e-05	0.999928	1e-05	1e-05
8	IRIS_313-12321	GJ-sbtrp	IRIS_313-12321	1e-05	1e-05	1e-05	1e-05	1e-05	0.99993	1e-05	1e-05
8	IRIS_313-11800	GJ-tmp	IRIS_313-11800	1e-05	1e-05	1e-05	0.99993	1e-05	1e-05	1e-05	1e-05
8	IRIS_313-11651	GJ-tmp	IRIS_313-11651	0.008475	1e-05	1e-05	0.934823	1e-05	0.056651	1e-05	1e-05
8	IRIS_313-11689	GJ-tmp	IRIS_313-11689	1e-05	1e-05	1e-05	0.99993	1e-05	1e-05	1e-05	1e-05
8	IRIS_313-11661	GJ-tmp	IRIS_313-11661	1e-05	1e-05	1e-05	0.99993	1e-05	1e-05	1e-05	1e-05
8	B269	GJ-tmp	B269	1e-05	1e-05	1e-05	0.99993	1e-05	1e-05	1e-05	1e-05
8	IRIS_313-11652	GJ-tmp	IRIS_313-11652	1e-05	1e-05	1e-05	0.99993	1e-05	1e-05	1e-05	1e-05
8	B001	GJ-tmp	B001	1e-05	1e-05	1e-05	0.99993	1e-05	1e-05	1e-05	1e-05
8	B204	GJ-tmp	B204	1e-05	1e-05	1e-05	0.952021	1e-05	0.047919	1e-05	1e-05
8	CX389	GJ-tmp	CX389	1e-05	0.077228	1e-05	0.863863	1e-05	1e-05	0.058859	1e-05
8	B182	GJ-tmp	B182	1e-05	1e-05	1e-05	0.99993	1e-05	1e-05	1e-05	1e-05
8	B212	GJ-tmp	B212	0.058441	0.03212	0.016282	0.850367	1e-05	0.009335	0.011104	0.022341
8	IRIS_313-10097	GJ-tmp	IRIS_313-10097	1e-05	1e-05	1e-05	0.99993	1e-05	1e-05	1e-05	1e-05
8	CX578	GJ-tmp	CX578	0.172035	0.111173	1e-05	0.716742	1e-05	1e-05	1e-05	1e-05
8	IRIS_313-11202	GJ-tmp	IRIS_313-11202	1e-05	1e-05	1e-05	0.99993	1e-05	1e-05	1e-05	1e-05
8	B162	GJ-tmp	B162	1e-05	1e-05	1e-05	0.99992	1e-05	2e-05	1e-05	1e-05
8	CX317	GJ-tmp	CX317	0.021756	0.189837	1e-05	0.788357	1e-05	1e-05	1e-05	1e-05
8	B004	GJ-tmp	B004	1e-05	1e-05	1.7e-05	0.999919	1.4e-05	1e-05	1e-05	1e-05
8	B160	GJ-tmp	B160	1e-05	1e-05	1e-05	0.99993	1e-05	1e-05	1e-05	1e-05
8	B250	GJ-tmp	B250	1e-05	1e-05	1e-05	0.99993	1e-05	1e-05	1e-05	1e-05
8	IRIS_313-10642	GJ-tmp	IRIS_313-10642	1e-05	1e-05	1e-05	0.99993	1e-05	1e-05	1e-05	1e-05
8	IRIS_313-11802	XI-1A	IRIS_313-11802	1e-05	1e-05	1e-05	1e-05	1e-05	1e-05	0.99993	1e-05
8	IRIS_313-11796	XI-1A	IRIS_313-11796	1e-05	0.062317	0.045518	1e-05	1e-05	1e-05	0.892115	1e-05
8	IRIS_313-11805	XI-1A	IRIS_313-11805	1e-05	1e-05	1e-05	1e-05	1e-05	1e-05	0.94743	0.05251
8	IRIS_313-11665	XI-1A	IRIS_313-11665	1e-05	1e-05	1e-05	1e-05	1e-05	1e-05	0.99993	1e-05
8	IRIS_313-11668	XI-1A	IRIS_313-11668	1e-05	1e-05	1e-05	1e-05	1e-05	1e-05	0.99993	1e-05
8	IRIS_313-11804	XI-1A	IRIS_313-11804	1e-05	1e-05	1e-05	1e-05	1e-05	1e-05	0.99993	1e-05
8	IRIS_313-11727	XI-1A	IRIS_313-11727	1e-05	0.058476	1e-05	1e-05	1e-05	1e-05	0.941464	1e-05
8	IRIS_313-11752	XI-1A	IRIS_313-11752	1e-05	1e-05	1e-05	1e-05	1e-05	1e-05	0.99993	1e-05
8	IRIS_313-11797	XI-1A	IRIS_313-11797	1e-05	1e-05	1e-05	1e-05	1e-05	1e-05	0.937317	0.062623
8	IRIS_313-11745	XI-1A	IRIS_313-11745	1e-05	0.104586	1e-05	1e-05	1e-05	1e-05	0.867569	0.027796
8	IRIS_313-11746	XI-1A	IRIS_313-11746	1e-05	1e-05	1.3e-05	1e-05	1e-05	1e-05	0.815848	0.18409
8	IRIS_313-11692	XI-1A	IRIS_313-11692	1e-05	0.046241	0.002803	1e-05	1e-05	1e-05	0.950906	1e-05
8	B264	XI-1A	B264	1e-05	1e-05	1e-05	1e-05	1e-05	1e-05	0.99993	1e-05
8	IRIS_313-11039	XI-1A	IRIS_313-11039	1e-05	1e-05	1e-05	1e-05	1e-05	1e-05	0.999929	1e-05
8	B208	XI-1A	B208	1e-05	1e-05	1e-05	1e-05	1e-05	1e-05	0.99993	1e-05
8	B210	XI-1A	B210	0.02068	0.167609	0.001697	1e-05	1e-05	1e-05	0.630992	0.178992
8	IRIS_313-11732	XI-1A	IRIS_313-11732	1e-05	1e-05	1e-05	1e-05	1e-05	1e-05	0.99993	1e-05
8	IRIS_313-11734	XI-1A	IRIS_313-11734	1e-05	1e-05	1e-05	1e-05	1e-05	1e-05	0.950441	0.049499
8	IRIS_313-11733	XI-1A	IRIS_313-11733	1e-05	0.171443	1e-05	1e-05	1e-05	1e-05	0.828497	1e-05
8	B157	XI-1A	B157	1e-05	0.208911	1e-05	1e-05	1e-05	1e-05	0.71848	0.072558
8	IRIS_313-11643	XI-1B	IRIS_313-11643	1e-05	0.821233	0.055497	1e-05	0.098312	0.002907	0.022021	1e-05
8	IRIS_313-9066	XI-1B	IRIS_313-9066	0.239083	0.760857	1e-05	1e-05	1e-05	1e-05	1e-05	1e-05
8	CX97	XI-1B	CX97	1e-05	0.651362	1e-05	1e-05	1e-05	1e-05	0.348578	1e-05
8	B214	XI-1B	B214	1e-05	0.797756	1e-05	1e-05	1e-05	1e-05	0.202184	1e-05
8	IRIS_313-11251	XI-1B	IRIS_313-11251	1e-05	0.74069	1e-05	1e-05	1e-05	1e-05	0.159151	0.100109
8	CX225	XI-1B	CX225	0.020995	0.87675	0.01418	1e-05	0.015868	1e-05	0.022924	0.049263
8	IRIS_313-7808	XI-1B	IRIS_313-7808	1e-05	0.996524	1e-05	1e-05	1e-05	1e-05	0.003416	1e-05
8	CX150	XI-1B	CX150	0.006509	0.769729	1e-05	1e-05	1e-05	1e-05	1e-05	0.223711
8	CX417	XI-1B	CX417	1e-05	0.99993	1e-05	1e-05	1e-05	1e-05	1e-05	1e-05
8	IRIS_313-11784	XI-1B	IRIS_313-11784	0.046764	0.879272	1e-05	1e-05	1e-05	1e-05	0.073914	1e-05
8	CX357	XI-1B	CX357	0.031174	0.792019	0.006726	1e-05	1e-05	1e-05	0.170041	1e-05
8	CX364	XI-1B	CX364	1e-05	0.975185	1e-05	1e-05	1e-05	1e-05	0.024755	1e-05
8	CX290	XI-1B	CX290	0.01567	0.6722	1e-05	1e-05	1e-05	1e-05	0.098102	0.213989
8	CX82	XI-1B	CX82	1e-05	0.759764	1e-05	1e-05	1e-05	1e-05	0.181634	0.058552
8	IRIS_313-10333	XI-1B	IRIS_313-10333	1.1e-05	0.749514	1e-05	1e-05	1e-05	0.029802	0.114457	0.106185
8	IRIS_313-11930	XI-1B	IRIS_313-11930	0.2584	0.674201	1e-05	1e-05	0.032505	1e-05	0.034854	1e-05
8	CX561	XI-1B	CX561	1e-05	0.845358	1e-05	1e-05	1e-05	1e-05	0.154582	1e-05
8	CX134	XI-1B	CX134	1e-05	0.99993	1e-05	1e-05	1e-05	1e-05	1e-05	1e-05
8	CX92	XI-1B	CX92	1e-05	0.99993	1e-05	1e-05	1e-05	1e-05	1e-05	1e-05
8	CX276	XI-1B	CX276	1e-05	0.744124	1e-05	1e-05	1e-05	1e-05	0.038243	0.217583
8	IRIS_313-11671	XI-2	IRIS_313-11671	1e-05	0.805701	0.016656	1e-05	0.080412	1.1e-05	1e-05	0.09719
8	IRIS_313-11723	XI-2	IRIS_313-11723	1e-05	0.706949	1e-05	1e-05	0.033005	1e-05	0.027724	0.232282
8	IRIS_313-11657	XI-2	IRIS_313-11657	1.4e-05	0.717073	0.02869	1e-05	0.054123	1e-05	1e-05	0.200069
8	IRIS_313-11646	XI-2	IRIS_313-11646	1e-05	0.798821	1e-05	1e-05	1e-05	1e-05	1e-05	0.201119
8	IRIS_313-11794	XI-2	IRIS_313-11794	1e-05	0.940347	1e-05	1e-05	0.059593	1e-05	1e-05	1e-05
8	IRIS_313-11645	XI-2	IRIS_313-11645	1e-05	0.713096	0.028053	1e-05	0.083737	1e-05	0.076494	0.09859
8	IRIS_313-11821	XI-2	IRIS_313-11821	1e-05	0.747408	1e-05	1e-05	0.051013	1e-05	1e-05	0.201529
8	IRIS_313-8391	XI-2	IRIS_313-8391	1e-05	0.630972	1e-05	1e-05	0.024254	1e-05	1e-05	0.344724
8	IRIS_313-11791	XI-2	IRIS_313-11791	0.056475	0.642409	0.065935	1e-05	0.187347	0.047803	1e-05	1e-05
8	IRIS_313-11824	XI-2	IRIS_313-11824	1e-05	0.795091	1e-05	1e-05	1e-05	1e-05	1e-05	0.204849
8	IRIS_313-11789	XI-2	IRIS_313-11789	1e-05	0.927048	1.1e-05	1e-05	0.072892	1e-05	1e-05	1e-05
8	IRIS_313-11761	XI-2	IRIS_313-11761	1e-05	0.929343	1e-05	1e-05	0.069251	1e-05	1e-05	0.001355
8	IRIS_313-11644	XI-2	IRIS_313-11644	1e-05	0.657217	0.054993	1e-05	0.117805	1e-05	0.134768	0.035187
8	IRIS_313-11823	XI-2	IRIS_313-11823	1e-05	0.780696	1e-05	1e-05	1e-05	1e-05	1e-05	0.219244
8	IRIS_313-11738	XI-2	IRIS_313-11738	1e-05	0.775964	1e-05	1e-05	0.025746	1e-05	1e-05	0.19824
8	IRIS_313-11242	XI-2	IRIS_313-11242	1e-05	0.608423	0.027743	1e-05	0.072776	1e-05	1e-05	0.291018
8	IRIS_313-11811	XI-2	IRIS_313-11811	1e-05	0.894716	0.017927	1e-05	0.040736	1e-05	1e-05	0.04658
8	IRIS_313-11453	XI-2	IRIS_313-11453	0.008478	0.718702	0.017363	1e-05	0.107904	1e-05	0.025276	0.122257
8	IRIS_313-11762	XI-2	IRIS_313-11762	1e-05	0.669375	0.023459	1e-05	0.034928	1e-05	1e-05	0.272197
8	IRIS_313-10863	XI-2	IRIS_313-10863	1e-05	0.597751	1e-05	1e-05	1e-05	1e-05	0.074303	0.327895
8	IRIS_313-11812	XI-3	IRIS_313-11812	1e-05	1e-05	1e-05	1e-05	1e-05	1e-05	1e-05	0.99993
8	IRIS_313-11635	XI-3	IRIS_313-11635	1e-05	1e-05	1e-05	1e-05	1e-05	1e-05	1e-05	0.99993
8	IRIS_313-11098	XI-3	IRIS_313-11098	0.051531	0.288796	0.018784	1e-05	1e-05	1e-05	0.004328	0.636531
8	IRIS_313-11681	XI-3	IRIS_313-11681	1.3e-05	0.12189	0.02865	1e-05	0.038716	1e-05	0.074401	0.736309
8	IRIS_313-11710	XI-3	IRIS_313-11710	1e-05	1e-05	1e-05	1e-05	1e-05	1e-05	1e-05	0.99993
8	IRIS_313-11686	XI-3	IRIS_313-11686	1e-05	1e-05	1e-05	1e-05	1e-05	1e-05	1e-05	0.99993
8	IRIS_313-11819	XI-3	IRIS_313-11819	1e-05	1e-05	1e-05	1e-05	1e-05	1e-05	0.067819	0.932121
8	IRIS_313-11683	XI-3	IRIS_313-11683	1e-05	1e-05	1e-05	1e-05	1e-05	1e-05	1e-05	0.99993
8	IRIS_313-8493	XI-3	IRIS_313-8493	1e-05	0.513705	0.03341	1e-05	1e-05	1e-05	1e-05	0.452834
8	IRIS_313-11687	XI-3	IRIS_313-11687	1e-05	1e-05	1e-05	1e-05	1e-05	1e-05	1e-05	0.99993
8	IRIS_313-11711	XI-3	IRIS_313-11711	1e-05	1e-05	1e-05	1e-05	1e-05	1e-05	1e-05	0.99993
8	IRIS_313-11786	XI-3	IRIS_313-11786	1e-05	1e-05	1e-05	1e-05	1e-05	1e-05	1e-05	0.99993
8	IRIS_313-11700	XI-3	IRIS_313-11700	1e-05	1e-05	1e-05	1e-05	1e-05	1e-05	1e-05	0.99993
8	IRIS_313-11728	XI-3	IRIS_313-11728	1e-05	1e-05	1e-05	1e-05	1e-05	1e-05	0.073573	0.926367
8	IRIS_313-11685	XI-3	IRIS_313-11685	1e-05	1e-05	1e-05	1e-05	1e-05	1e-05	0.024177	0.975763
8	IRIS_313-11810	XI-3	IRIS_313-11810	1e-05	1e-05	1e-05	1e-05	1e-05	1e-05	1e-05	0.99993
8	IRIS_313-11705	XI-3	IRIS_313-11705	1e-05	1e-05	1e-05	1e-05	1e-05	1e-05	1e-05	0.99993
8	IRIS_313-11709	XI-3	IRIS_313-11709	1e-05	0.076947	1e-05	1e-05	1e-05	1e-05	1e-05	0.922993
8	IRIS_313-11815	XI-3	IRIS_313-11815	1e-05	1e-05	1e-05	1e-05	1e-05	1e-05	1e-05	0.99993
8	IRIS_313-11719	XI-3	IRIS_313-11719	1e-05	1e-05	1e-05	1e-05	1e-05	1e-05	1e-05	0.99993
8	IRIS_313-11801	XI-adm	IRIS_313-11801	1e-05	0.495338	1e-05	1e-05	1e-05	1e-05	0.46293	0.041681
8	IRIS_313-11722	XI-adm	IRIS_313-11722	1e-05	0.608459	1e-05	1e-05	1e-05	1e-05	0.300111	0.09138
8	IRIS_313-11731	XI-adm	IRIS_313-11731	1e-05	0.147373	1e-05	1e-05	1e-05	1e-05	0.649177	0.203401
8	IRIS_313-10858	XI-adm	IRIS_313-10858	0.003902	0.395314	0.092292	1e-05	0.086019	1e-05	0.058241	0.364213
8	B265	XI-adm	B265	0.024477	0.089063	0.084106	1e-05	1e-05	0.005217	0.495443	0.301673
8	IRIS_313-11273	XI-adm	IRIS_313-11273	1e-05	0.843769	1e-05	1e-05	1e-05	1e-05	1e-05	0.156171
8	IRIS_313-11257	XI-adm	IRIS_313-11257	0.116566	0.443553	1e-05	1e-05	0.002812	0.130088	0.064003	0.242957
8	IRIS_313-11260	XI-adm	IRIS_313-11260	1e-05	0.259716	0.028472	1e-05	0.048105	0.077388	0.131585	0.454714
8	IRIS_313-11234	XI-adm	IRIS_313-11234	0.043258	0.555359	0.007611	1e-05	1e-05	0.010339	0.230749	0.152663
8	IRIS_313-11750	XI-adm	IRIS_313-11750	1e-05	0.370273	1e-05	1e-05	1e-05	1e-05	0.427751	0.201926
8	IRIS_313-10609	XI-adm	IRIS_313-10609	0.029373	0.488079	0.074101	1e-05	0.126295	1e-05	0.089497	0.192636
8	IRIS_313-11807	XI-adm	IRIS_313-11807	0.050993	0.772423	1e-05	0.023253	1e-05	1e-05	0.153291	1e-05
8	B253	XI-adm	B253	0.010719	0.294712	0.02019	0.01162	1e-05	1.2e-05	0.610212	0.052524
8	IRIS_313-11263	XI-adm	IRIS_313-11263	0.073648	0.403978	0.012436	0.084836	0.02788	1e-05	1e-05	0.397202
8	IRIS_313-9023	XI-adm	IRIS_313-9023	1.1e-05	0.706925	0.017664	1e-05	0.054313	1e-05	0.115218	0.10585
8	IRIS_313-11266	XI-adm	IRIS_313-11266	1e-05	0.355735	1e-05	1e-05	1e-05	1e-05	0.136966	0.507249
8	IRIS_313-11244	XI-adm	IRIS_313-11244	1e-05	0.613257	1e-05	1e-05	1e-05	1e-05	0.300513	0.086179
8	IRIS_313-11245	XI-adm	IRIS_313-11245	1e-05	0.65156	1e-05	1e-05	1e-05	1e-05	0.284087	0.064303
8	IRIS_313-11751	XI-adm	IRIS_313-11751	1e-05	0.515828	1e-05	1e-05	1e-05	1e-05	0.423845	0.060277
8	IRIS_313-11269	XI-adm	IRIS_313-11269	0.142346	0.219838	0.035108	0.035505	0.028758	0.17329	0.064124	0.30103
7	YG02	Weed	YG02	1e-05	0.089209	0.286153	1e-05	1e-05	1e-05	0.624598
7	YJ06	Weed	YJ06	1e-05	0.088561	0.288407	1e-05	1e-05	1e-05	0.622992
7	YJ07	Weed	YJ07	1e-05	0.091999	0.251255	0.023234	1e-05	1e-05	0.633481
7	1179-01	Weed	1179-01	1e-05	1e-05	0.99994	1e-05	1e-05	1e-05	1e-05
7	1190-01	Weed	1190-01	1e-05	1e-05	0.99994	1e-05	1e-05	1e-05	1e-05
7	1199-01	Weed	1199-01	1e-05	1e-05	0.99994	1e-05	1e-05	1e-05	1e-05
7	1210-02	Weed	1210-02	1e-05	1e-05	0.99994	1e-05	1e-05	1e-05	1e-05
7	1333-02	Weed	1333-02	1e-05	1e-05	0.99994	1e-05	1e-05	1e-05	1e-05
7	1344-02	Weed	1344-02	1e-05	1e-05	0.99994	1e-05	1e-05	1e-05	1e-05
7	35034	Weed	35034	1e-05	1e-05	0.99994	1e-05	1e-05	1e-05	1e-05
7	1995-15	Weed	1995-15	1e-05	1e-05	0.99994	1e-05	1e-05	1e-05	1e-05
7	35186	Weed	35186	1e-05	1e-05	0.99994	1e-05	1e-05	1e-05	1e-05
7	1005-02	Weed	1005-02	1e-05	1e-05	1e-05	1e-05	0.99994	1e-05	1e-05
7	1025-01	Weed	1025-01	1e-05	1e-05	1e-05	1e-05	0.99994	1e-05	1e-05
7	1081-01	Weed	1081-01	1e-05	1e-05	1e-05	1e-05	0.99994	1e-05	1e-05
7	1096-01	Weed	1096-01	1e-05	1e-05	1e-05	1e-05	0.99994	1e-05	1e-05
7	10A	Weed	10A	1e-05	1e-05	1e-05	1e-05	0.999935	1e-05	1.5e-05
7	1107-01	Weed	1107-01	1e-05	1e-05	1e-05	1e-05	0.99994	1e-05	1e-05
7	1166-02	Weed	1166-02	1e-05	1e-05	1e-05	1e-05	0.99994	1e-05	1e-05
7	1188-01	Weed	1188-01	1e-05	1.1e-05	1e-05	1e-05	0.999939	1e-05	1e-05
7	1214-02	Weed	1214-02	1e-05	1e-05	1e-05	1e-05	0.99994	1e-05	1e-05
7	18A	Weed	18A	1e-05	1e-05	1e-05	1e-05	0.99994	1e-05	1e-05
7	LM8	Weed	LM8	0.229591	0.330214	0.023041	0.097542	0.09079	0.176868	0.051955
7	CX109	GJ-adm	CX109	0.393617	0.091621	0.000287	0.506567	0.007888	1e-05	1e-05
7	IRIS_313-10872	GJ-adm	IRIS_313-10872	0.104454	0.192007	1e-05	1e-05	1e-05	0.698054	0.005455
7	IRIS_313-11788	GJ-adm	IRIS_313-11788	1e-05	1e-05	1e-05	0.817174	1e-05	0.182776	1e-05
7	CX353	GJ-adm	CX353	0.433559	0.037897	1e-05	0.468236	1e-05	1e-05	0.060279
7	CX142	GJ-adm	CX142	0.374782	1e-05	1e-05	0.625168	1e-05	1e-05	1e-05
7	CX11	GJ-adm	CX11	0.338623	1e-05	1e-05	0.439556	1e-05	1e-05	0.221781
7	B070	GJ-adm	B070	0.35682	1e-05	1e-05	0.594408	1e-05	0.048732	1e-05
7	CX307	GJ-adm	CX307	0.288887	0.005236	0.006351	0.622447	1e-05	0.004471	0.072599
7	IRIS_313-12060	GJ-adm	IRIS_313-12060	1e-05	1e-05	1e-05	0.814116	1e-05	0.185834	1e-05
7	CX138	GJ-adm	CX138	1e-05	1e-05	1e-05	0.704221	1e-05	0.16265	0.133089
7	IRIS_313-11522	GJ-adm	IRIS_313-11522	1e-05	1e-05	1e-05	0.822876	1e-05	0.177074	1e-05
7	IRIS_313-12164	GJ-adm	IRIS_313-12164	0.672638	1e-05	1e-05	1e-05	1e-05	0.327312	1e-05
7	B036	GJ-adm	B036	0.528648	1e-05	1e-05	0.433744	1e-05	0.037568	1e-05
7	IRIS_313-8168	GJ-adm	IRIS_313-8168	0.339954	1e-05	1e-05	0.659996	1e-05	1e-05	1e-05
7	B003	GJ-adm	B003	0.412024	1e-05	1e-05	0.587926	1e-05	1e-05	1e-05
7	CX354	GJ-adm	CX354	1e-05	1e-05	1e-05	0.544585	1e-05	0.455365	1e-05
7	CX282	GJ-adm	CX282	0.008336	0.131748	1e-05	0.581121	1e-05	0.164185	0.11459
7	CX205	GJ-adm	CX205	0.282255	0.026203	1e-05	0.413265	1e-05	0.245861	0.032397
7	B230	GJ-adm	B230	1e-05	1e-05	1e-05	0.755014	1e-05	0.244936	1e-05
7	CX284	GJ-adm	CX284	1e-05	0.049467	0.000726	0.442685	1e-05	0.359614	0.147487
7	IRIS_313-11736	GJ-trp	IRIS_313-11736	0.99994	1e-05	1e-05	1e-05	1e-05	1e-05	1e-05
7	IRIS_313-11673	GJ-trp	IRIS_313-11673	0.999938	1e-05	1e-05	1e-05	1e-05	1.2e-05	1e-05
7	IRIS_313-11755	GJ-trp	IRIS_313-11755	0.99994	1e-05	1e-05	1e-05	1e-05	1e-05	1e-05
7	IRIS_313-11759	GJ-trp	IRIS_313-11759	0.999934	1e-05	1e-05	1e-05	1e-05	1.6e-05	1e-05
7	IRIS_313-11790	GJ-trp	IRIS_313-11790	0.741817	0.069369	1e-05	0.049817	1e-05	0.138967	1e-05
7	IRIS_313-11102	GJ-trp	IRIS_313-11102	0.999939	1e-05	1e-05	1e-05	1e-05	1.1e-05	1e-05
7	IRIS_313-10582	GJ-trp	IRIS_313-10582	0.99994	1e-05	1e-05	1e-05	1e-05	1e-05	1e-05
7	IRIS_313-11659	GJ-trp	IRIS_313-11659	0.99994	1e-05	1e-05	1e-05	1e-05	1e-05	1e-05
7	IRIS_313-10918	GJ-trp	IRIS_313-10918	0.866032	0.119496	0.014432	1e-05	1e-05	1e-05	1e-05
7	IRIS_313-15910	GJ-trp	IRIS_313-15910	0.99994	1e-05	1e-05	1e-05	1e-05	1e-05	1e-05
7	IRIS_313-11046	GJ-trp	IRIS_313-11046	0.99994	1e-05	1e-05	1e-05	1e-05	1e-05	1e-05
7	IRIS_313-7914	GJ-trp	IRIS_313-7914	0.999938	1e-05	1e-05	1e-05	1e-05	1.2e-05	1e-05
7	IRIS_313-11103	GJ-trp	IRIS_313-11103	0.999936	1e-05	1.1e-05	1e-05	1.2e-05	1e-05	1.2e-05
7	IRIS_313-10577	GJ-trp	IRIS_313-10577	0.99994	1e-05	1e-05	1e-05	1e-05	1e-05	1e-05
7	IRIS_313-11739	GJ-trp	IRIS_313-11739	0.99994	1e-05	1e-05	1e-05	1e-05	1e-05	1e-05
7	IRIS_313-11044	GJ-trp	IRIS_313-11044	0.979416	1e-05	1e-05	0.020534	1e-05	1e-05	1e-05
7	CX220	GJ-trp	CX220	0.99994	1e-05	1e-05	1e-05	1e-05	1e-05	1e-05
7	B018	GJ-trp	B018	0.98449	1e-05	1e-05	0.01546	1e-05	1e-05	1e-05
7	IRIS_313-11756	GJ-trp	IRIS_313-11756	0.999936	1e-05	1e-05	1e-05	1.4e-05	1e-05	1e-05
7	CX106	GJ-trp	CX106	0.999936	1e-05	1e-05	1e-05	1e-05	1.4e-05	1e-05
7	IRIS_313-11924	GJ-sbtrp	IRIS_313-11924	1e-05	1e-05	1e-05	0.063509	1e-05	0.936441	1e-05
7	IRIS_313-11691	GJ-sbtrp	IRIS_313-11691	0.100622	1e-05	1e-05	0.158288	1e-05	0.741049	1e-05
7	IRIS_313-11900	GJ-sbtrp	IRIS_313-11900	1e-05	1e-05	1e-05	1e-05	1e-05	0.99994	1e-05
7	IRIS_313-10870	GJ-sbtrp	IRIS_313-10870	0.235928	1e-05	1e-05	1e-05	1e-05	0.764022	1e-05
7	IRIS_313-11094	GJ-sbtrp	IRIS_313-11094	1e-05	1e-05	1e-05	1e-05	1e-05	0.99994	1e-05
7	IRIS_313-12349	GJ-sbtrp	IRIS_313-12349	1e-05	1e-05	1e-05	1e-05	1e-05	0.99994	1e-05
7	IRIS_313-12228	GJ-sbtrp	IRIS_313-12228	1e-05	1e-05	1e-05	1e-05	1e-05	0.99994	1e-05
7	IRIS_313-10657	GJ-sbtrp	IRIS_313-10657	1e-05	1e-05	1e-05	1e-05	1e-05	0.99994	1e-05
7	IRIS_313-12129	GJ-sbtrp	IRIS_313-12129	1e-05	1e-05	1e-05	1e-05	1e-05	0.99994	1e-05
7	B241	GJ-sbtrp	B241	1e-05	1e-05	1e-05	0.086812	1e-05	0.913138	1e-05
7	IRIS_313-10923	GJ-sbtrp	IRIS_313-10923	1e-05	1e-05	1e-05	1e-05	1e-05	0.99994	1e-05
7	IRIS_313-11832	GJ-sbtrp	IRIS_313-11832	0.290917	1e-05	1e-05	1e-05	1e-05	0.709033	1e-05
7	IRIS_313-12323	GJ-sbtrp	IRIS_313-12323	1e-05	1e-05	1e-05	1e-05	1e-05	0.99994	1e-05
7	IRIS_313-10834	GJ-sbtrp	IRIS_313-10834	1e-05	1e-05	1e-05	0.214007	1e-05	0.785943	1e-05
7	IRIS_313-12351	GJ-sbtrp	IRIS_313-12351	1e-05	1e-05	1e-05	1e-05	1e-05	0.99994	1e-05
7	B266	GJ-sbtrp	B266	1e-05	1e-05	1e-05	0.032294	1e-05	0.967656	1e-05
7	IRIS_313-9048	GJ-sbtrp	IRIS_313-9048	0.037073	1e-05	1e-05	0.147027	1e-05	0.81586	1e-05
7	IRIS_313-12134	GJ-sbtrp	IRIS_313-12134	1e-05	1e-05	1e-05	1e-05	1e-05	0.99994	1e-05
7	IRIS_313-12312	GJ-sbtrp	IRIS_313-12312	1e-05	1e-05	1e-05	1e-05	1e-05	0.99994	1e-05
7	IRIS_313-12321	GJ-sbtrp	IRIS_313-12321	1e-05	1e-05	1e-05	1e-05	1e-05	0.99994	1e-05
7	IRIS_313-11800	GJ-tmp	IRIS_313-11800	1e-05	1e-05	1e-05	0.999932	1e-05	1e-05	1.8e-05
7	IRIS_313-11651	GJ-tmp	IRIS_313-11651	0.009991	1e-05	1e-05	0.934601	1e-05	0.055369	1e-05
7	IRIS_313-11689	GJ-tmp	IRIS_313-11689	1e-05	1e-05	1e-05	0.99994	1e-05	1e-05	1e-05
7	IRIS_313-11661	GJ-tmp	IRIS_313-11661	1e-05	1e-05	1e-05	0.99994	1e-05	1e-05	1e-05
7	B269	GJ-tmp	B269	1e-05	1e-05	1e-05	0.99994	1e-05	1e-05	1e-05
7	IRIS_313-11652	GJ-tmp	IRIS_313-11652	1e-05	1e-05	1e-05	0.99994	1e-05	1e-05	1e-05
7	B001	GJ-tmp	B001	1e-05	1e-05	1e-05	0.99994	1e-05	1e-05	1e-05
7	B204	GJ-tmp	B204	1e-05	1e-05	1e-05	0.952347	1e-05	0.047603	1e-05
7	CX389	GJ-tmp	CX389	1e-05	0.023498	1e-05	0.865463	1e-05	1e-05	0.110999
7	B182	GJ-tmp	B182	1e-05	1e-05	1e-05	0.99994	1e-05	1e-05	1e-05
7	B212	GJ-tmp	B212	0.059629	0.053876	0.017358	0.851073	1e-05	0.008228	0.009825
7	IRIS_313-10097	GJ-tmp	IRIS_313-10097	1e-05	1e-05	1e-05	0.99994	1e-05	1e-05	1e-05
7	CX578	GJ-tmp	CX578	0.175886	0.107691	1e-05	0.716383	1e-05	1e-05	1e-05
7	IRIS_313-11202	GJ-tmp	IRIS_313-11202	1e-05	1e-05	1e-05	0.99994	1e-05	1e-05	1e-05
7	B162	GJ-tmp	B162	1e-05	1e-05	1e-05	0.99994	1e-05	1e-05	1e-05
7	CX317	GJ-tmp	CX317	0.033293	0.101799	1e-05	0.782625	1e-05	1e-05	0.082253
7	B004	GJ-tmp	B004	1e-05	1e-05	1e-05	0.99994	1e-05	1e-05	1e-05
7	B160	GJ-tmp	B160	1e-05	1e-05	1e-05	0.99994	1e-05	1e-05	1e-05
7	B250	GJ-tmp	B250	1e-05	1e-05	1e-05	0.99994	1e-05	1e-05	1e-05
7	IRIS_313-10642	GJ-tmp	IRIS_313-10642	1e-05	1e-05	1e-05	0.99994	1e-05	1e-05	1e-05
7	IRIS_313-11802	XI-1A	IRIS_313-11802	1e-05	1e-05	1e-05	1e-05	1e-05	1e-05	0.99994
7	IRIS_313-11796	XI-1A	IRIS_313-11796	1e-05	0.043008	0.053148	1e-05	1e-05	1e-05	0.903804
7	IRIS_313-11805	XI-1A	IRIS_313-11805	1e-05	1e-05	1e-05	1e-05	1e-05	1e-05	0.99994
7	IRIS_313-11665	XI-1A	IRIS_313-11665	1e-05	1e-05	1e-05	1e-05	1e-05	1e-05	0.99994
7	IRIS_313-11668	XI-1A	IRIS_313-11668	1e-05	1e-05	1.8e-05	1e-05	1e-05	1e-05	0.999932
7	IRIS_313-11804	XI-1A	IRIS_313-11804	1e-05	1e-05	1e-05	1e-05	1e-05	1e-05	0.99994
7	IRIS_313-11727	XI-1A	IRIS_313-11727	1e-05	1e-05	1e-05	1e-05	1e-05	1e-05	0.99994
7	IRIS_313-11752	XI-1A	IRIS_313-11752	1e-05	1e-05	1e-05	1e-05	1e-05	1e-05	0.99994
7	IRIS_313-11797	XI-1A	IRIS_313-11797	1e-05	0.074651	1e-05	1e-05	1e-05	1e-05	0.925299
7	IRIS_313-11745	XI-1A	IRIS_313-11745	1e-05	0.108849	1e-05	1e-05	1e-05	1e-05	0.891101
7	IRIS_313-11746	XI-1A	IRIS_313-11746	1e-05	0.054983	0.008188	1e-05	1e-05	1e-05	0.936788
7	IRIS_313-11692	XI-1A	IRIS_313-11692	1e-05	1.4e-05	0.001159	1e-05	1e-05	1e-05	0.998786
7	B264	XI-1A	B264	1e-05	1e-05	1e-05	1e-05	1e-05	1e-05	0.99994
7	IRIS_313-11039	XI-1A	IRIS_313-11039	1e-05	1e-05	1.1e-05	1e-05	1e-05	1e-05	0.999939
7	B208	XI-1A	B208	1e-05	1e-05	1e-05	1e-05	1e-05	1e-05	0.99994
7	B210	XI-1A	B210	0.023525	0.306329	0.005129	1e-05	1e-05	1e-05	0.664987
7	IRIS_313-11732	XI-1A	IRIS_313-11732	1e-05	1e-05	1.1e-05	1e-05	1e-05	1e-05	0.999939
7	IRIS_313-11734	XI-1A	IRIS_313-11734	1e-05	1e-05	1e-05	1e-05	1e-05	1e-05	0.99994
7	IRIS_313-11733	XI-1A	IRIS_313-11733	1e-05	0.048491	1e-05	1e-05	1e-05	1e-05	0.951459
7	B157	XI-1A	B157	1e-05	0.216953	1.1e-05	1e-05	1e-05	1e-05	0.782997
7	IRIS_313-11643	XI-1B	IRIS_313-11643	0.003383	0.610618	0.067362	1e-05	0.116068	0.016103	0.186456
7	IRIS_313-9066	XI-1B	IRIS_313-9066	0.250394	0.699048	0.001458	1e-05	1e-05	1e-05	0.04907
7	CX97	XI-1B	CX97	1e-05	0.483972	1e-05	1e-05	1e-05	1e-05	0.515978
7	B214	XI-1B	B214	0.005623	0.630737	1e-05	0.008571	1e-05	1e-05	0.355039
7	IRIS_313-11251	XI-1B	IRIS_313-11251	1e-05	0.766337	1e-05	1.5e-05	1.5e-05	1e-05	0.233603
7	CX225	XI-1B	CX225	0.030305	0.786826	0.01317	1e-05	0.026911	1e-05	0.142768
7	IRIS_313-7808	XI-1B	IRIS_313-7808	0.019304	0.841649	1e-05	1e-05	1e-05	1e-05	0.139007
7	CX150	XI-1B	CX150	0.027416	0.915115	1e-05	1e-05	1e-05	1e-05	0.057429
7	CX417	XI-1B	CX417	0.02196	0.706462	1e-05	1e-05	1e-05	1e-05	0.271538
7	IRIS_313-11784	XI-1B	IRIS_313-11784	0.040893	0.730213	1e-05	0.018801	1e-05	1e-05	0.210064
7	CX357	XI-1B	CX357	0.035416	0.687958	0.008885	0.007653	1e-05	1e-05	0.260068
7	CX364	XI-1B	CX364	1e-05	0.786872	1e-05	0.000907	0.018737	1e-05	0.193454
7	CX290	XI-1B	CX290	0.030065	0.771841	1e-05	1e-05	1e-05	1e-05	0.198054
7	CX82	XI-1B	CX82	1e-05	0.691389	1e-05	1e-05	1e-05	1e-05	0.308561
7	IRIS_313-10333	XI-1B	IRIS_313-10333	0.005629	0.776128	1e-05	1e-05	1e-05	0.034771	0.183442
7	IRIS_313-11930	XI-1B	IRIS_313-11930	0.261567	0.548823	0.004843	1e-05	0.042269	1e-05	0.142477
7	CX561	XI-1B	CX561	1e-05	0.722226	1e-05	0.013192	1e-05	1e-05	0.264543
7	CX134	XI-1B	CX134	0.034166	0.687721	1e-05	1e-05	1e-05	1e-05	0.278073
7	CX92	XI-1B	CX92	1e-05	0.955487	1e-05	1e-05	1e-05	1e-05	0.044463
7	CX276	XI-1B	CX276	1e-05	0.872685	1e-05	1e-05	1e-05	1e-05	0.127265
7	IRIS_313-11671	XI-2	IRIS_313-11671	1e-05	0.865826	0.029672	1e-05	0.100501	1e-05	0.00397
7	IRIS_313-11723	XI-2	IRIS_313-11723	1e-05	0.918501	0.013079	1e-05	0.04429	1e-05	0.0241
7	IRIS_313-11657	XI-2	IRIS_313-11657	1e-05	0.899312	0.035067	1e-05	0.065581	1e-05	1e-05
7	IRIS_313-11646	XI-2	IRIS_313-11646	1e-05	0.999938	1.2e-05	1e-05	1e-05	1e-05	1e-05
7	IRIS_313-11794	XI-2	IRIS_313-11794	1e-05	0.902756	0.015011	1e-05	0.082193	1e-05	1e-05
7	IRIS_313-11645	XI-2	IRIS_313-11645	1e-05	0.804158	0.03608	1e-05	0.096664	1e-05	0.063068
7	IRIS_313-11821	XI-2	IRIS_313-11821	1e-05	0.936864	1e-05	1e-05	0.063086	1e-05	1e-05
7	IRIS_313-8391	XI-2	IRIS_313-8391	1e-05	0.973008	1e-05	1e-05	0.026942	1e-05	1e-05
7	IRIS_313-11791	XI-2	IRIS_313-11791	0.062156	0.611711	0.079712	1e-05	0.200263	0.046138	1e-05
7	IRIS_313-11824	XI-2	IRIS_313-11824	1e-05	0.976701	1e-05	1e-05	0.023249	1e-05	1e-05
7	IRIS_313-11789	XI-2	IRIS_313-11789	1e-05	0.861998	0.040065	1e-05	0.097888	2e-05	1e-05
7	IRIS_313-11761	XI-2	IRIS_313-11761	1e-05	0.881813	0.026436	1e-05	0.09171	1e-05	1e-05
7	IRIS_313-11644	XI-2	IRIS_313-11644	0.004371	0.654294	0.064197	1e-05	0.134163	1e-05	0.142955
7	IRIS_313-11823	XI-2	IRIS_313-11823	1e-05	0.975718	1e-05	1e-05	0.024232	1e-05	1e-05
7	IRIS_313-11738	XI-2	IRIS_313-11738	1e-05	0.952741	1e-05	1e-05	0.047209	1e-05	1e-05
7	IRIS_313-11242	XI-2	IRIS_313-11242	1e-05	0.885259	0.034603	1e-05	0.080098	1e-05	1e-05
7	IRIS_313-11811	XI-2	IRIS_313-11811	1e-05	0.903283	0.037202	1e-05	0.059476	1e-05	1e-05
7	IRIS_313-11453	XI-2	IRIS_313-11453	0.010342	0.806227	0.020876	0.005561	0.120554	1e-05	0.036431
7	IRIS_313-11762	XI-2	IRIS_313-11762	1e-05	0.920125	0.034127	1e-05	0.045708	1e-05	1e-05
7	IRIS_313-10863	XI-2	IRIS_313-10863	1e-05	0.898311	1.4e-05	1e-05	1e-05	1e-05	0.101635
7	IRIS_313-11812	XI-3	IRIS_313-11812	1e-05	0.99994	1e-05	1e-05	1e-05	1e-05	1e-05
7	IRIS_313-11635	XI-3	IRIS_313-11635	1e-05	0.905126	1e-05	1e-05	1e-05	1e-05	0.094824
7	IRIS_313-11098	XI-3	IRIS_313-11098	0.048584	0.859257	0.035283	1e-05	1e-05	1e-05	0.056846
7	IRIS_313-11681	XI-3	IRIS_313-11681	0.011791	0.797323	0.036349	1e-05	0.027146	1e-05	0.127372
7	IRIS_313-11710	XI-3	IRIS_313-11710	1e-05	0.99994	1e-05	1e-05	1e-05	1e-05	1e-05
7	IRIS_313-11686	XI-3	IRIS_313-11686	1e-05	0.955365	1e-05	1e-05	1e-05	1e-05	0.044585
7	IRIS_313-11819	XI-3	IRIS_313-11819	1e-05	0.881732	1e-05	1e-05	1e-05	1e-05	0.118218
7	IRIS_313-11683	XI-3	IRIS_313-11683	1e-05	0.99994	1e-05	1e-05	1e-05	1e-05	1e-05
7	IRIS_313-8493	XI-3	IRIS_313-8493	1e-05	0.956028	0.043922	1e-05	1e-05	1e-05	1e-05
7	IRIS_313-11687	XI-3	IRIS_313-11687	1e-05	0.99994	1e-05	1e-05	1e-05	1e-05	1e-05
7	IRIS_313-11711	XI-3	IRIS_313-11711	1e-05	0.886776	1e-05	1e-05	1e-05	1e-05	0.113174
7	IRIS_313-11786	XI-3	IRIS_313-11786	1e-05	0.906208	1e-05	1e-05	1e-05	1e-05	0.093742
7	IRIS_313-11700	XI-3	IRIS_313-11700	1e-05	0.915767	1e-05	1e-05	1e-05	1e-05	0.084183
7	IRIS_313-11728	XI-3	IRIS_313-11728	1e-05	0.8103	0.039989	1e-05	1e-05	1e-05	0.14967
7	IRIS_313-11685	XI-3	IRIS_313-11685	1e-05	0.857868	1e-05	1e-05	1e-05	1e-05	0.142082
7	IRIS_313-11810	XI-3	IRIS_313-11810	1e-05	0.991506	0.008444	1e-05	1e-05	1e-05	1e-05
7	IRIS_313-11705	XI-3	IRIS_313-11705	1e-05	0.910494	1e-05	1e-05	1e-05	1e-05	0.089456
7	IRIS_313-11709	XI-3	IRIS_313-11709	1e-05	0.989932	0.010018	1e-05	1e-05	1e-05	1e-05
7	IRIS_313-11815	XI-3	IRIS_313-11815	1e-05	0.99994	1e-05	1e-05	1e-05	1e-05	1e-05
7	IRIS_313-11719	XI-3	IRIS_313-11719	1e-05	0.99994	1e-05	1e-05	1e-05	1e-05	1e-05
7	IRIS_313-11801	XI-adm	IRIS_313-11801	1e-05	0.450923	1e-05	1e-05	0.012064	1e-05	0.536973
7	IRIS_313-11722	XI-adm	IRIS_313-11722	1e-05	0.646128	1e-05	1e-05	1e-05	1e-05	0.353822
7	IRIS_313-11731	XI-adm	IRIS_313-11731	1e-05	0.283774	1e-05	1e-05	1e-05	1e-05	0.716176
7	IRIS_313-10858	XI-adm	IRIS_313-10858	0.006625	0.722886	0.09905	1e-05	0.085738	1e-05	0.085681
7	B265	XI-adm	B265	0.024513	0.341405	0.090967	1e-05	1e-05	0.005293	0.537801
7	IRIS_313-11273	XI-adm	IRIS_313-11273	1e-05	0.99994	1e-05	1e-05	1e-05	1e-05	1e-05
7	IRIS_313-11257	XI-adm	IRIS_313-11257	0.119129	0.636356	1e-05	1e-05	0.008008	0.131577	0.10491
7	IRIS_313-11260	XI-adm	IRIS_313-11260	1e-05	0.667245	0.036551	1e-05	0.045956	0.078696	0.171532
7	IRIS_313-11234	XI-adm	IRIS_313-11234	0.047081	0.570423	0.012584	1e-05	1e-05	0.011633	0.358258
7	IRIS_313-11750	XI-adm	IRIS_313-11750	1e-05	0.46946	1e-05	1e-05	1e-05	1e-05	0.53049
7	IRIS_313-10609	XI-adm	IRIS_313-10609	0.032892	0.659998	0.07562	1e-05	0.1312	1e-05	0.10027
7	IRIS_313-11807	XI-adm	IRIS_313-11807	0.052459	0.648449	1e-05	0.032689	1e-05	1e-05	0.266374
7	B253	XI-adm	B253	0.01219	0.272665	0.026855	0.013162	1e-05	1.8e-05	0.6751
7	IRIS_313-11263	XI-adm	IRIS_313-11263	0.077406	0.782405	0.022485	0.084686	0.03025	1e-05	0.002759
7	IRIS_313-9023	XI-adm	IRIS_313-9023	1e-05	0.688125	0.032228	1e-05	0.06918	1e-05	0.210437
7	IRIS_313-11266	XI-adm	IRIS_313-11266	1e-05	0.834659	1e-05	1e-05	1e-05	1e-05	0.165291
7	IRIS_313-11244	XI-adm	IRIS_313-11244	1e-05	0.644386	1e-05	1e-05	1e-05	1e-05	0.355564
7	IRIS_313-11245	XI-adm	IRIS_313-11245	1e-05	0.598672	1e-05	1e-05	1e-05	1e-05	0.401278
7	IRIS_313-11751	XI-adm	IRIS_313-11751	1e-05	0.471947	1e-05	1e-05	0.012957	1e-05	0.515055
7	IRIS_313-11269	XI-adm	IRIS_313-11269	0.143155	0.48526	0.042308	0.034995	0.028849	0.174263	0.09117
6	YG02	Weed	YG02	1e-05	0.713523	0.269207	0.01724	1e-05	1e-05
6	YJ06	Weed	YJ06	1e-05	0.712162	0.27236	0.015448	1e-05	1e-05
6	YJ07	Weed	YJ07	1e-05	0.727032	0.23694	0.035998	1e-05	1e-05
6	1179-01	Weed	1179-01	1e-05	1.1e-05	0.999949	1e-05	1e-05	1e-05
6	1190-01	Weed	1190-01	1e-05	1e-05	0.99995	1e-05	1e-05	1e-05
6	1199-01	Weed	1199-01	1e-05	1e-05	0.999949	1e-05	1e-05	1.1e-05
6	1210-02	Weed	1210-02	1e-05	1e-05	0.999948	1e-05	1e-05	1.2e-05
6	1333-02	Weed	1333-02	1e-05	1e-05	0.99995	1e-05	1e-05	1e-05
6	1344-02	Weed	1344-02	1e-05	1e-05	0.99995	1e-05	1e-05	1e-05
6	35034	Weed	35034	1e-05	1e-05	0.99995	1e-05	1e-05	1e-05
6	1995-15	Weed	1995-15	1e-05	1.1e-05	0.999949	1e-05	1e-05	1e-05
6	35186	Weed	35186	1e-05	1e-05	0.99995	1e-05	1e-05	1e-05
6	1005-02	Weed	1005-02	1e-05	1e-05	1e-05	1e-05	0.99995	1e-05
6	1025-01	Weed	1025-01	1e-05	1e-05	1.1e-05	1e-05	0.999949	1e-05
6	1081-01	Weed	1081-01	1e-05	1e-05	1e-05	1e-05	0.99995	1e-05
6	1096-01	Weed	1096-01	1e-05	1e-05	1e-05	1e-05	0.99995	1e-05
6	10A	Weed	10A	1e-05	1e-05	1e-05	1e-05	0.99995	1e-05
6	1107-01	Weed	1107-01	1e-05	1e-05	1e-05	1e-05	0.99995	1e-05
6	1166-02	Weed	1166-02	1e-05	1e-05	1e-05	1e-05	0.99995	1e-05
6	1188-01	Weed	1188-01	1e-05	1e-05	1e-05	1e-05	0.99995	1e-05
6	1214-02	Weed	1214-02	1e-05	1e-05	1e-05	1e-05	0.99995	1e-05
6	18A	Weed	18A	1e-05	1e-05	1e-05	1e-05	0.99995	1e-05
6	LM8	Weed	LM8	0.23002	0.371343	0.02818	0.097406	0.095354	0.177696
6	CX109	GJ-adm	CX109	0.394434	0.07839	0.008996	0.503612	0.014557	1e-05
6	IRIS_313-10872	GJ-adm	IRIS_313-10872	0.104312	0.196693	1e-05	1e-05	1e-05	0.698965
6	IRIS_313-11788	GJ-adm	IRIS_313-11788	1e-05	1e-05	1e-05	0.816906	1e-05	0.183054
6	CX353	GJ-adm	CX353	0.433232	0.097891	1e-05	0.468847	1e-05	1e-05
6	CX142	GJ-adm	CX142	0.37468	1e-05	1e-05	0.62528	1e-05	1e-05
6	CX11	GJ-adm	CX11	0.342949	0.212686	1e-05	0.444334	1e-05	1e-05
6	B070	GJ-adm	B070	0.356603	1.5e-05	1e-05	0.594221	1e-05	0.049141
6	CX307	GJ-adm	CX307	0.28763	0.075787	0.009489	0.622672	1e-05	0.004412
6	IRIS_313-12060	GJ-adm	IRIS_313-12060	1e-05	1e-05	1e-05	0.813765	1e-05	0.186195
6	CX138	GJ-adm	CX138	1e-05	0.132284	1e-05	0.708817	1e-05	0.158869
6	IRIS_313-11522	GJ-adm	IRIS_313-11522	1e-05	1e-05	1e-05	0.822713	1e-05	0.177247
6	IRIS_313-12164	GJ-adm	IRIS_313-12164	0.67217	1.2e-05	1e-05	1e-05	1e-05	0.327787
6	B036	GJ-adm	B036	0.528936	1.1e-05	1e-05	0.433272	1e-05	0.03776
6	IRIS_313-8168	GJ-adm	IRIS_313-8168	0.339895	1e-05	1e-05	0.660065	1e-05	1e-05
6	B003	GJ-adm	B003	0.412441	1e-05	1e-05	0.587519	1e-05	1e-05
6	CX354	GJ-adm	CX354	1e-05	1e-05	1e-05	0.546797	1e-05	0.453163
6	CX282	GJ-adm	CX282	0.00826	0.245338	1e-05	0.581889	1e-05	0.164493
6	CX205	GJ-adm	CX205	0.282321	0.058194	1e-05	0.413718	1e-05	0.245747
6	B230	GJ-adm	B230	1e-05	1e-05	1.5e-05	0.754905	1e-05	0.245049
6	CX284	GJ-adm	CX284	1e-05	0.195816	1e-05	0.445328	1e-05	0.358826
6	IRIS_313-11736	GJ-trp	IRIS_313-11736	0.99995	1e-05	1e-05	1e-05	1e-05	1e-05
6	IRIS_313-11673	GJ-trp	IRIS_313-11673	0.99995	1e-05	1e-05	1e-05	1e-05	1e-05
6	IRIS_313-11755	GJ-trp	IRIS_313-11755	0.99995	1e-05	1e-05	1e-05	1e-05	1e-05
6	IRIS_313-11759	GJ-trp	IRIS_313-11759	0.999942	1e-05	1e-05	1e-05	1e-05	1.8e-05
6	IRIS_313-11790	GJ-trp	IRIS_313-11790	0.742636	0.067419	0.000926	0.049864	1e-05	0.139145
6	IRIS_313-11102	GJ-trp	IRIS_313-11102	0.999942	1.8e-05	1e-05	1e-05	1e-05	1e-05
6	IRIS_313-10582	GJ-trp	IRIS_313-10582	0.99995	1e-05	1e-05	1e-05	1e-05	1e-05
6	IRIS_313-11659	GJ-trp	IRIS_313-11659	0.99994	1e-05	1e-05	1e-05	1.8e-05	1.1e-05
6	IRIS_313-10918	GJ-trp	IRIS_313-10918	0.864673	0.100892	0.025732	1e-05	0.008683	1e-05
6	IRIS_313-15910	GJ-trp	IRIS_313-15910	0.99995	1e-05	1e-05	1e-05	1e-05	1e-05
6	IRIS_313-11046	GJ-trp	IRIS_313-11046	0.99995	1e-05	1e-05	1e-05	1e-05	1e-05
6	IRIS_313-7914	GJ-trp	IRIS_313-7914	0.999942	1e-05	1e-05	1e-05	1.8e-05	1e-05
6	IRIS_313-11103	GJ-trp	IRIS_313-11103	0.999946	1e-05	1.4e-05	1e-05	1e-05	1e-05
6	IRIS_313-10577	GJ-trp	IRIS_313-10577	0.99995	1e-05	1e-05	1e-05	1e-05	1e-05
6	IRIS_313-11739	GJ-trp	IRIS_313-11739	0.99995	1e-05	1e-05	1e-05	1e-05	1e-05
6	IRIS_313-11044	GJ-trp	IRIS_313-11044	0.97968	1e-05	1e-05	0.02028	1e-05	1e-05
6	CX220	GJ-trp	CX220	0.99995	1e-05	1e-05	1e-05	1e-05	1e-05
6	B018	GJ-trp	B018	0.985222	1e-05	1e-05	0.014737	1e-05	1.1e-05
6	IRIS_313-11756	GJ-trp	IRIS_313-11756	0.99995	1e-05	1e-05	1e-05	1e-05	1e-05
6	CX106	GJ-trp	CX106	0.99995	1e-05	1e-05	1e-05	1e-05	1e-05
6	IRIS_313-11924	GJ-sbtrp	IRIS_313-11924	1e-05	1e-05	1e-05	0.062963	1e-05	0.936997
6	IRIS_313-11691	GJ-sbtrp	IRIS_313-11691	0.100675	1e-05	1e-05	0.158037	1e-05	0.741259
6	IRIS_313-11900	GJ-sbtrp	IRIS_313-11900	1e-05	1e-05	1.2e-05	1e-05	1e-05	0.999948
6	IRIS_313-10870	GJ-sbtrp	IRIS_313-10870	0.236186	1e-05	1e-05	1e-05	1e-05	0.763774
6	IRIS_313-11094	GJ-sbtrp	IRIS_313-11094	1e-05	1e-05	1e-05	1e-05	1e-05	0.99995
6	IRIS_313-12349	GJ-sbtrp	IRIS_313-12349	1e-05	1e-05	1e-05	1e-05	1e-05	0.99995
6	IRIS_313-12228	GJ-sbtrp	IRIS_313-12228	1e-05	1e-05	1e-05	1e-05	1e-05	0.99995
6	IRIS_313-10657	GJ-sbtrp	IRIS_313-10657	1e-05	1e-05	1e-05	1e-05	1e-05	0.99995
6	IRIS_313-12129	GJ-sbtrp	IRIS_313-12129	1e-05	1e-05	1e-05	1e-05	1e-05	0.99995
6	B241	GJ-sbtrp	B241	1e-05	1e-05	1e-05	0.086803	1e-05	0.913157
6	IRIS_313-10923	GJ-sbtrp	IRIS_313-10923	1e-05	1e-05	1e-05	1e-05	1e-05	0.99995
6	IRIS_313-11832	GJ-sbtrp	IRIS_313-11832	0.290877	1e-05	1e-05	1e-05	1e-05	0.709083
6	IRIS_313-12323	GJ-sbtrp	IRIS_313-12323	1e-05	1e-05	1e-05	1e-05	1e-05	0.99995
6	IRIS_313-10834	GJ-sbtrp	IRIS_313-10834	1e-05	1e-05	1e-05	0.213865	1e-05	0.786095
6	IRIS_313-12351	GJ-sbtrp	IRIS_313-12351	1e-05	1e-05	1e-05	1e-05	1e-05	0.99995
6	B266	GJ-sbtrp	B266	1e-05	1e-05	1e-05	0.032211	1e-05	0.967749
6	IRIS_313-9048	GJ-sbtrp	IRIS_313-9048	0.037098	1e-05	1e-05	0.14696	1e-05	0.815912
6	IRIS_313-12134	GJ-sbtrp	IRIS_313-12134	1e-05	1e-05	1e-05	1e-05	1e-05	0.99995
6	IRIS_313-12312	GJ-sbtrp	IRIS_313-12312	1e-05	1e-05	1e-05	1e-05	1e-05	0.99995
6	IRIS_313-12321	GJ-sbtrp	IRIS_313-12321	1e-05	1e-05	1e-05	1e-05	1e-05	0.99995
6	IRIS_313-11800	GJ-tmp	IRIS_313-11800	1e-05	1e-05	1e-05	0.99995	1e-05	1e-05
6	IRIS_313-11651	GJ-tmp	IRIS_313-11651	0.009213	1.1e-05	1e-05	0.934343	1e-05	0.056412
6	IRIS_313-11689	GJ-tmp	IRIS_313-11689	1e-05	1e-05	1e-05	0.99995	1e-05	1e-05
6	IRIS_313-11661	GJ-tmp	IRIS_313-11661	1e-05	1e-05	1e-05	0.99995	1e-05	1e-05
6	B269	GJ-tmp	B269	1.6e-05	1e-05	1e-05	0.999944	1e-05	1e-05
6	IRIS_313-11652	GJ-tmp	IRIS_313-11652	1e-05	1e-05	1e-05	0.999943	1e-05	1.7e-05
6	B001	GJ-tmp	B001	1e-05	1e-05	1e-05	0.99995	1e-05	1e-05
6	B204	GJ-tmp	B204	1e-05	1e-05	1e-05	0.951837	1e-05	0.048123
6	CX389	GJ-tmp	CX389	1e-05	0.133845	1e-05	0.866115	1e-05	1e-05
6	B182	GJ-tmp	B182	1e-05	1e-05	1e-05	0.99995	1e-05	1e-05
6	B212	GJ-tmp	B212	0.058392	0.063781	0.017069	0.851122	1e-05	0.009626
6	IRIS_313-10097	GJ-tmp	IRIS_313-10097	1e-05	1e-05	1e-05	0.99995	1e-05	1e-05
6	CX578	GJ-tmp	CX578	0.182671	0.101448	0.004262	0.711598	1e-05	1e-05
6	IRIS_313-11202	GJ-tmp	IRIS_313-11202	1e-05	1e-05	1e-05	0.99995	1e-05	1e-05
6	B162	GJ-tmp	B162	1e-05	1e-05	1e-05	0.99995	1e-05	1e-05
6	CX317	GJ-tmp	CX317	0.03394	0.183246	1e-05	0.782784	1e-05	1e-05
6	B004	GJ-tmp	B004	1e-05	1e-05	1e-05	0.99995	1e-05	1e-05
6	B160	GJ-tmp	B160	1e-05	1e-05	1e-05	0.99995	1e-05	1e-05
6	B250	GJ-tmp	B250	1e-05	1e-05	1e-05	0.99995	1e-05	1e-05
6	IRIS_313-10642	GJ-tmp	IRIS_313-10642	1e-05	1e-05	1e-05	0.99995	1e-05	1e-05
6	IRIS_313-11802	XI-1A	IRIS_313-11802	1e-05	0.98108	0.01888	1e-05	1e-05	1e-05
6	IRIS_313-11796	XI-1A	IRIS_313-11796	1.3e-05	0.963151	0.036806	1e-05	1e-05	1e-05
6	IRIS_313-11805	XI-1A	IRIS_313-11805	1e-05	0.986871	0.013089	1e-05	1e-05	1e-05
6	IRIS_313-11665	XI-1A	IRIS_313-11665	1e-05	0.999949	1e-05	1e-05	1.1e-05	1e-05
6	IRIS_313-11668	XI-1A	IRIS_313-11668	0.014326	0.985634	1e-05	1e-05	1e-05	1e-05
6	IRIS_313-11804	XI-1A	IRIS_313-11804	1e-05	0.99995	1e-05	1e-05	1e-05	1e-05
6	IRIS_313-11727	XI-1A	IRIS_313-11727	1e-05	0.99995	1e-05	1e-05	1e-05	1e-05
6	IRIS_313-11752	XI-1A	IRIS_313-11752	1e-05	0.99995	1e-05	1e-05	1e-05	1e-05
6	IRIS_313-11797	XI-1A	IRIS_313-11797	0.005919	0.975495	1e-05	0.018556	1e-05	1e-05
6	IRIS_313-11745	XI-1A	IRIS_313-11745	1.5e-05	0.980625	0.019329	1e-05	1e-05	1.1e-05
6	IRIS_313-11746	XI-1A	IRIS_313-11746	1e-05	0.99995	1e-05	1e-05	1e-05	1e-05
6	IRIS_313-11692	XI-1A	IRIS_313-11692	1e-05	0.976187	0.023773	1e-05	1e-05	1e-05
6	B264	XI-1A	B264	1e-05	0.99995	1e-05	1e-05	1e-05	1e-05
6	IRIS_313-11039	XI-1A	IRIS_313-11039	1e-05	0.99995	1e-05	1e-05	1e-05	1e-05
6	B208	XI-1A	B208	1e-05	0.999949	1e-05	1e-05	1.1e-05	1e-05
6	B210	XI-1A	B210	0.027266	0.954428	0.018275	1e-05	1e-05	1e-05
6	IRIS_313-11732	XI-1A	IRIS_313-11732	1e-05	0.99995	1e-05	1e-05	1e-05	1e-05
6	IRIS_313-11734	XI-1A	IRIS_313-11734	1e-05	0.99995	1e-05	1e-05	1e-05	1e-05
6	IRIS_313-11733	XI-1A	IRIS_313-11733	1e-05	0.99995	1e-05	1e-05	1e-05	1e-05
6	B157	XI-1A	B157	1e-05	0.99995	1e-05	1e-05	1e-05	1e-05
6	IRIS_313-11643	XI-1B	IRIS_313-11643	0.00392	0.767144	0.080208	1e-05	0.13238	0.016339
6	IRIS_313-9066	XI-1B	IRIS_313-9066	0.25149	0.723791	0.024682	1e-05	1.7e-05	1e-05
6	CX97	XI-1B	CX97	1e-05	0.99995	1e-05	1e-05	1e-05	1e-05
6	B214	XI-1B	B214	0.007315	0.98334	1e-05	0.009316	1e-05	1e-05
6	IRIS_313-11251	XI-1B	IRIS_313-11251	1e-05	0.981205	0.005562	1e-05	0.013203	1e-05
6	CX225	XI-1B	CX225	0.03421	0.907568	0.019496	1e-05	0.038706	1e-05
6	IRIS_313-7808	XI-1B	IRIS_313-7808	0.027309	0.972651	1e-05	1e-05	1e-05	1e-05
6	CX150	XI-1B	CX150	0.038967	0.960993	1e-05	1e-05	1e-05	1e-05
6	CX417	XI-1B	CX417	0.026172	0.973788	1e-05	1e-05	1e-05	1e-05
6	IRIS_313-11784	XI-1B	IRIS_313-11784	0.045076	0.934827	1e-05	0.020067	1e-05	1e-05
6	CX357	XI-1B	CX357	0.03856	0.936922	0.012294	0.008568	0.003645	1e-05
6	CX364	XI-1B	CX364	1e-05	0.965106	1e-05	0.005325	0.02954	1e-05
6	CX290	XI-1B	CX290	0.035669	0.95798	1e-05	1e-05	0.006321	1e-05
6	CX82	XI-1B	CX82	1e-05	0.99995	1e-05	1e-05	1e-05	1e-05
6	IRIS_313-10333	XI-1B	IRIS_313-10333	0.009251	0.941288	1e-05	1e-05	0.015883	0.033558
6	IRIS_313-11930	XI-1B	IRIS_313-11930	0.263193	0.677916	0.010658	1e-05	0.048213	1e-05
6	CX561	XI-1B	CX561	1e-05	0.981097	1e-05	0.015032	0.003841	1e-05
6	CX134	XI-1B	CX134	0.039021	0.96025	1e-05	1e-05	0.000699	1e-05
6	CX92	XI-1B	CX92	0.006954	0.993006	1e-05	1e-05	1e-05	1e-05
6	CX276	XI-1B	CX276	1e-05	0.984445	1e-05	1e-05	0.015515	1e-05
6	IRIS_313-11671	XI-2	IRIS_313-11671	1e-05	0.8027	0.060044	1e-05	0.137226	1e-05
6	IRIS_313-11723	XI-2	IRIS_313-11723	1e-05	0.903457	0.036803	1e-05	0.05971	1e-05
6	IRIS_313-11657	XI-2	IRIS_313-11657	1e-05	0.838811	0.066737	1e-05	0.094423	1e-05
6	IRIS_313-11646	XI-2	IRIS_313-11646	1.6e-05	0.927426	0.020585	1e-05	0.051953	1e-05
6	IRIS_313-11794	XI-2	IRIS_313-11794	1e-05	0.796021	0.066844	1e-05	0.137105	1e-05
6	IRIS_313-11645	XI-2	IRIS_313-11645	1.4e-05	0.810065	0.059557	1e-05	0.130344	1e-05
6	IRIS_313-11821	XI-2	IRIS_313-11821	1e-05	0.880312	0.020478	1e-05	0.09918	1e-05
6	IRIS_313-8391	XI-2	IRIS_313-8391	1e-05	0.909039	0.030164	1e-05	0.060767	1e-05
6	IRIS_313-11791	XI-2	IRIS_313-11791	0.06014	0.55797	0.108012	1e-05	0.228371	0.045495
6	IRIS_313-11824	XI-2	IRIS_313-11824	1.2e-05	0.918611	0.018703	1e-05	0.062654	1e-05
6	IRIS_313-11789	XI-2	IRIS_313-11789	1e-05	0.783958	0.073168	1e-05	0.142844	1e-05
6	IRIS_313-11761	XI-2	IRIS_313-11761	1.6e-05	0.785767	0.073908	1e-05	0.140281	1.9e-05
6	IRIS_313-11644	XI-2	IRIS_313-11644	0.007171	0.754241	0.081006	1e-05	0.157562	1e-05
6	IRIS_313-11823	XI-2	IRIS_313-11823	1e-05	0.922361	0.01854	1e-05	0.059069	1e-05
6	IRIS_313-11738	XI-2	IRIS_313-11738	1e-05	0.891516	0.027057	1e-05	0.081395	1.3e-05
6	IRIS_313-11242	XI-2	IRIS_313-11242	1e-05	0.828921	0.062581	1e-05	0.108468	1e-05
6	IRIS_313-11811	XI-2	IRIS_313-11811	1.3e-05	0.831184	0.071724	1e-05	0.097058	1e-05
6	IRIS_313-11453	XI-2	IRIS_313-11453	0.008307	0.790687	0.043755	0.007753	0.149488	1e-05
6	IRIS_313-11762	XI-2	IRIS_313-11762	1.9e-05	0.844272	0.066792	1e-05	0.088897	1e-05
6	IRIS_313-10863	XI-2	IRIS_313-10863	1e-05	0.971681	1e-05	1e-05	0.028279	1e-05
6	IRIS_313-11812	XI-3	IRIS_313-11812	1e-05	0.980338	0.019622	1e-05	1e-05	1e-05
6	IRIS_313-11635	XI-3	IRIS_313-11635	1e-05	0.998498	0.001462	1e-05	1e-05	1e-05
6	IRIS_313-11098	XI-3	IRIS_313-11098	0.048727	0.901766	0.047291	0.002196	1e-05	1e-05
6	IRIS_313-11681	XI-3	IRIS_313-11681	0.014484	0.892334	0.051404	1e-05	0.041758	1e-05
6	IRIS_313-11710	XI-3	IRIS_313-11710	1e-05	0.99995	1e-05	1e-05	1e-05	1e-05
6	IRIS_313-11686	XI-3	IRIS_313-11686	1e-05	0.99995	1e-05	1e-05	1e-05	1e-05
6	IRIS_313-11819	XI-3	IRIS_313-11819	1e-05	0.98264	0.01732	1e-05	1e-05	1e-05
6	IRIS_313-11683	XI-3	IRIS_313-11683	1e-05	0.971609	0.028351	1e-05	1e-05	1e-05
6	IRIS_313-8493	XI-3	IRIS_313-8493	0.00479	0.894235	0.076013	1e-05	0.024943	1e-05
6	IRIS_313-11687	XI-3	IRIS_313-11687	1e-05	0.980568	0.019392	1e-05	1.1e-05	1e-05
6	IRIS_313-11711	XI-3	IRIS_313-11711	1e-05	0.99995	1e-05	1e-05	1e-05	1e-05
6	IRIS_313-11786	XI-3	IRIS_313-11786	1e-05	0.99995	1e-05	1e-05	1e-05	1e-05
6	IRIS_313-11700	XI-3	IRIS_313-11700	1e-05	0.99995	1e-05	1e-05	1e-05	1e-05
6	IRIS_313-11728	XI-3	IRIS_313-11728	1e-05	0.94401	0.05595	1e-05	1e-05	1e-05
6	IRIS_313-11685	XI-3	IRIS_313-11685	1e-05	0.99995	1e-05	1e-05	1e-05	1e-05
6	IRIS_313-11810	XI-3	IRIS_313-11810	1e-05	0.949715	0.050245	1e-05	1e-05	1e-05
6	IRIS_313-11705	XI-3	IRIS_313-11705	1e-05	0.983374	0.016586	1e-05	1e-05	1e-05
6	IRIS_313-11709	XI-3	IRIS_313-11709	1e-05	0.949395	0.050565	1e-05	1e-05	1e-05
6	IRIS_313-11815	XI-3	IRIS_313-11815	1.3e-05	0.977296	0.02266	1e-05	1e-05	1e-05
6	IRIS_313-11719	XI-3	IRIS_313-11719	1e-05	0.99902	0.00094	1e-05	1e-05	1e-05
6	IRIS_313-11801	XI-adm	IRIS_313-11801	1e-05	0.978898	0.005253	1e-05	0.015818	1e-05
6	IRIS_313-11722	XI-adm	IRIS_313-11722	1e-05	0.994805	1e-05	1e-05	0.005155	1e-05
6	IRIS_313-11731	XI-adm	IRIS_313-11731	1e-05	0.996661	0.003299	1e-05	1e-05	1e-05
6	IRIS_313-10858	XI-adm	IRIS_313-10858	0.011321	0.780419	0.108846	1e-05	0.099394	1e-05
6	B265	XI-adm	B265	0.020909	0.873034	0.092093	0.003314	1e-05	0.010639
6	IRIS_313-11273	XI-adm	IRIS_313-11273	1e-05	0.986441	1e-05	1e-05	0.013519	1e-05
6	IRIS_313-11257	XI-adm	IRIS_313-11257	0.118737	0.719417	0.00881	1e-05	0.019636	0.133389
6	IRIS_313-11260	XI-adm	IRIS_313-11260	1e-05	0.817971	0.044904	1e-05	0.05654	0.080565
6	IRIS_313-11234	XI-adm	IRIS_313-11234	0.048717	0.922176	0.017387	1e-05	1e-05	0.011699
6	IRIS_313-11750	XI-adm	IRIS_313-11750	1e-05	0.99995	1e-05	1e-05	1e-05	1e-05
6	IRIS_313-10609	XI-adm	IRIS_313-10609	0.033516	0.729506	0.088496	1e-05	0.148461	1e-05
6	IRIS_313-11807	XI-adm	IRIS_313-11807	0.056454	0.910081	1e-05	0.033435	1e-05	1e-05
6	B253	XI-adm	B253	0.009785	0.945335	0.016574	0.028285	1e-05	1e-05
6	IRIS_313-11263	XI-adm	IRIS_313-11263	0.07458	0.75531	0.039403	0.086867	0.04383	1e-05
6	IRIS_313-9023	XI-adm	IRIS_313-9023	1e-05	0.870713	0.042097	1e-05	0.08716	1e-05
6	IRIS_313-11266	XI-adm	IRIS_313-11266	1e-05	0.987797	0.012163	1e-05	1e-05	1e-05
6	IRIS_313-11244	XI-adm	IRIS_313-11244	1e-05	0.993909	1.2e-05	1e-05	0.006049	1e-05
6	IRIS_313-11245	XI-adm	IRIS_313-11245	1e-05	0.99995	1e-05	1e-05	1e-05	1e-05
6	IRIS_313-11751	XI-adm	IRIS_313-11751	1e-05	0.980028	1e-05	1e-05	0.012107	0.007835
6	IRIS_313-11269	XI-adm	IRIS_313-11269	0.145098	0.558076	0.053098	0.033458	0.035226	0.175044
5	YG02	Weed	YG02	1e-05	0.713512	0.269989	0.016479	1e-05
5	YJ06	Weed	YJ06	1e-05	0.712136	0.273164	0.014679	1e-05
5	YJ07	Weed	YJ07	1e-05	0.726984	0.237515	0.035481	1e-05
5	1179-01	Weed	1179-01	1e-05	1e-05	0.99996	1e-05	1e-05
5	1190-01	Weed	1190-01	1e-05	1e-05	0.99996	1e-05	1e-05
5	1199-01	Weed	1199-01	1e-05	1e-05	0.99996	1e-05	1e-05
5	1210-02	Weed	1210-02	1e-05	1e-05	0.99996	1e-05	1e-05
5	1333-02	Weed	1333-02	1e-05	1e-05	0.99996	1e-05	1e-05
5	1344-02	Weed	1344-02	1e-05	1e-05	0.99996	1e-05	1e-05
5	35034	Weed	35034	1e-05	1e-05	0.99996	1e-05	1e-05
5	1995-15	Weed	1995-15	1e-05	1e-05	0.99996	1e-05	1e-05
5	35186	Weed	35186	1e-05	1e-05	0.99996	1e-05	1e-05
5	1005-02	Weed	1005-02	1e-05	1e-05	1e-05	1.2e-05	0.999958
5	1025-01	Weed	1025-01	1e-05	1e-05	1e-05	1e-05	0.99996
5	1081-01	Weed	1081-01	1e-05	1e-05	1.4e-05	1e-05	0.999956
5	1096-01	Weed	1096-01	1e-05	1e-05	1e-05	1e-05	0.99996
5	10A	Weed	10A	1e-05	1e-05	1e-05	1e-05	0.99996
5	1107-01	Weed	1107-01	1.1e-05	1e-05	1e-05	1e-05	0.999959
5	1166-02	Weed	1166-02	1e-05	1e-05	1e-05	1e-05	0.99996
5	1188-01	Weed	1188-01	1e-05	1e-05	1.4e-05	1e-05	0.999956
5	1214-02	Weed	1214-02	1e-05	1e-05	1e-05	1e-05	0.99996
5	18A	Weed	18A	1e-05	1e-05	1e-05	1e-05	0.99996
5	LM8	Weed	LM8	0.380827	0.373336	0.028792	0.12113	0.095915
5	CX109	GJ-adm	CX109	0.401522	0.078533	0.010282	0.490176	0.019488
5	IRIS_313-10872	GJ-adm	IRIS_313-10872	0.701314	0.195077	1e-05	0.100041	0.003558
5	IRIS_313-11788	GJ-adm	IRIS_313-11788	0.113984	1e-05	1e-05	0.885986	1e-05
5	CX353	GJ-adm	CX353	0.4096	0.110918	1e-05	0.479462	1e-05
5	CX142	GJ-adm	CX142	0.38387	1e-05	1e-05	0.6161	1e-05
5	CX11	GJ-adm	CX11	0.319191	0.223589	1e-05	0.4572	1e-05
5	B070	GJ-adm	B070	0.417325	1e-05	1e-05	0.582645	1e-05
5	CX307	GJ-adm	CX307	0.295308	0.080192	0.009049	0.615442	1e-05
5	IRIS_313-12060	GJ-adm	IRIS_313-12060	0.087758	1e-05	1e-05	0.912212	1e-05
5	CX138	GJ-adm	CX138	0.120527	0.130161	1e-05	0.749292	1e-05
5	IRIS_313-11522	GJ-adm	IRIS_313-11522	0.068652	1e-05	1e-05	0.931318	1e-05
5	IRIS_313-12164	GJ-adm	IRIS_313-12164	0.99996	1e-05	1e-05	1e-05	1e-05
5	B036	GJ-adm	B036	0.591214	1e-05	1e-05	0.408756	1e-05
5	IRIS_313-8168	GJ-adm	IRIS_313-8168	0.358301	1e-05	1e-05	0.641669	1e-05
5	B003	GJ-adm	B003	0.43518	1e-05	1e-05	0.56479	1e-05
5	CX354	GJ-adm	CX354	0.301018	1e-05	1e-05	0.698952	1e-05
5	CX282	GJ-adm	CX282	0.109796	0.246017	1e-05	0.644168	1e-05
5	CX205	GJ-adm	CX205	0.489234	0.062395	1e-05	0.448351	1e-05
5	B230	GJ-adm	B230	0.18849	1e-05	1e-05	0.81148	1e-05
5	CX284	GJ-adm	CX284	0.270506	0.197659	1e-05	0.531814	1e-05
5	IRIS_313-11736	GJ-trp	IRIS_313-11736	0.99996	1e-05	1e-05	1e-05	1e-05
5	IRIS_313-11673	GJ-trp	IRIS_313-11673	0.99996	1e-05	1e-05	1e-05	1e-05
5	IRIS_313-11755	GJ-trp	IRIS_313-11755	0.99996	1e-05	1e-05	1e-05	1e-05
5	IRIS_313-11759	GJ-trp	IRIS_313-11759	0.99996	1e-05	1e-05	1e-05	1e-05
5	IRIS_313-11790	GJ-trp	IRIS_313-11790	0.846664	0.080057	0.006088	0.067181	1e-05
5	IRIS_313-11102	GJ-trp	IRIS_313-11102	0.999958	1e-05	1e-05	1.2e-05	1e-05
5	IRIS_313-10582	GJ-trp	IRIS_313-10582	0.99996	1e-05	1e-05	1e-05	1e-05
5	IRIS_313-11659	GJ-trp	IRIS_313-11659	0.999946	1e-05	1.8e-05	1.6e-05	1e-05
5	IRIS_313-10918	GJ-trp	IRIS_313-10918	0.850535	0.105372	0.027819	1e-05	0.016263
5	IRIS_313-15910	GJ-trp	IRIS_313-15910	0.946909	0.034264	1e-05	0.018807	1e-05
5	IRIS_313-11046	GJ-trp	IRIS_313-11046	0.909244	0.071156	0.00334	0.01625	1e-05
5	IRIS_313-7914	GJ-trp	IRIS_313-7914	0.99996	1e-05	1e-05	1e-05	1e-05
5	IRIS_313-11103	GJ-trp	IRIS_313-11103	0.99996	1e-05	1e-05	1e-05	1e-05
5	IRIS_313-10577	GJ-trp	IRIS_313-10577	0.99996	1e-05	1e-05	1e-05	1e-05
5	IRIS_313-11739	GJ-trp	IRIS_313-11739	0.999953	1e-05	1.7e-05	1e-05	1e-05
5	IRIS_313-11044	GJ-trp	IRIS_313-11044	0.882648	0.051379	0.006515	0.059448	1e-05
5	CX220	GJ-trp	CX220	0.99996	1e-05	1e-05	1e-05	1e-05
5	B018	GJ-trp	B018	0.950325	1e-05	1e-05	0.049645	1e-05
5	IRIS_313-11756	GJ-trp	IRIS_313-11756	0.99996	1e-05	1e-05	1e-05	1e-05
5	CX106	GJ-trp	CX106	0.99996	1e-05	1e-05	1e-05	1e-05
5	IRIS_313-11924	GJ-sbtrp	IRIS_313-11924	0.704777	1e-05	1e-05	0.295193	1e-05
5	IRIS_313-11691	GJ-sbtrp	IRIS_313-11691	0.727462	1e-05	1e-05	0.272508	1e-05
5	IRIS_313-11900	GJ-sbtrp	IRIS_313-11900	0.73755	1e-05	1.4e-05	0.262416	1e-05
5	IRIS_313-10870	GJ-sbtrp	IRIS_313-10870	0.934988	1e-05	1e-05	0.064982	1e-05
5	IRIS_313-11094	GJ-sbtrp	IRIS_313-11094	0.957763	0.017433	0.017033	0.007761	1e-05
5	IRIS_313-12349	GJ-sbtrp	IRIS_313-12349	0.857401	1e-05	1e-05	0.142569	1e-05
5	IRIS_313-12228	GJ-sbtrp	IRIS_313-12228	0.892618	1e-05	1e-05	0.107352	1e-05
5	IRIS_313-10657	GJ-sbtrp	IRIS_313-10657	0.853207	1e-05	1e-05	0.146763	1e-05
5	IRIS_313-12129	GJ-sbtrp	IRIS_313-12129	0.957273	1e-05	1e-05	0.042697	1e-05
5	B241	GJ-sbtrp	B241	0.729184	1e-05	1e-05	0.270786	1e-05
5	IRIS_313-10923	GJ-sbtrp	IRIS_313-10923	0.81473	1e-05	1e-05	0.18524	1e-05
5	IRIS_313-11832	GJ-sbtrp	IRIS_313-11832	0.994879	1e-05	1e-05	0.005091	1e-05
5	IRIS_313-12323	GJ-sbtrp	IRIS_313-12323	0.798775	1e-05	1e-05	0.201195	1e-05
5	IRIS_313-10834	GJ-sbtrp	IRIS_313-10834	0.65822	1e-05	1e-05	0.34175	1e-05
5	IRIS_313-12351	GJ-sbtrp	IRIS_313-12351	0.80952	1e-05	1e-05	0.19045	1e-05
5	B266	GJ-sbtrp	B266	0.792792	1e-05	1e-05	0.207178	1e-05
5	IRIS_313-9048	GJ-sbtrp	IRIS_313-9048	0.746272	1e-05	1e-05	0.25369	1.8e-05
5	IRIS_313-12134	GJ-sbtrp	IRIS_313-12134	0.934694	1e-05	1e-05	0.065276	1e-05
5	IRIS_313-12312	GJ-sbtrp	IRIS_313-12312	0.801688	1e-05	1e-05	0.198282	1e-05
5	IRIS_313-12321	GJ-sbtrp	IRIS_313-12321	0.990207	1e-05	1e-05	0.009763	1e-05
5	IRIS_313-11800	GJ-tmp	IRIS_313-11800	1e-05	1e-05	1e-05	0.99996	1e-05
5	IRIS_313-11651	GJ-tmp	IRIS_313-11651	0.05763	1e-05	1e-05	0.94234	1e-05
5	IRIS_313-11689	GJ-tmp	IRIS_313-11689	1e-05	1e-05	1e-05	0.99996	1e-05
5	IRIS_313-11661	GJ-tmp	IRIS_313-11661	1.5e-05	1e-05	1e-05	0.999955	1e-05
5	B269	GJ-tmp	B269	1e-05	1e-05	1e-05	0.99996	1e-05
5	IRIS_313-11652	GJ-tmp	IRIS_313-11652	1e-05	1e-05	1e-05	0.99996	1e-05
5	B001	GJ-tmp	B001	1e-05	1e-05	1e-05	0.99996	1e-05
5	B204	GJ-tmp	B204	1e-05	1e-05	1e-05	0.99996	1e-05
5	CX389	GJ-tmp	CX389	1e-05	0.133558	1e-05	0.866412	1e-05
5	B182	GJ-tmp	B182	1e-05	1e-05	1e-05	0.99996	1e-05
5	B212	GJ-tmp	B212	0.044069	0.069813	0.016726	0.869381	1e-05
5	IRIS_313-10097	GJ-tmp	IRIS_313-10097	1e-05	1e-05	1e-05	0.99996	1e-05
5	CX578	GJ-tmp	CX578	0.127922	0.115345	0.004857	0.751867	1e-05
5	IRIS_313-11202	GJ-tmp	IRIS_313-11202	1e-05	1e-05	1e-05	0.99996	1e-05
5	B162	GJ-tmp	B162	1.2e-05	1e-05	1e-05	0.999958	1e-05
5	CX317	GJ-tmp	CX317	0.014287	0.187714	1e-05	0.797979	1e-05
5	B004	GJ-tmp	B004	1e-05	1e-05	1e-05	0.99996	1e-05
5	B160	GJ-tmp	B160	1e-05	1e-05	1e-05	0.99996	1e-05
5	B250	GJ-tmp	B250	1e-05	1e-05	1e-05	0.99996	1e-05
5	IRIS_313-10642	GJ-tmp	IRIS_313-10642	1e-05	1e-05	1e-05	0.99996	1e-05
5	IRIS_313-11802	XI-1A	IRIS_313-11802	1e-05	0.980536	0.019434	1e-05	1e-05
5	IRIS_313-11796	XI-1A	IRIS_313-11796	1e-05	0.963233	0.036737	1e-05	1e-05
5	IRIS_313-11805	XI-1A	IRIS_313-11805	1e-05	0.986772	0.013198	1e-05	1e-05
5	IRIS_313-11665	XI-1A	IRIS_313-11665	1e-05	0.99996	1e-05	1e-05	1e-05
5	IRIS_313-11668	XI-1A	IRIS_313-11668	0.012296	0.987673	1e-05	1e-05	1.1e-05
5	IRIS_313-11804	XI-1A	IRIS_313-11804	1e-05	0.99996	1e-05	1e-05	1e-05
5	IRIS_313-11727	XI-1A	IRIS_313-11727	1e-05	0.99996	1e-05	1e-05	1e-05
5	IRIS_313-11752	XI-1A	IRIS_313-11752	1e-05	0.99996	1e-05	1e-05	1e-05
5	IRIS_313-11797	XI-1A	IRIS_313-11797	1e-05	0.977493	1e-05	0.022477	1e-05
5	IRIS_313-11745	XI-1A	IRIS_313-11745	1e-05	0.980123	0.019847	1e-05	1e-05
5	IRIS_313-11746	XI-1A	IRIS_313-11746	1e-05	0.99996	1e-05	1e-05	1e-05
5	IRIS_313-11692	XI-1A	IRIS_313-11692	1e-05	0.97625	0.023715	1e-05	1.5e-05
5	B264	XI-1A	B264	1e-05	0.99996	1e-05	1e-05	1e-05
5	IRIS_313-11039	XI-1A	IRIS_313-11039	1e-05	0.999958	1e-05	1.2e-05	1e-05
5	B208	XI-1A	B208	1e-05	0.99996	1e-05	1e-05	1e-05
5	B210	XI-1A	B210	0.027048	0.955035	0.017897	1e-05	1e-05
5	IRIS_313-11732	XI-1A	IRIS_313-11732	1e-05	0.99996	1e-05	1e-05	1e-05
5	IRIS_313-11734	XI-1A	IRIS_313-11734	1e-05	0.99996	1e-05	1e-05	1e-05
5	IRIS_313-11733	XI-1A	IRIS_313-11733	1e-05	0.99996	1e-05	1e-05	1e-05
5	B157	XI-1A	B157	1e-05	0.99996	1e-05	1e-05	1e-05
5	IRIS_313-11643	XI-1B	IRIS_313-11643	0.02032	0.767082	0.08016	1e-05	0.132429
5	IRIS_313-9066	XI-1B	IRIS_313-9066	0.244461	0.728422	0.027097	1e-05	1e-05
5	CX97	XI-1B	CX97	1e-05	0.99996	1e-05	1e-05	1e-05
5	B214	XI-1B	B214	0.001507	0.98491	1e-05	0.013564	1e-05
5	IRIS_313-11251	XI-1B	IRIS_313-11251	1e-05	0.981062	0.005612	1.2e-05	0.013305
5	CX225	XI-1B	CX225	0.033494	0.908038	0.019684	1e-05	0.038775
5	IRIS_313-7808	XI-1B	IRIS_313-7808	0.025387	0.974578	1e-05	1e-05	1.5e-05
5	CX150	XI-1B	CX150	0.037513	0.962453	1e-05	1e-05	1.5e-05
5	CX417	XI-1B	CX417	0.024864	0.975106	1e-05	1e-05	1e-05
5	IRIS_313-11784	XI-1B	IRIS_313-11784	0.030133	0.93826	1e-05	0.031587	1e-05
5	CX357	XI-1B	CX357	0.038045	0.9381	0.011808	0.008022	0.004025
5	CX364	XI-1B	CX364	1e-05	0.965277	1e-05	0.005152	0.029551
5	CX290	XI-1B	CX290	0.034805	0.95862	1e-05	1e-05	0.006555
5	CX82	XI-1B	CX82	1e-05	0.99996	1e-05	1e-05	1e-05
5	IRIS_313-10333	XI-1B	IRIS_313-10333	0.030016	0.941956	1e-05	0.012246	0.015772
5	IRIS_313-11930	XI-1B	IRIS_313-11930	0.256988	0.681023	0.011561	1e-05	0.050418
5	CX561	XI-1B	CX561	1e-05	0.98131	1e-05	0.015025	0.003646
5	CX134	XI-1B	CX134	0.036861	0.961586	1e-05	1e-05	0.001534
5	CX92	XI-1B	CX92	0.005789	0.994181	1e-05	1e-05	1e-05
5	CX276	XI-1B	CX276	1e-05	0.985229	1e-05	1e-05	0.014741
5	IRIS_313-11671	XI-2	IRIS_313-11671	1e-05	0.802911	0.059988	1e-05	0.137082
5	IRIS_313-11723	XI-2	IRIS_313-11723	1e-05	0.903864	0.036629	1e-05	0.059487
5	IRIS_313-11657	XI-2	IRIS_313-11657	1e-05	0.838777	0.066759	1e-05	0.094444
5	IRIS_313-11646	XI-2	IRIS_313-11646	1e-05	0.92797	0.020468	1.3e-05	0.051539
5	IRIS_313-11794	XI-2	IRIS_313-11794	1e-05	0.796102	0.066848	1e-05	0.13703
5	IRIS_313-11645	XI-2	IRIS_313-11645	1e-05	0.810113	0.059614	1e-05	0.130253
5	IRIS_313-11821	XI-2	IRIS_313-11821	1e-05	0.880493	0.020416	1.1e-05	0.09907
5	IRIS_313-8391	XI-2	IRIS_313-8391	1e-05	0.909341	0.030165	1.1e-05	0.060473
5	IRIS_313-11791	XI-2	IRIS_313-11791	0.105219	0.558281	0.108231	1e-05	0.228258
5	IRIS_313-11824	XI-2	IRIS_313-11824	1e-05	0.918809	0.01866	1e-05	0.062511
5	IRIS_313-11789	XI-2	IRIS_313-11789	1e-05	0.783856	0.073249	1e-05	0.142874
5	IRIS_313-11761	XI-2	IRIS_313-11761	1e-05	0.785627	0.07404	1e-05	0.140313
5	IRIS_313-11644	XI-2	IRIS_313-11644	0.007131	0.754541	0.081017	1e-05	0.157301
5	IRIS_313-11823	XI-2	IRIS_313-11823	1e-05	0.922836	0.018283	1e-05	0.058861
5	IRIS_313-11738	XI-2	IRIS_313-11738	1e-05	0.891738	0.026965	1e-05	0.081277
5	IRIS_313-11242	XI-2	IRIS_313-11242	1e-05	0.829047	0.062519	1.2e-05	0.108412
5	IRIS_313-11811	XI-2	IRIS_313-11811	1e-05	0.831247	0.071688	1e-05	0.097044
5	IRIS_313-11453	XI-2	IRIS_313-11453	1e-05	0.791125	0.044432	0.0142	0.150233
5	IRIS_313-11762	XI-2	IRIS_313-11762	1e-05	0.844319	0.066829	1e-05	0.088832
5	IRIS_313-10863	XI-2	IRIS_313-10863	1e-05	0.971733	1e-05	1e-05	0.028237
5	IRIS_313-11812	XI-3	IRIS_313-11812	1e-05	0.980233	0.019735	1e-05	1.2e-05
5	IRIS_313-11635	XI-3	IRIS_313-11635	1e-05	0.998582	0.001387	1e-05	1.1e-05
5	IRIS_313-11098	XI-3	IRIS_313-11098	0.04812	0.902842	0.04761	0.001417	1e-05
5	IRIS_313-11681	XI-3	IRIS_313-11681	0.013829	0.892749	0.051467	1e-05	0.041945
5	IRIS_313-11710	XI-3	IRIS_313-11710	1e-05	0.99996	1e-05	1e-05	1e-05
5	IRIS_313-11686	XI-3	IRIS_313-11686	1e-05	0.99996	1e-05	1e-05	1e-05
5	IRIS_313-11819	XI-3	IRIS_313-11819	1e-05	0.982882	0.017088	1e-05	1e-05
5	IRIS_313-11683	XI-3	IRIS_313-11683	1e-05	0.971508	0.028462	1e-05	1e-05
5	IRIS_313-8493	XI-3	IRIS_313-8493	0.002278	0.8955	0.076343	1e-05	0.025869
5	IRIS_313-11687	XI-3	IRIS_313-11687	1e-05	0.980433	0.019528	1e-05	1.9e-05
5	IRIS_313-11711	XI-3	IRIS_313-11711	1e-05	0.99996	1e-05	1e-05	1e-05
5	IRIS_313-11786	XI-3	IRIS_313-11786	1e-05	0.99996	1e-05	1e-05	1e-05
5	IRIS_313-11700	XI-3	IRIS_313-11700	1e-05	0.99996	1e-05	1e-05	1e-05
5	IRIS_313-11728	XI-3	IRIS_313-11728	1e-05	0.943975	0.055994	1e-05	1.2e-05
5	IRIS_313-11685	XI-3	IRIS_313-11685	1e-05	0.99996	1e-05	1e-05	1e-05
5	IRIS_313-11810	XI-3	IRIS_313-11810	1e-05	0.949732	0.050238	1e-05	1e-05
5	IRIS_313-11705	XI-3	IRIS_313-11705	1e-05	0.983482	0.016488	1e-05	1e-05
5	IRIS_313-11709	XI-3	IRIS_313-11709	1e-05	0.949423	0.050542	1e-05	1.5e-05
5	IRIS_313-11815	XI-3	IRIS_313-11815	1e-05	0.977411	0.022553	1e-05	1.6e-05
5	IRIS_313-11719	XI-3	IRIS_313-11719	1e-05	0.998943	0.001024	1e-05	1.3e-05
5	IRIS_313-11801	XI-adm	IRIS_313-11801	1e-05	0.979293	0.005088	1e-05	0.015599
5	IRIS_313-11722	XI-adm	IRIS_313-11722	1e-05	0.996381	1e-05	1e-05	0.003589
5	IRIS_313-11731	XI-adm	IRIS_313-11731	1e-05	0.996889	0.003081	1e-05	1e-05
5	IRIS_313-10858	XI-adm	IRIS_313-10858	0.010922	0.780945	0.108793	1e-05	0.099331
5	B265	XI-adm	B265	0.029851	0.87347	0.09212	0.00455	1e-05
5	IRIS_313-11273	XI-adm	IRIS_313-11273	1e-05	0.986556	1e-05	1e-05	0.013414
5	IRIS_313-11257	XI-adm	IRIS_313-11257	0.252472	0.719873	0.008468	1e-05	0.019177
5	IRIS_313-11260	XI-adm	IRIS_313-11260	0.079989	0.817667	0.04453	0.002902	0.054912
5	IRIS_313-11234	XI-adm	IRIS_313-11234	0.059321	0.923115	0.017536	1e-05	1.7e-05
5	IRIS_313-11750	XI-adm	IRIS_313-11750	1e-05	0.99996	1e-05	1e-05	1e-05
5	IRIS_313-10609	XI-adm	IRIS_313-10609	0.031031	0.730361	0.08915	1e-05	0.149448
5	IRIS_313-11807	XI-adm	IRIS_313-11807	0.047863	0.912798	1e-05	0.03932	1e-05
5	B253	XI-adm	B253	1e-05	0.947238	0.016979	0.035763	1e-05
5	IRIS_313-11263	XI-adm	IRIS_313-11263	0.070477	0.756555	0.039862	0.088334	0.044771
5	IRIS_313-9023	XI-adm	IRIS_313-9023	1e-05	0.871365	0.041911	1e-05	0.086704
5	IRIS_313-11266	XI-adm	IRIS_313-11266	1e-05	0.987798	0.012171	1e-05	1.1e-05
5	IRIS_313-11244	XI-adm	IRIS_313-11244	1e-05	0.995466	1e-05	1e-05	0.004504
5	IRIS_313-11245	XI-adm	IRIS_313-11245	1e-05	0.999958	1e-05	1e-05	1.2e-05
5	IRIS_313-11751	XI-adm	IRIS_313-11751	0.004516	0.980279	1e-05	0.002469	0.012726
5	IRIS_313-11269	XI-adm	IRIS_313-11269	0.295005	0.559654	0.053647	0.056577	0.035118
4	YG02	Weed	YG02	1e-05	0.690166	0.293321	0.016503
4	YJ06	Weed	YJ06	1e-05	0.688867	0.296502	0.014621
4	YJ07	Weed	YJ07	1e-05	0.70233	0.262123	0.035538
4	1179-01	Weed	1179-01	1e-05	1e-05	0.99997	1e-05
4	1190-01	Weed	1190-01	1e-05	1e-05	0.99997	1e-05
4	1199-01	Weed	1199-01	1e-05	1e-05	0.99997	1e-05
4	1210-02	Weed	1210-02	1e-05	1e-05	0.99997	1e-05
4	1333-02	Weed	1333-02	1e-05	1e-05	0.99997	1e-05
4	1344-02	Weed	1344-02	1e-05	1e-05	0.99997	1e-05
4	35034	Weed	35034	1e-05	1e-05	0.99997	1e-05
4	1995-15	Weed	1995-15	1e-05	1e-05	0.99997	1e-05
4	35186	Weed	35186	1e-05	1e-05	0.99997	1e-05
4	1005-02	Weed	1005-02	0.152528	0.847445	1e-05	1.7e-05
4	1025-01	Weed	1025-01	0.207878	0.792102	1e-05	1e-05
4	1081-01	Weed	1081-01	0.184726	0.815254	1e-05	1e-05
4	1096-01	Weed	1096-01	0.156113	0.843867	1e-05	1e-05
4	10A	Weed	10A	0.106784	0.893196	1e-05	1e-05
4	1107-01	Weed	1107-01	0.184694	0.815286	1e-05	1e-05
4	1166-02	Weed	1166-02	0.155803	0.844176	1e-05	1.1e-05
4	1188-01	Weed	1188-01	0.155406	0.844574	1e-05	1e-05
4	1214-02	Weed	1214-02	0.155056	0.844924	1e-05	1e-05
4	18A	Weed	18A	0.156074	0.843906	1e-05	1e-05
4	LM8	Weed	LM8	0.389273	0.451378	0.034354	0.124995
4	CX109	GJ-adm	CX109	0.400106	0.095077	0.0101	0.494717
4	IRIS_313-10872	GJ-adm	IRIS_313-10872	0.689843	0.18607	0.012978	0.111109
4	IRIS_313-11788	GJ-adm	IRIS_313-11788	0.108017	1e-05	1e-05	0.891963
4	CX353	GJ-adm	CX353	0.403741	0.111328	1e-05	0.484921
4	CX142	GJ-adm	CX142	0.37959	1e-05	1e-05	0.62039
4	CX11	GJ-adm	CX11	0.316781	0.215012	0.007323	0.460885
4	B070	GJ-adm	B070	0.406704	1e-05	1e-05	0.593276
4	CX307	GJ-adm	CX307	0.288654	0.074657	0.0152	0.621488
4	IRIS_313-12060	GJ-adm	IRIS_313-12060	0.077831	1e-05	1e-05	0.922149
4	CX138	GJ-adm	CX138	0.11649	0.122169	0.007914	0.753428
4	IRIS_313-11522	GJ-adm	IRIS_313-11522	0.057322	1e-05	1e-05	0.942658
4	IRIS_313-12164	GJ-adm	IRIS_313-12164	0.999966	1e-05	1e-05	1.4e-05
4	B036	GJ-adm	B036	0.580737	1e-05	1e-05	0.419243
4	IRIS_313-8168	GJ-adm	IRIS_313-8168	0.353525	1e-05	1e-05	0.646455
4	B003	GJ-adm	B003	0.425517	1e-05	1e-05	0.574463
4	CX354	GJ-adm	CX354	0.291824	1e-05	1e-05	0.708156
4	CX282	GJ-adm	CX282	0.102901	0.237656	0.008383	0.651061
4	CX205	GJ-adm	CX205	0.483068	0.056465	0.006409	0.454058
4	B230	GJ-adm	B230	0.181641	1e-05	1e-05	0.818339
4	CX284	GJ-adm	CX284	0.264183	0.186258	0.011588	0.537971
4	IRIS_313-11736	GJ-trp	IRIS_313-11736	0.999968	1e-05	1e-05	1.2e-05
4	IRIS_313-11673	GJ-trp	IRIS_313-11673	0.99997	1e-05	1e-05	1e-05
4	IRIS_313-11755	GJ-trp	IRIS_313-11755	0.99997	1e-05	1e-05	1e-05
4	IRIS_313-11759	GJ-trp	IRIS_313-11759	0.999966	1e-05	1e-05	1.4e-05
4	IRIS_313-11790	GJ-trp	IRIS_313-11790	0.841019	0.073263	0.013849	0.071869
4	IRIS_313-11102	GJ-trp	IRIS_313-11102	0.99997	1e-05	1e-05	1e-05
4	IRIS_313-10582	GJ-trp	IRIS_313-10582	0.99997	1e-05	1e-05	1e-05
4	IRIS_313-11659	GJ-trp	IRIS_313-11659	0.99997	1e-05	1e-05	1e-05
4	IRIS_313-10918	GJ-trp	IRIS_313-10918	0.852504	0.116484	0.031003	1e-05
4	IRIS_313-15910	GJ-trp	IRIS_313-15910	0.941902	0.033525	1e-05	0.024563
4	IRIS_313-11046	GJ-trp	IRIS_313-11046	0.902399	0.062473	0.01208	0.023048
4	IRIS_313-7914	GJ-trp	IRIS_313-7914	0.99997	1e-05	1e-05	1e-05
4	IRIS_313-11103	GJ-trp	IRIS_313-11103	0.99997	1e-05	1e-05	1e-05
4	IRIS_313-10577	GJ-trp	IRIS_313-10577	0.99997	1e-05	1e-05	1e-05
4	IRIS_313-11739	GJ-trp	IRIS_313-11739	0.999968	1e-05	1e-05	1.2e-05
4	IRIS_313-11044	GJ-trp	IRIS_313-11044	0.878334	0.043198	0.014416	0.064052
4	CX220	GJ-trp	CX220	0.998984	1e-05	1e-05	0.000996
4	B018	GJ-trp	B018	0.946733	1e-05	1e-05	0.053247
4	IRIS_313-11756	GJ-trp	IRIS_313-11756	0.99997	1e-05	1e-05	1e-05
4	CX106	GJ-trp	CX106	0.99997	1e-05	1e-05	1e-05
4	IRIS_313-11924	GJ-sbtrp	IRIS_313-11924	0.690478	1e-05	1e-05	0.309502
4	IRIS_313-11691	GJ-sbtrp	IRIS_313-11691	0.713425	1e-05	1e-05	0.286555
4	IRIS_313-11900	GJ-sbtrp	IRIS_313-11900	0.721241	1e-05	1e-05	0.278739
4	IRIS_313-10870	GJ-sbtrp	IRIS_313-10870	0.926462	1e-05	1e-05	0.073518
4	IRIS_313-11094	GJ-sbtrp	IRIS_313-11094	0.947577	0.003069	0.029235	0.020119
4	IRIS_313-12349	GJ-sbtrp	IRIS_313-12349	0.838371	1e-05	1e-05	0.161609
4	IRIS_313-12228	GJ-sbtrp	IRIS_313-12228	0.873376	1e-05	1e-05	0.126604
4	IRIS_313-10657	GJ-sbtrp	IRIS_313-10657	0.836969	1e-05	1e-05	0.163011
4	IRIS_313-12129	GJ-sbtrp	IRIS_313-12129	0.935802	1e-05	1e-05	0.064178
4	B241	GJ-sbtrp	B241	0.715877	1e-05	1e-05	0.284103
4	IRIS_313-10923	GJ-sbtrp	IRIS_313-10923	0.795916	1e-05	1e-05	0.204064
4	IRIS_313-11832	GJ-sbtrp	IRIS_313-11832	0.974896	1e-05	1e-05	0.025084
4	IRIS_313-12323	GJ-sbtrp	IRIS_313-12323	0.778932	1e-05	1e-05	0.221048
4	IRIS_313-10834	GJ-sbtrp	IRIS_313-10834	0.646251	1e-05	1e-05	0.353729
4	IRIS_313-12351	GJ-sbtrp	IRIS_313-12351	0.788109	1e-05	1e-05	0.211871
4	B266	GJ-sbtrp	B266	0.775953	1e-05	1e-05	0.224027
4	IRIS_313-9048	GJ-sbtrp	IRIS_313-9048	0.735083	1e-05	1e-05	0.264897
4	IRIS_313-12134	GJ-sbtrp	IRIS_313-12134	0.923284	1.1e-05	1e-05	0.076695
4	IRIS_313-12312	GJ-sbtrp	IRIS_313-12312	0.782783	1e-05	1e-05	0.217197
4	IRIS_313-12321	GJ-sbtrp	IRIS_313-12321	0.965892	1e-05	1e-05	0.034088
4	IRIS_313-11800	GJ-tmp	IRIS_313-11800	1e-05	1e-05	1e-05	0.99997
4	IRIS_313-11651	GJ-tmp	IRIS_313-11651	0.055192	1e-05	1e-05	0.944788
4	IRIS_313-11689	GJ-tmp	IRIS_313-11689	1e-05	1e-05	1e-05	0.99997
4	IRIS_313-11661	GJ-tmp	IRIS_313-11661	1e-05	1e-05	1e-05	0.99997
4	B269	GJ-tmp	B269	1e-05	1e-05	1e-05	0.99997
4	IRIS_313-11652	GJ-tmp	IRIS_313-11652	1e-05	1e-05	1e-05	0.99997
4	B001	GJ-tmp	B001	1e-05	1e-05	1e-05	0.99997
4	B204	GJ-tmp	B204	1e-05	1e-05	1e-05	0.99997
4	CX389	GJ-tmp	CX389	1e-05	0.132158	1e-05	0.867822
4	B182	GJ-tmp	B182	1e-05	1e-05	1e-05	0.99997
4	B212	GJ-tmp	B212	0.042725	0.066302	0.020514	0.870459
4	IRIS_313-10097	GJ-tmp	IRIS_313-10097	1e-05	1e-05	1e-05	0.99997
4	CX578	GJ-tmp	CX578	0.123703	0.105819	0.015457	0.755021
4	IRIS_313-11202	GJ-tmp	IRIS_313-11202	1e-05	1e-05	1e-05	0.99997
4	B162	GJ-tmp	B162	1e-05	1e-05	1e-05	0.99997
4	CX317	GJ-tmp	CX317	0.0091	0.187866	1e-05	0.803024
4	B004	GJ-tmp	B004	1e-05	1e-05	1e-05	0.99997
4	B160	GJ-tmp	B160	1e-05	1e-05	1e-05	0.99997
4	B250	GJ-tmp	B250	1e-05	1e-05	1e-05	0.99997
4	IRIS_313-10642	GJ-tmp	IRIS_313-10642	1e-05	1e-05	1e-05	0.99997
4	IRIS_313-11802	XI-1A	IRIS_313-11802	1e-05	0.928196	0.071784	1e-05
4	IRIS_313-11796	XI-1A	IRIS_313-11796	1e-05	0.917408	0.082572	1e-05
4	IRIS_313-11805	XI-1A	IRIS_313-11805	1e-05	0.931615	0.068365	1e-05
4	IRIS_313-11665	XI-1A	IRIS_313-11665	1e-05	0.979804	0.020176	1e-05
4	IRIS_313-11668	XI-1A	IRIS_313-11668	0.006352	0.96714	0.021331	0.005178
4	IRIS_313-11804	XI-1A	IRIS_313-11804	1e-05	0.97859	0.02139	1e-05
4	IRIS_313-11727	XI-1A	IRIS_313-11727	1e-05	0.996677	0.003303	1e-05
4	IRIS_313-11752	XI-1A	IRIS_313-11752	1e-05	0.980656	0.019324	1e-05
4	IRIS_313-11797	XI-1A	IRIS_313-11797	1e-05	0.970611	0.006703	0.022676
4	IRIS_313-11745	XI-1A	IRIS_313-11745	1e-05	0.930221	0.069759	1e-05
4	IRIS_313-11746	XI-1A	IRIS_313-11746	1e-05	0.955137	0.044843	1e-05
4	IRIS_313-11692	XI-1A	IRIS_313-11692	1e-05	0.920838	0.079142	1e-05
4	B264	XI-1A	B264	1e-05	0.953312	0.046668	1e-05
4	IRIS_313-11039	XI-1A	IRIS_313-11039	1e-05	0.989945	0.010035	1e-05
4	B208	XI-1A	B208	1e-05	0.974288	0.025692	1e-05
4	B210	XI-1A	B210	0.022331	0.910303	0.067356	1e-05
4	IRIS_313-11732	XI-1A	IRIS_313-11732	1e-05	0.984381	0.015599	1e-05
4	IRIS_313-11734	XI-1A	IRIS_313-11734	1e-05	0.957141	0.042839	1e-05
4	IRIS_313-11733	XI-1A	IRIS_313-11733	1.5e-05	0.984986	0.014989	1e-05
4	B157	XI-1A	B157	1e-05	0.976973	0.023007	1e-05
4	IRIS_313-11643	XI-1B	IRIS_313-11643	0.027884	0.877302	0.094804	1e-05
4	IRIS_313-9066	XI-1B	IRIS_313-9066	0.23832	0.695051	0.066619	1e-05
4	CX97	XI-1B	CX97	1e-05	0.981669	0.018311	1e-05
4	B214	XI-1B	B214	1e-05	0.970504	0.015651	0.013835
4	IRIS_313-11251	XI-1B	IRIS_313-11251	1e-05	0.951648	0.048332	1e-05
4	CX225	XI-1B	CX225	0.032203	0.912554	0.055233	1e-05
4	IRIS_313-7808	XI-1B	IRIS_313-7808	0.021544	0.971744	0.006702	1e-05
4	CX150	XI-1B	CX150	0.032989	0.962589	0.004412	1e-05
4	CX417	XI-1B	CX417	0.026139	0.968549	0.005302	1e-05
4	IRIS_313-11784	XI-1B	IRIS_313-11784	0.021131	0.913251	0.03048	0.035138
4	CX357	XI-1B	CX357	0.031503	0.908452	0.051912	0.008132
4	CX364	XI-1B	CX364	1e-05	0.966038	0.02852	0.005431
4	CX290	XI-1B	CX290	0.031977	0.938666	0.029348	1e-05
4	CX82	XI-1B	CX82	1e-05	0.970027	0.029953	1e-05
4	IRIS_313-10333	XI-1B	IRIS_313-10333	0.024907	0.933587	0.026894	0.014612
4	IRIS_313-11930	XI-1B	IRIS_313-11930	0.261678	0.70794	0.030371	1e-05
4	CX561	XI-1B	CX561	1e-05	0.968002	0.018157	0.013831
4	CX134	XI-1B	CX134	0.036405	0.953363	0.010222	1e-05
4	CX92	XI-1B	CX92	0.00578	0.980857	0.013353	1e-05
4	CX276	XI-1B	CX276	1e-05	0.967678	0.032302	1e-05
4	IRIS_313-11671	XI-2	IRIS_313-11671	1e-05	0.923327	0.076653	1e-05
4	IRIS_313-11723	XI-2	IRIS_313-11723	1e-05	0.92907	0.07091	1e-05
4	IRIS_313-11657	XI-2	IRIS_313-11657	1e-05	0.907104	0.092876	1e-05
4	IRIS_313-11646	XI-2	IRIS_313-11646	1e-05	0.946886	0.053094	1e-05
4	IRIS_313-11794	XI-2	IRIS_313-11794	1.3e-05	0.918862	0.081116	1e-05
4	IRIS_313-11645	XI-2	IRIS_313-11645	1e-05	0.918419	0.081561	1e-05
4	IRIS_313-11821	XI-2	IRIS_313-11821	1e-05	0.955086	0.044894	1e-05
4	IRIS_313-8391	XI-2	IRIS_313-8391	1e-05	0.92959	0.07039	1e-05
4	IRIS_313-11791	XI-2	IRIS_313-11791	0.147179	0.766132	0.086678	1e-05
4	IRIS_313-11824	XI-2	IRIS_313-11824	1e-05	0.953901	0.046079	1e-05
4	IRIS_313-11789	XI-2	IRIS_313-11789	1.7e-05	0.915321	0.084651	1e-05
4	IRIS_313-11761	XI-2	IRIS_313-11761	1e-05	0.912183	0.087797	1e-05
4	IRIS_313-11644	XI-2	IRIS_313-11644	0.024025	0.888827	0.087139	1e-05
4	IRIS_313-11823	XI-2	IRIS_313-11823	1e-05	0.944911	0.055069	1e-05
4	IRIS_313-11738	XI-2	IRIS_313-11738	1e-05	0.945968	0.054012	1e-05
4	IRIS_313-11242	XI-2	IRIS_313-11242	1e-05	0.912804	0.087176	1e-05
4	IRIS_313-11811	XI-2	IRIS_313-11811	1e-05	0.908763	0.091217	1e-05
4	IRIS_313-11453	XI-2	IRIS_313-11453	0.015982	0.919086	0.054848	0.010084
4	IRIS_313-11762	XI-2	IRIS_313-11762	1e-05	0.902992	0.096988	1e-05
4	IRIS_313-10863	XI-2	IRIS_313-10863	1e-05	0.965188	0.034792	1e-05
4	IRIS_313-11812	XI-3	IRIS_313-11812	1e-05	0.920142	0.079838	1e-05
4	IRIS_313-11635	XI-3	IRIS_313-11635	1e-05	0.931572	0.068408	1e-05
4	IRIS_313-11098	XI-3	IRIS_313-11098	0.041189	0.860999	0.094263	0.003548
4	IRIS_313-11681	XI-3	IRIS_313-11681	0.015012	0.895526	0.089452	1e-05
4	IRIS_313-11710	XI-3	IRIS_313-11710	1e-05	0.950341	0.049639	1e-05
4	IRIS_313-11686	XI-3	IRIS_313-11686	1e-05	0.940431	0.059549	1e-05
4	IRIS_313-11819	XI-3	IRIS_313-11819	1e-05	0.934185	0.065795	1e-05
4	IRIS_313-11683	XI-3	IRIS_313-11683	1e-05	0.915038	0.084942	1e-05
4	IRIS_313-8493	XI-3	IRIS_313-8493	0.003864	0.877096	0.11903	1e-05
4	IRIS_313-11687	XI-3	IRIS_313-11687	1e-05	0.926124	0.073856	1e-05
4	IRIS_313-11711	XI-3	IRIS_313-11711	1e-05	0.935251	0.064729	1e-05
4	IRIS_313-11786	XI-3	IRIS_313-11786	1e-05	0.951948	0.048032	1e-05
4	IRIS_313-11700	XI-3	IRIS_313-11700	1e-05	0.943579	0.056401	1e-05
4	IRIS_313-11728	XI-3	IRIS_313-11728	1e-05	0.887047	0.112933	1e-05
4	IRIS_313-11685	XI-3	IRIS_313-11685	1e-05	0.940671	0.059309	1e-05
4	IRIS_313-11810	XI-3	IRIS_313-11810	1e-05	0.895429	0.104551	1e-05
4	IRIS_313-11705	XI-3	IRIS_313-11705	1.3e-05	0.928001	0.071976	1e-05
4	IRIS_313-11709	XI-3	IRIS_313-11709	1e-05	0.894611	0.105369	1e-05
4	IRIS_313-11815	XI-3	IRIS_313-11815	1e-05	0.918293	0.081687	1e-05
4	IRIS_313-11719	XI-3	IRIS_313-11719	1e-05	0.929476	0.070504	1e-05
4	IRIS_313-11801	XI-adm	IRIS_313-11801	1e-05	0.960421	0.039559	1e-05
4	IRIS_313-11722	XI-adm	IRIS_313-11722	1e-05	0.958052	0.041928	1e-05
4	IRIS_313-11731	XI-adm	IRIS_313-11731	1e-05	0.943021	0.056959	1e-05
4	IRIS_313-10858	XI-adm	IRIS_313-10858	0.016272	0.850625	0.133093	1e-05
4	B265	XI-adm	B265	0.026299	0.831555	0.136973	0.005172
4	IRIS_313-11273	XI-adm	IRIS_313-11273	1e-05	0.963972	0.036008	1e-05
4	IRIS_313-11257	XI-adm	IRIS_313-11257	0.249023	0.704843	0.046124	1e-05
4	IRIS_313-11260	XI-adm	IRIS_313-11260	0.081144	0.83262	0.081829	0.004407
4	IRIS_313-11234	XI-adm	IRIS_313-11234	0.054715	0.878753	0.066522	1e-05
4	IRIS_313-11750	XI-adm	IRIS_313-11750	1e-05	0.973988	0.025992	1e-05
4	IRIS_313-10609	XI-adm	IRIS_313-10609	0.050052	0.850753	0.099185	1e-05
4	IRIS_313-11807	XI-adm	IRIS_313-11807	0.036679	0.897338	0.021866	0.044116
4	B253	XI-adm	B253	1e-05	0.90658	0.059664	0.033746
4	IRIS_313-11263	XI-adm	IRIS_313-11263	0.068748	0.768095	0.072828	0.090329
4	IRIS_313-9023	XI-adm	IRIS_313-9023	1.5e-05	0.931515	0.068459	1e-05
4	IRIS_313-11266	XI-adm	IRIS_313-11266	1e-05	0.945257	0.054723	1e-05
4	IRIS_313-11244	XI-adm	IRIS_313-11244	1e-05	0.959968	0.040012	1e-05
4	IRIS_313-11245	XI-adm	IRIS_313-11245	1e-05	0.996107	0.003873	1e-05
4	IRIS_313-11751	XI-adm	IRIS_313-11751	1e-05	0.959949	0.03547	0.004571
4	IRIS_313-11269	XI-adm	IRIS_313-11269	0.293129	0.564307	0.083208	0.059356
3	YG02	Weed	YG02	0.051952	0.948038	1e-05
3	YJ06	Weed	YJ06	0.051214	0.948776	1e-05
3	YJ07	Weed	YJ07	0.062211	0.937779	1e-05
3	1179-01	Weed	1179-01	0.020364	0.979626	1e-05
3	1190-01	Weed	1190-01	0.018567	0.981423	1e-05
3	1199-01	Weed	1199-01	0.012103	0.987887	1e-05
3	1210-02	Weed	1210-02	0.011163	0.988827	1e-05
3	1333-02	Weed	1333-02	0.011493	0.988497	1e-05
3	1344-02	Weed	1344-02	0.011165	0.988825	1e-05
3	35034	Weed	35034	0.026019	0.973971	1e-05
3	1995-15	Weed	1995-15	0.023076	0.976914	1e-05
3	35186	Weed	35186	0.023297	0.976693	1e-05
3	1005-02	Weed	1005-02	1e-05	1e-05	0.99998
3	1025-01	Weed	1025-01	1e-05	1e-05	0.99998
3	1081-01	Weed	1081-01	1e-05	1e-05	0.99998
3	1096-01	Weed	1096-01	1e-05	1e-05	0.99998
3	10A	Weed	10A	1e-05	1e-05	0.99998
3	1107-01	Weed	1107-01	1e-05	1e-05	0.99998
3	1166-02	Weed	1166-02	1e-05	1e-05	0.99998
3	1188-01	Weed	1188-01	1e-05	1e-05	0.99998
3	1214-02	Weed	1214-02	1e-05	1e-05	0.99998
3	18A	Weed	18A	1e-05	1e-05	0.99998
3	LM8	Weed	LM8	0.491435	0.405343	0.103221
3	CX109	GJ-adm	CX109	0.892307	0.089121	0.018572
3	IRIS_313-10872	GJ-adm	IRIS_313-10872	0.783504	0.206509	0.009987
3	IRIS_313-11788	GJ-adm	IRIS_313-11788	0.99998	1e-05	1e-05
3	CX353	GJ-adm	CX353	0.891303	0.108687	1e-05
3	CX142	GJ-adm	CX142	0.99998	1e-05	1e-05
3	CX11	GJ-adm	CX11	0.77882	0.22117	1e-05
3	B070	GJ-adm	B070	0.99998	1e-05	1e-05
3	CX307	GJ-adm	CX307	0.918414	0.081576	1e-05
3	IRIS_313-12060	GJ-adm	IRIS_313-12060	0.99998	1e-05	1e-05
3	CX138	GJ-adm	CX138	0.882738	0.117252	1e-05
3	IRIS_313-11522	GJ-adm	IRIS_313-11522	0.99998	1e-05	1e-05
3	IRIS_313-12164	GJ-adm	IRIS_313-12164	0.982797	0.017193	1e-05
3	B036	GJ-adm	B036	0.99998	1e-05	1e-05
3	IRIS_313-8168	GJ-adm	IRIS_313-8168	0.99998	1e-05	1e-05
3	B003	GJ-adm	B003	0.99998	1e-05	1e-05
3	CX354	GJ-adm	CX354	0.99998	1e-05	1e-05
3	CX282	GJ-adm	CX282	0.765171	0.234819	1e-05
3	CX205	GJ-adm	CX205	0.935848	0.064142	1e-05
3	B230	GJ-adm	B230	0.99998	1e-05	1e-05
3	CX284	GJ-adm	CX284	0.809883	0.190107	1e-05
3	IRIS_313-11736	GJ-trp	IRIS_313-11736	0.99998	1e-05	1e-05
3	IRIS_313-11673	GJ-trp	IRIS_313-11673	0.99998	1e-05	1e-05
3	IRIS_313-11755	GJ-trp	IRIS_313-11755	0.99998	1e-05	1e-05
3	IRIS_313-11759	GJ-trp	IRIS_313-11759	0.99998	1e-05	1e-05
3	IRIS_313-11790	GJ-trp	IRIS_313-11790	0.889531	0.096077	0.014392
3	IRIS_313-11102	GJ-trp	IRIS_313-11102	0.99998	1e-05	1e-05
3	IRIS_313-10582	GJ-trp	IRIS_313-10582	0.99998	1e-05	1e-05
3	IRIS_313-11659	GJ-trp	IRIS_313-11659	0.99998	1e-05	1e-05
3	IRIS_313-10918	GJ-trp	IRIS_313-10918	0.828082	0.153517	0.018401
3	IRIS_313-15910	GJ-trp	IRIS_313-15910	0.95312	0.04687	1e-05
3	IRIS_313-11046	GJ-trp	IRIS_313-11046	0.899006	0.097054	0.003939
3	IRIS_313-7914	GJ-trp	IRIS_313-7914	0.99998	1e-05	1e-05
3	IRIS_313-11103	GJ-trp	IRIS_313-11103	0.99998	1e-05	1e-05
3	IRIS_313-10577	GJ-trp	IRIS_313-10577	0.99998	1e-05	1e-05
3	IRIS_313-11739	GJ-trp	IRIS_313-11739	0.99998	1e-05	1e-05
3	IRIS_313-11044	GJ-trp	IRIS_313-11044	0.919023	0.079903	0.001074
3	CX220	GJ-trp	CX220	0.977013	0.022977	1e-05
3	B018	GJ-trp	B018	0.99998	1e-05	1e-05
3	IRIS_313-11756	GJ-trp	IRIS_313-11756	0.99998	1e-05	1e-05
3	CX106	GJ-trp	CX106	0.99998	1e-05	1e-05
3	IRIS_313-11924	GJ-sbtrp	IRIS_313-11924	0.99998	1e-05	1e-05
3	IRIS_313-11691	GJ-sbtrp	IRIS_313-11691	0.99998	1e-05	1e-05
3	IRIS_313-11900	GJ-sbtrp	IRIS_313-11900	0.99998	1e-05	1e-05
3	IRIS_313-10870	GJ-sbtrp	IRIS_313-10870	0.99998	1e-05	1e-05
3	IRIS_313-11094	GJ-sbtrp	IRIS_313-11094	0.952788	0.047202	1e-05
3	IRIS_313-12349	GJ-sbtrp	IRIS_313-12349	0.99998	1e-05	1e-05
3	IRIS_313-12228	GJ-sbtrp	IRIS_313-12228	0.99998	1e-05	1e-05
3	IRIS_313-10657	GJ-sbtrp	IRIS_313-10657	0.99998	1e-05	1e-05
3	IRIS_313-12129	GJ-sbtrp	IRIS_313-12129	0.99998	1e-05	1e-05
3	B241	GJ-sbtrp	B241	0.99998	1e-05	1e-05
3	IRIS_313-10923	GJ-sbtrp	IRIS_313-10923	0.99998	1e-05	1e-05
3	IRIS_313-11832	GJ-sbtrp	IRIS_313-11832	0.99998	1e-05	1e-05
3	IRIS_313-12323	GJ-sbtrp	IRIS_313-12323	0.99998	1e-05	1e-05
3	IRIS_313-10834	GJ-sbtrp	IRIS_313-10834	0.99998	1e-05	1e-05
3	IRIS_313-12351	GJ-sbtrp	IRIS_313-12351	0.99998	1e-05	1e-05
3	B266	GJ-sbtrp	B266	0.99998	1e-05	1e-05
3	IRIS_313-9048	GJ-sbtrp	IRIS_313-9048	0.99998	1e-05	1e-05
3	IRIS_313-12134	GJ-sbtrp	IRIS_313-12134	0.99998	1e-05	1e-05
3	IRIS_313-12312	GJ-sbtrp	IRIS_313-12312	0.99998	1e-05	1e-05
3	IRIS_313-12321	GJ-sbtrp	IRIS_313-12321	0.99998	1e-05	1e-05
3	IRIS_313-11800	GJ-tmp	IRIS_313-11800	0.99998	1e-05	1e-05
3	IRIS_313-11651	GJ-tmp	IRIS_313-11651	0.99998	1e-05	1e-05
3	IRIS_313-11689	GJ-tmp	IRIS_313-11689	0.999974	1.6e-05	1e-05
3	IRIS_313-11661	GJ-tmp	IRIS_313-11661	0.99998	1e-05	1e-05
3	B269	GJ-tmp	B269	0.99998	1e-05	1e-05
3	IRIS_313-11652	GJ-tmp	IRIS_313-11652	0.99998	1e-05	1e-05
3	B001	GJ-tmp	B001	0.9847	0.01529	1e-05
3	B204	GJ-tmp	B204	0.99998	1e-05	1e-05
3	CX389	GJ-tmp	CX389	0.880458	0.119532	1e-05
3	B182	GJ-tmp	B182	0.99998	1e-05	1e-05
3	B212	GJ-tmp	B212	0.923895	0.076095	1e-05
3	IRIS_313-10097	GJ-tmp	IRIS_313-10097	0.99998	1e-05	1e-05
3	CX578	GJ-tmp	CX578	0.899471	0.100519	1e-05
3	IRIS_313-11202	GJ-tmp	IRIS_313-11202	0.99998	1e-05	1e-05
3	B162	GJ-tmp	B162	0.99998	1e-05	1e-05
3	CX317	GJ-tmp	CX317	0.830546	0.169444	1e-05
3	B004	GJ-tmp	B004	0.99998	1e-05	1e-05
3	B160	GJ-tmp	B160	0.999976	1.4e-05	1e-05
3	B250	GJ-tmp	B250	0.99998	1e-05	1e-05
3	IRIS_313-10642	GJ-tmp	IRIS_313-10642	0.99998	1e-05	1e-05
3	IRIS_313-11802	XI-1A	IRIS_313-11802	1e-05	0.99998	1e-05
3	IRIS_313-11796	XI-1A	IRIS_313-11796	1e-05	0.99998	1e-05
3	IRIS_313-11805	XI-1A	IRIS_313-11805	1e-05	0.99998	1e-05
3	IRIS_313-11665	XI-1A	IRIS_313-11665	1e-05	0.99998	1e-05
3	IRIS_313-11668	XI-1A	IRIS_313-11668	0.014255	0.985735	1e-05
3	IRIS_313-11804	XI-1A	IRIS_313-11804	1e-05	0.99998	1e-05
3	IRIS_313-11727	XI-1A	IRIS_313-11727	1e-05	0.99998	1e-05
3	IRIS_313-11752	XI-1A	IRIS_313-11752	1e-05	0.99998	1e-05
3	IRIS_313-11797	XI-1A	IRIS_313-11797	0.024213	0.975777	1e-05
3	IRIS_313-11745	XI-1A	IRIS_313-11745	1e-05	0.99998	1e-05
3	IRIS_313-11746	XI-1A	IRIS_313-11746	1e-05	0.99998	1e-05
3	IRIS_313-11692	XI-1A	IRIS_313-11692	1e-05	0.99998	1e-05
3	B264	XI-1A	B264	1e-05	0.99998	1e-05
3	IRIS_313-11039	XI-1A	IRIS_313-11039	1e-05	0.99998	1e-05
3	B208	XI-1A	B208	1e-05	0.99998	1e-05
3	B210	XI-1A	B210	0.022161	0.972413	0.005425
3	IRIS_313-11732	XI-1A	IRIS_313-11732	1e-05	0.99998	1e-05
3	IRIS_313-11734	XI-1A	IRIS_313-11734	1e-05	0.99998	1e-05
3	IRIS_313-11733	XI-1A	IRIS_313-11733	1e-05	0.99998	1e-05
3	B157	XI-1A	B157	1e-05	0.99998	1e-05
3	IRIS_313-11643	XI-1B	IRIS_313-11643	0.019091	0.843207	0.137702
3	IRIS_313-9066	XI-1B	IRIS_313-9066	0.227285	0.772705	1e-05
3	CX97	XI-1B	CX97	1e-05	0.99998	1e-05
3	B214	XI-1B	B214	0.015124	0.984866	1e-05
3	IRIS_313-11251	XI-1B	IRIS_313-11251	1e-05	0.97518	0.02481
3	CX225	XI-1B	CX225	0.02674	0.922846	0.050414
3	IRIS_313-7808	XI-1B	IRIS_313-7808	0.019069	0.970085	0.010847
3	CX150	XI-1B	CX150	0.032251	0.956158	0.011591
3	CX417	XI-1B	CX417	0.023663	0.976327	1e-05
3	IRIS_313-11784	XI-1B	IRIS_313-11784	0.058456	0.941534	1e-05
3	CX357	XI-1B	CX357	0.038432	0.94279	0.018778
3	CX364	XI-1B	CX364	1e-05	0.960858	0.039132
3	CX290	XI-1B	CX290	0.028462	0.948864	0.022674
3	CX82	XI-1B	CX82	1e-05	0.99998	1e-05
3	IRIS_313-10333	XI-1B	IRIS_313-10333	0.036374	0.935258	0.028369
3	IRIS_313-11930	XI-1B	IRIS_313-11930	0.236335	0.702905	0.06076
3	CX561	XI-1B	CX561	0.013008	0.967042	0.01995
3	CX134	XI-1B	CX134	0.031856	0.951276	0.016868
3	CX92	XI-1B	CX92	0.004179	0.986676	0.009145
3	CX276	XI-1B	CX276	1e-05	0.970664	0.029326
3	IRIS_313-11671	XI-2	IRIS_313-11671	1e-05	0.856307	0.143683
3	IRIS_313-11723	XI-2	IRIS_313-11723	1e-05	0.932128	0.067862
3	IRIS_313-11657	XI-2	IRIS_313-11657	1e-05	0.898848	0.101142
3	IRIS_313-11646	XI-2	IRIS_313-11646	1e-05	0.938497	0.061493
3	IRIS_313-11794	XI-2	IRIS_313-11794	1e-05	0.856055	0.143935
3	IRIS_313-11645	XI-2	IRIS_313-11645	1e-05	0.861824	0.138166
3	IRIS_313-11821	XI-2	IRIS_313-11821	1e-05	0.891158	0.108832
3	IRIS_313-8391	XI-2	IRIS_313-8391	1e-05	0.931923	0.068067
3	IRIS_313-11791	XI-2	IRIS_313-11791	0.102279	0.668443	0.229278
3	IRIS_313-11824	XI-2	IRIS_313-11824	1e-05	0.928766	0.071224
3	IRIS_313-11789	XI-2	IRIS_313-11789	1e-05	0.851463	0.148527
3	IRIS_313-11761	XI-2	IRIS_313-11761	1e-05	0.853886	0.146104
3	IRIS_313-11644	XI-2	IRIS_313-11644	0.002053	0.830383	0.167564
3	IRIS_313-11823	XI-2	IRIS_313-11823	1e-05	0.931953	0.068037
3	IRIS_313-11738	XI-2	IRIS_313-11738	1e-05	0.910384	0.089606
3	IRIS_313-11242	XI-2	IRIS_313-11242	1e-05	0.884019	0.115971
3	IRIS_313-11811	XI-2	IRIS_313-11811	1e-05	0.897213	0.102777
3	IRIS_313-11453	XI-2	IRIS_313-11453	0.012963	0.82755	0.159487
3	IRIS_313-11762	XI-2	IRIS_313-11762	1e-05	0.903997	0.095993
3	IRIS_313-10863	XI-2	IRIS_313-10863	1e-05	0.961848	0.038142
3	IRIS_313-11812	XI-3	IRIS_313-11812	1e-05	0.99998	1e-05
3	IRIS_313-11635	XI-3	IRIS_313-11635	1e-05	0.99998	1e-05
3	IRIS_313-11098	XI-3	IRIS_313-11098	0.045747	0.954243	1e-05
3	IRIS_313-11681	XI-3	IRIS_313-11681	0.008967	0.941554	0.04948
3	IRIS_313-11710	XI-3	IRIS_313-11710	1e-05	0.99998	1e-05
3	IRIS_313-11686	XI-3	IRIS_313-11686	1e-05	0.99998	1e-05
3	IRIS_313-11819	XI-3	IRIS_313-11819	1e-05	0.99998	1e-05
3	IRIS_313-11683	XI-3	IRIS_313-11683	1e-05	0.99998	1e-05
3	IRIS_313-8493	XI-3	IRIS_313-8493	1e-05	0.968822	0.031168
3	IRIS_313-11687	XI-3	IRIS_313-11687	1e-05	0.99998	1e-05
3	IRIS_313-11711	XI-3	IRIS_313-11711	1e-05	0.99998	1e-05
3	IRIS_313-11786	XI-3	IRIS_313-11786	1e-05	0.99998	1e-05
3	IRIS_313-11700	XI-3	IRIS_313-11700	1e-05	0.99998	1e-05
3	IRIS_313-11728	XI-3	IRIS_313-11728	1e-05	0.99998	1e-05
3	IRIS_313-11685	XI-3	IRIS_313-11685	1e-05	0.99998	1e-05
3	IRIS_313-11810	XI-3	IRIS_313-11810	1e-05	0.99997	2e-05
3	IRIS_313-11705	XI-3	IRIS_313-11705	1e-05	0.99998	1e-05
3	IRIS_313-11709	XI-3	IRIS_313-11709	1e-05	0.999973	1.7e-05
3	IRIS_313-11815	XI-3	IRIS_313-11815	1e-05	0.99998	1e-05
3	IRIS_313-11719	XI-3	IRIS_313-11719	1e-05	0.99998	1e-05
3	IRIS_313-11801	XI-adm	IRIS_313-11801	1e-05	0.980212	0.019778
3	IRIS_313-11722	XI-adm	IRIS_313-11722	1e-05	0.975503	0.024487
3	IRIS_313-11731	XI-adm	IRIS_313-11731	1e-05	0.99998	1e-05
3	IRIS_313-10858	XI-adm	IRIS_313-10858	0.00801	0.887805	0.104185
3	B265	XI-adm	B265	0.034596	0.965394	1e-05
3	IRIS_313-11273	XI-adm	IRIS_313-11273	1e-05	0.969943	0.030047
3	IRIS_313-11257	XI-adm	IRIS_313-11257	0.227452	0.744721	0.027827
3	IRIS_313-11260	XI-adm	IRIS_313-11260	0.074757	0.861023	0.06422
3	IRIS_313-11234	XI-adm	IRIS_313-11234	0.051653	0.948337	1e-05
3	IRIS_313-11750	XI-adm	IRIS_313-11750	1e-05	0.99998	1e-05
3	IRIS_313-10609	XI-adm	IRIS_313-10609	0.029326	0.815675	0.154999
3	IRIS_313-11807	XI-adm	IRIS_313-11807	0.082091	0.912227	0.005682
3	B253	XI-adm	B253	0.036768	0.963222	1e-05
3	IRIS_313-11263	XI-adm	IRIS_313-11263	0.156175	0.79351	0.050314
3	IRIS_313-9023	XI-adm	IRIS_313-9023	1e-05	0.904641	0.095349
3	IRIS_313-11266	XI-adm	IRIS_313-11266	1e-05	0.99998	1e-05
3	IRIS_313-11244	XI-adm	IRIS_313-11244	1e-05	0.974747	0.025243
3	IRIS_313-11245	XI-adm	IRIS_313-11245	1e-05	0.99998	1e-05
3	IRIS_313-11751	XI-adm	IRIS_313-11751	0.001662	0.97397	0.024369
3	IRIS_313-11269	XI-adm	IRIS_313-11269	0.339372	0.620894	0.039734
2	YG02	Weed	YG02	0.055755	0.944245
2	YJ06	Weed	YJ06	0.055084	0.944916
2	YJ07	Weed	YJ07	0.066061	0.933939
2	1179-01	Weed	1179-01	0.028994	0.971006
2	1190-01	Weed	1190-01	0.028446	0.971554
2	1199-01	Weed	1199-01	0.024502	0.975498
2	1210-02	Weed	1210-02	0.023613	0.976387
2	1333-02	Weed	1333-02	0.024064	0.975936
2	1344-02	Weed	1344-02	0.023322	0.976678
2	35034	Weed	35034	0.033214	0.966786
2	1995-15	Weed	1995-15	0.031665	0.968335
2	35186	Weed	35186	0.031903	0.968097
2	1005-02	Weed	1005-02	0.138033	0.861967
2	1025-01	Weed	1025-01	0.191741	0.808259
2	1081-01	Weed	1081-01	0.169883	0.830117
2	1096-01	Weed	1096-01	0.141885	0.858115
2	10A	Weed	10A	0.097054	0.902946
2	1107-01	Weed	1107-01	0.169794	0.830206
2	1166-02	Weed	1166-02	0.141647	0.858353
2	1188-01	Weed	1188-01	0.144473	0.855527
2	1214-02	Weed	1214-02	0.144654	0.855346
2	18A	Weed	18A	0.142266	0.857734
2	LM8	Weed	LM8	0.504309	0.495691
2	CX109	GJ-adm	CX109	0.894822	0.105178
2	IRIS_313-10872	GJ-adm	IRIS_313-10872	0.785219	0.214781
2	IRIS_313-11788	GJ-adm	IRIS_313-11788	0.99999	1e-05
2	CX353	GJ-adm	CX353	0.890846	0.109154
2	CX142	GJ-adm	CX142	0.99999	1e-05
2	CX11	GJ-adm	CX11	0.780641	0.219359
2	B070	GJ-adm	B070	0.99999	1e-05
2	CX307	GJ-adm	CX307	0.918498	0.081502
2	IRIS_313-12060	GJ-adm	IRIS_313-12060	0.99999	1e-05
2	CX138	GJ-adm	CX138	0.883605	0.116395
2	IRIS_313-11522	GJ-adm	IRIS_313-11522	0.99999	1e-05
2	IRIS_313-12164	GJ-adm	IRIS_313-12164	0.98344	0.01656
2	B036	GJ-adm	B036	0.99999	1e-05
2	IRIS_313-8168	GJ-adm	IRIS_313-8168	0.99999	1e-05
2	B003	GJ-adm	B003	0.99999	1e-05
2	CX354	GJ-adm	CX354	0.99999	1e-05
2	CX282	GJ-adm	CX282	0.76625	0.23375
2	CX205	GJ-adm	CX205	0.935922	0.064078
2	B230	GJ-adm	B230	0.99999	1e-05
2	CX284	GJ-adm	CX284	0.811231	0.188769
2	IRIS_313-11736	GJ-trp	IRIS_313-11736	0.99999	1e-05
2	IRIS_313-11673	GJ-trp	IRIS_313-11673	0.99999	1e-05
2	IRIS_313-11755	GJ-trp	IRIS_313-11755	0.99999	1e-05
2	IRIS_313-11759	GJ-trp	IRIS_313-11759	0.99999	1e-05
2	IRIS_313-11790	GJ-trp	IRIS_313-11790	0.891725	0.108275
2	IRIS_313-11102	GJ-trp	IRIS_313-11102	0.99999	1e-05
2	IRIS_313-10582	GJ-trp	IRIS_313-10582	0.99999	1e-05
2	IRIS_313-11659	GJ-trp	IRIS_313-11659	0.99999	1e-05
2	IRIS_313-10918	GJ-trp	IRIS_313-10918	0.830511	0.169489
2	IRIS_313-15910	GJ-trp	IRIS_313-15910	0.953313	0.046687
2	IRIS_313-11046	GJ-trp	IRIS_313-11046	0.899411	0.100589
2	IRIS_313-7914	GJ-trp	IRIS_313-7914	0.99999	1e-05
2	IRIS_313-11103	GJ-trp	IRIS_313-11103	0.99999	1e-05
2	IRIS_313-10577	GJ-trp	IRIS_313-10577	0.99999	1e-05
2	IRIS_313-11739	GJ-trp	IRIS_313-11739	0.99999	1e-05
2	IRIS_313-11044	GJ-trp	IRIS_313-11044	0.919037	0.080963
2	CX220	GJ-trp	CX220	0.97709	0.02291
2	B018	GJ-trp	B018	0.99999	1e-05
2	IRIS_313-11756	GJ-trp	IRIS_313-11756	0.99999	1e-05
2	CX106	GJ-trp	CX106	0.99999	1e-05
2	IRIS_313-11924	GJ-sbtrp	IRIS_313-11924	0.99999	1e-05
2	IRIS_313-11691	GJ-sbtrp	IRIS_313-11691	0.99999	1e-05
2	IRIS_313-11900	GJ-sbtrp	IRIS_313-11900	0.99999	1e-05
2	IRIS_313-10870	GJ-sbtrp	IRIS_313-10870	0.99999	1e-05
2	IRIS_313-11094	GJ-sbtrp	IRIS_313-11094	0.953352	0.046648
2	IRIS_313-12349	GJ-sbtrp	IRIS_313-12349	0.99999	1e-05
2	IRIS_313-12228	GJ-sbtrp	IRIS_313-12228	0.99999	1e-05
2	IRIS_313-10657	GJ-sbtrp	IRIS_313-10657	0.99999	1e-05
2	IRIS_313-12129	GJ-sbtrp	IRIS_313-12129	0.99999	1e-05
2	B241	GJ-sbtrp	B241	0.99999	1e-05
2	IRIS_313-10923	GJ-sbtrp	IRIS_313-10923	0.99999	1e-05
2	IRIS_313-11832	GJ-sbtrp	IRIS_313-11832	0.99999	1e-05
2	IRIS_313-12323	GJ-sbtrp	IRIS_313-12323	0.99999	1e-05
2	IRIS_313-10834	GJ-sbtrp	IRIS_313-10834	0.99999	1e-05
2	IRIS_313-12351	GJ-sbtrp	IRIS_313-12351	0.99999	1e-05
2	B266	GJ-sbtrp	B266	0.99999	1e-05
2	IRIS_313-9048	GJ-sbtrp	IRIS_313-9048	0.99999	1e-05
2	IRIS_313-12134	GJ-sbtrp	IRIS_313-12134	0.99999	1e-05
2	IRIS_313-12312	GJ-sbtrp	IRIS_313-12312	0.99999	1e-05
2	IRIS_313-12321	GJ-sbtrp	IRIS_313-12321	0.99999	1e-05
2	IRIS_313-11800	GJ-tmp	IRIS_313-11800	0.99999	1e-05
2	IRIS_313-11651	GJ-tmp	IRIS_313-11651	0.99999	1e-05
2	IRIS_313-11689	GJ-tmp	IRIS_313-11689	0.99999	1e-05
2	IRIS_313-11661	GJ-tmp	IRIS_313-11661	0.99999	1e-05
2	B269	GJ-tmp	B269	0.99999	1e-05
2	IRIS_313-11652	GJ-tmp	IRIS_313-11652	0.99999	1e-05
2	B001	GJ-tmp	B001	0.98516	0.01484
2	B204	GJ-tmp	B204	0.99999	1e-05
2	CX389	GJ-tmp	CX389	0.881235	0.118765
2	B182	GJ-tmp	B182	0.99999	1e-05
2	B212	GJ-tmp	B212	0.92362	0.07638
2	IRIS_313-10097	GJ-tmp	IRIS_313-10097	0.99999	1e-05
2	CX578	GJ-tmp	CX578	0.899392	0.100608
2	IRIS_313-11202	GJ-tmp	IRIS_313-11202	0.99999	1e-05
2	B162	GJ-tmp	B162	0.99999	1e-05
2	CX317	GJ-tmp	CX317	0.830915	0.169085
2	B004	GJ-tmp	B004	0.99999	1e-05
2	B160	GJ-tmp	B160	0.99999	1e-05
2	B250	GJ-tmp	B250	0.99999	1e-05
2	IRIS_313-10642	GJ-tmp	IRIS_313-10642	0.99999	1e-05
2	IRIS_313-11802	XI-1A	IRIS_313-11802	1e-05	0.99999
2	IRIS_313-11796	XI-1A	IRIS_313-11796	1e-05	0.99999
2	IRIS_313-11805	XI-1A	IRIS_313-11805	1e-05	0.99999
2	IRIS_313-11665	XI-1A	IRIS_313-11665	1e-05	0.99999
2	IRIS_313-11668	XI-1A	IRIS_313-11668	0.013768	0.986232
2	IRIS_313-11804	XI-1A	IRIS_313-11804	1e-05	0.99999
2	IRIS_313-11727	XI-1A	IRIS_313-11727	1e-05	0.99999
2	IRIS_313-11752	XI-1A	IRIS_313-11752	1e-05	0.99999
2	IRIS_313-11797	XI-1A	IRIS_313-11797	0.024307	0.975693
2	IRIS_313-11745	XI-1A	IRIS_313-11745	1e-05	0.99999
2	IRIS_313-11746	XI-1A	IRIS_313-11746	1e-05	0.99999
2	IRIS_313-11692	XI-1A	IRIS_313-11692	1e-05	0.99999
2	B264	XI-1A	B264	1e-05	0.99999
2	IRIS_313-11039	XI-1A	IRIS_313-11039	1e-05	0.99999
2	B208	XI-1A	B208	1e-05	0.99999
2	B210	XI-1A	B210	0.020359	0.979641
2	IRIS_313-11732	XI-1A	IRIS_313-11732	1e-05	0.99999
2	IRIS_313-11734	XI-1A	IRIS_313-11734	1e-05	0.99999
2	IRIS_313-11733	XI-1A	IRIS_313-11733	1e-05	0.99999
2	B157	XI-1A	B157	1e-05	0.99999
2	IRIS_313-11643	XI-1B	IRIS_313-11643	0.026564	0.973436
2	IRIS_313-9066	XI-1B	IRIS_313-9066	0.224015	0.775985
2	CX97	XI-1B	CX97	1e-05	0.99999
2	B214	XI-1B	B214	0.014541	0.985459
2	IRIS_313-11251	XI-1B	IRIS_313-11251	1e-05	0.99999
2	CX225	XI-1B	CX225	0.029377	0.970623
2	IRIS_313-7808	XI-1B	IRIS_313-7808	0.017013	0.982987
2	CX150	XI-1B	CX150	0.02843	0.97157
2	CX417	XI-1B	CX417	0.023398	0.976602
2	IRIS_313-11784	XI-1B	IRIS_313-11784	0.055186	0.944814
2	CX357	XI-1B	CX357	0.037602	0.962398
2	CX364	XI-1B	CX364	0.004939	0.995061
2	CX290	XI-1B	CX290	0.028898	0.971102
2	CX82	XI-1B	CX82	1e-05	0.99999
2	IRIS_313-10333	XI-1B	IRIS_313-10333	0.037721	0.962279
2	IRIS_313-11930	XI-1B	IRIS_313-11930	0.243186	0.756814
2	CX561	XI-1B	CX561	0.013681	0.986319
2	CX134	XI-1B	CX134	0.032418	0.967582
2	CX92	XI-1B	CX92	0.004729	0.995271
2	CX276	XI-1B	CX276	1e-05	0.99999
2	IRIS_313-11671	XI-2	IRIS_313-11671	1e-05	0.99999
2	IRIS_313-11723	XI-2	IRIS_313-11723	1e-05	0.99999
2	IRIS_313-11657	XI-2	IRIS_313-11657	1e-05	0.99999
2	IRIS_313-11646	XI-2	IRIS_313-11646	1e-05	0.99999
2	IRIS_313-11794	XI-2	IRIS_313-11794	1e-05	0.99999
2	IRIS_313-11645	XI-2	IRIS_313-11645	1e-05	0.99999
2	IRIS_313-11821	XI-2	IRIS_313-11821	1e-05	0.99999
2	IRIS_313-8391	XI-2	IRIS_313-8391	1e-05	0.99999
2	IRIS_313-11791	XI-2	IRIS_313-11791	0.137911	0.862089
2	IRIS_313-11824	XI-2	IRIS_313-11824	1e-05	0.99999
2	IRIS_313-11789	XI-2	IRIS_313-11789	1e-05	0.99999
2	IRIS_313-11761	XI-2	IRIS_313-11761	1e-05	0.99999
2	IRIS_313-11644	XI-2	IRIS_313-11644	0.021416	0.978584
2	IRIS_313-11823	XI-2	IRIS_313-11823	1e-05	0.99999
2	IRIS_313-11738	XI-2	IRIS_313-11738	1e-05	0.99999
2	IRIS_313-11242	XI-2	IRIS_313-11242	1e-05	0.99999
2	IRIS_313-11811	XI-2	IRIS_313-11811	1e-05	0.99999
2	IRIS_313-11453	XI-2	IRIS_313-11453	0.024134	0.975866
2	IRIS_313-11762	XI-2	IRIS_313-11762	1e-05	0.99999
2	IRIS_313-10863	XI-2	IRIS_313-10863	1e-05	0.99999
2	IRIS_313-11812	XI-3	IRIS_313-11812	1e-05	0.99999
2	IRIS_313-11635	XI-3	IRIS_313-11635	1e-05	0.99999
2	IRIS_313-11098	XI-3	IRIS_313-11098	0.042453	0.957547
2	IRIS_313-11681	XI-3	IRIS_313-11681	0.012698	0.987302
2	IRIS_313-11710	XI-3	IRIS_313-11710	1e-05	0.99999
2	IRIS_313-11686	XI-3	IRIS_313-11686	1e-05	0.99999
2	IRIS_313-11819	XI-3	IRIS_313-11819	1e-05	0.99999
2	IRIS_313-11683	XI-3	IRIS_313-11683	1e-05	0.99999
2	IRIS_313-8493	XI-3	IRIS_313-8493	1e-05	0.99999
2	IRIS_313-11687	XI-3	IRIS_313-11687	1e-05	0.99999
2	IRIS_313-11711	XI-3	IRIS_313-11711	1e-05	0.99999
2	IRIS_313-11786	XI-3	IRIS_313-11786	1e-05	0.99999
2	IRIS_313-11700	XI-3	IRIS_313-11700	1e-05	0.99999
2	IRIS_313-11728	XI-3	IRIS_313-11728	1e-05	0.99999
2	IRIS_313-11685	XI-3	IRIS_313-11685	1e-05	0.99999
2	IRIS_313-11810	XI-3	IRIS_313-11810	1e-05	0.99999
2	IRIS_313-11705	XI-3	IRIS_313-11705	1e-05	0.99999
2	IRIS_313-11709	XI-3	IRIS_313-11709	1e-05	0.99999
2	IRIS_313-11815	XI-3	IRIS_313-11815	1e-05	0.99999
2	IRIS_313-11719	XI-3	IRIS_313-11719	1e-05	0.99999
2	IRIS_313-11801	XI-adm	IRIS_313-11801	1e-05	0.99999
2	IRIS_313-11722	XI-adm	IRIS_313-11722	1e-05	0.99999
2	IRIS_313-11731	XI-adm	IRIS_313-11731	1e-05	0.99999
2	IRIS_313-10858	XI-adm	IRIS_313-10858	0.014365	0.985635
2	B265	XI-adm	B265	0.032245	0.967755
2	IRIS_313-11273	XI-adm	IRIS_313-11273	1e-05	0.99999
2	IRIS_313-11257	XI-adm	IRIS_313-11257	0.228459	0.771541
2	IRIS_313-11260	XI-adm	IRIS_313-11260	0.080107	0.919893
2	IRIS_313-11234	XI-adm	IRIS_313-11234	0.049373	0.950627
2	IRIS_313-11750	XI-adm	IRIS_313-11750	1e-05	0.99999
2	IRIS_313-10609	XI-adm	IRIS_313-10609	0.047591	0.952409
2	IRIS_313-11807	XI-adm	IRIS_313-11807	0.078197	0.921803
2	B253	XI-adm	B253	0.036003	0.963997
2	IRIS_313-11263	XI-adm	IRIS_313-11263	0.159355	0.840645
2	IRIS_313-9023	XI-adm	IRIS_313-9023	1e-05	0.99999
2	IRIS_313-11266	XI-adm	IRIS_313-11266	1e-05	0.99999
2	IRIS_313-11244	XI-adm	IRIS_313-11244	1e-05	0.99999
2	IRIS_313-11245	XI-adm	IRIS_313-11245	1e-05	0.99999
2	IRIS_313-11751	XI-adm	IRIS_313-11751	0.004727	0.995273
2	IRIS_313-11269	XI-adm	IRIS_313-11269	0.343258	0.656742

## Sheet: Table S4
Table S4 The structure variations in LM8 vs NIP
Chromosomes	Location		Variation density	Variation type
LM8Chr01	1	1000000	21	DEL
LM8Chr01	1000001	2000000	8	DEL
LM8Chr01	2000001	3000000	37	DEL
LM8Chr01	3000001	4000000	34	DEL
LM8Chr01	4000001	5000000	12	DEL
LM8Chr01	5000001	6000000	16	DEL
LM8Chr01	6000001	7000000	14	DEL
LM8Chr01	7000001	8000000	16	DEL
LM8Chr01	8000001	9000000	10	DEL
LM8Chr01	9000001	10000000	24	DEL
LM8Chr01	10000001	11000000	38	DEL
LM8Chr01	11000001	12000000	26	DEL
LM8Chr01	12000001	13000000	44	DEL
LM8Chr01	13000001	14000000	35	DEL
LM8Chr01	14000001	15000000	47	DEL
LM8Chr01	15000001	16000000	38	DEL
LM8Chr01	16000001	17000000	6	DEL
LM8Chr01	17000001	18000000	13	DEL
LM8Chr01	18000001	19000000	4	DEL
LM8Chr01	19000001	20000000	13	DEL
LM8Chr01	20000001	21000000	7	DEL
LM8Chr01	21000001	22000000	7	DEL
LM8Chr01	22000001	23000000	22	DEL
LM8Chr01	23000001	24000000	42	DEL
LM8Chr01	24000001	25000000	20	DEL
LM8Chr01	25000001	26000000	16	DEL
LM8Chr01	26000001	27000000	15	DEL
LM8Chr01	27000001	28000000	33	DEL
LM8Chr01	28000001	29000000	34	DEL
LM8Chr01	29000001	30000000	40	DEL
LM8Chr01	30000001	31000000	35	DEL
LM8Chr01	31000001	32000000	5	DEL
LM8Chr01	32000001	33000000	27	DEL
LM8Chr01	33000001	34000000	7	DEL
LM8Chr01	34000001	35000000	10	DEL
LM8Chr01	35000001	36000000	13	DEL
LM8Chr01	36000001	37000000	17	DEL
LM8Chr01	37000001	38000000	5	DEL
LM8Chr01	38000001	39000000	8	DEL
LM8Chr01	39000001	40000000	30	DEL
LM8Chr01	40000001	41000000	40	DEL
LM8Chr01	41000001	42000000	27	DEL
LM8Chr01	42000001	43000000	19	DEL
LM8Chr01	43000001	44000000	31	DEL
LM8Chr02	1	1000000	17	DEL
LM8Chr02	1000001	2000000	2	DEL
LM8Chr02	2000001	3000000	42	DEL
LM8Chr02	3000001	4000000	24	DEL
LM8Chr02	4000001	5000000	33	DEL
LM8Chr02	5000001	6000000	29	DEL
LM8Chr02	6000001	7000000	67	DEL
LM8Chr02	7000001	8000000	33	DEL
LM8Chr02	8000001	9000000	34	DEL
LM8Chr02	9000001	10000000	10	DEL
LM8Chr02	10000001	11000000	1	DEL
LM8Chr02	11000001	12000000	3	DEL
LM8Chr02	12000001	13000000	5	DEL
LM8Chr02	13000001	14000000	10	DEL
LM8Chr02	14000001	15000000	1	DEL
LM8Chr02	15000001	16000000	15	DEL
LM8Chr02	16000001	17000000	40	DEL
LM8Chr02	17000001	18000000	26	DEL
LM8Chr02	18000001	19000000	15	DEL
LM8Chr02	19000001	20000000	15	DEL
LM8Chr02	20000001	21000000	6	DEL
LM8Chr02	21000001	22000000	23	DEL
LM8Chr02	22000001	23000000	16	DEL
LM8Chr02	23000001	24000000	36	DEL
LM8Chr02	24000001	25000000	15	DEL
LM8Chr02	25000001	26000000	15	DEL
LM8Chr02	26000001	27000000	2	DEL
LM8Chr02	27000001	28000000	7	DEL
LM8Chr02	28000001	29000000	4	DEL
LM8Chr02	29000001	30000000	8	DEL
LM8Chr02	30000001	31000000	9	DEL
LM8Chr02	31000001	32000000	3	DEL
LM8Chr02	32000001	33000000	31	DEL
LM8Chr02	33000001	34000000	7	DEL
LM8Chr02	34000001	35000000	45	DEL
LM8Chr02	35000001	36000000	20	DEL
LM8Chr02	36000001	37000000	0	DEL
LM8Chr03	1	1000000	15	DEL
LM8Chr03	1000001	2000000	40	DEL
LM8Chr03	2000001	3000000	19	DEL
LM8Chr03	3000001	4000000	12	DEL
LM8Chr03	4000001	5000000	30	DEL
LM8Chr03	5000001	6000000	27	DEL
LM8Chr03	6000001	7000000	28	DEL
LM8Chr03	7000001	8000000	34	DEL
LM8Chr03	8000001	9000000	40	DEL
LM8Chr03	9000001	10000000	22	DEL
LM8Chr03	10000001	11000000	5	DEL
LM8Chr03	11000001	12000000	31	DEL
LM8Chr03	12000001	13000000	13	DEL
LM8Chr03	13000001	14000000	12	DEL
LM8Chr03	14000001	15000000	27	DEL
LM8Chr03	15000001	16000000	41	DEL
LM8Chr03	16000001	17000000	50	DEL
LM8Chr03	17000001	18000000	41	DEL
LM8Chr03	18000001	19000000	37	DEL
LM8Chr03	19000001	20000000	46	DEL
LM8Chr03	20000001	21000000	38	DEL
LM8Chr03	21000001	22000000	31	DEL
LM8Chr03	22000001	23000000	37	DEL
LM8Chr03	23000001	24000000	31	DEL
LM8Chr03	24000001	25000000	19	DEL
LM8Chr03	25000001	26000000	26	DEL
LM8Chr03	26000001	27000000	10	DEL
LM8Chr03	27000001	28000000	30	DEL
LM8Chr03	28000001	29000000	30	DEL
LM8Chr03	29000001	30000000	34	DEL
LM8Chr03	30000001	31000000	31	DEL
LM8Chr03	31000001	32000000	21	DEL
LM8Chr03	32000001	33000000	13	DEL
LM8Chr03	33000001	34000000	2	DEL
LM8Chr03	34000001	35000000	3	DEL
LM8Chr03	35000001	36000000	6	DEL
LM8Chr03	36000001	37000000	5	DEL
LM8Chr03	37000001	38000000	11	DEL
LM8Chr03	38000001	39000000	15	DEL
LM8Chr04	1	1000000	47	DEL
LM8Chr04	1000001	2000000	44	DEL
LM8Chr04	2000001	3000000	44	DEL
LM8Chr04	3000001	4000000	53	DEL
LM8Chr04	4000001	5000000	48	DEL
LM8Chr04	5000001	6000000	52	DEL
LM8Chr04	6000001	7000000	28	DEL
LM8Chr04	7000001	8000000	32	DEL
LM8Chr04	8000001	9000000	40	DEL
LM8Chr04	9000001	10000000	34	DEL
LM8Chr04	10000001	11000000	27	DEL
LM8Chr04	11000001	12000000	7	DEL
LM8Chr04	12000001	13000000	40	DEL
LM8Chr04	13000001	14000000	18	DEL
LM8Chr04	14000001	15000000	33	DEL
LM8Chr04	15000001	16000000	30	DEL
LM8Chr04	16000001	17000000	6	DEL
LM8Chr04	17000001	18000000	8	DEL
LM8Chr04	18000001	19000000	15	DEL
LM8Chr04	19000001	20000000	52	DEL
LM8Chr04	20000001	21000000	19	DEL
LM8Chr04	21000001	22000000	15	DEL
LM8Chr04	22000001	23000000	6	DEL
LM8Chr04	23000001	24000000	9	DEL
LM8Chr04	24000001	25000000	10	DEL
LM8Chr04	25000001	26000000	7	DEL
LM8Chr04	26000001	27000000	5	DEL
LM8Chr04	27000001	28000000	13	DEL
LM8Chr04	28000001	29000000	11	DEL
LM8Chr04	29000001	30000000	26	DEL
LM8Chr04	30000001	31000000	31	DEL
LM8Chr04	31000001	32000000	43	DEL
LM8Chr04	32000001	33000000	10	DEL
LM8Chr04	33000001	34000000	10	DEL
LM8Chr04	34000001	35000000	0	DEL
LM8Chr05	1	1000000	32	DEL
LM8Chr05	1000001	2000000	52	DEL
LM8Chr05	2000001	3000000	42	DEL
LM8Chr05	3000001	4000000	38	DEL
LM8Chr05	4000001	5000000	38	DEL
LM8Chr05	5000001	6000000	15	DEL
LM8Chr05	6000001	7000000	4	DEL
LM8Chr05	7000001	8000000	16	DEL
LM8Chr05	8000001	9000000	4	DEL
LM8Chr05	9000001	10000000	5	DEL
LM8Chr05	10000001	11000000	3	DEL
LM8Chr05	11000001	12000000	5	DEL
LM8Chr05	12000001	13000000	4	DEL
LM8Chr05	13000001	14000000	12	DEL
LM8Chr05	14000001	15000000	15	DEL
LM8Chr05	15000001	16000000	26	DEL
LM8Chr05	16000001	17000000	37	DEL
LM8Chr05	17000001	18000000	12	DEL
LM8Chr05	18000001	19000000	11	DEL
LM8Chr05	19000001	20000000	25	DEL
LM8Chr05	20000001	21000000	14	DEL
LM8Chr05	21000001	22000000	6	DEL
LM8Chr05	22000001	23000000	5	DEL
LM8Chr05	23000001	24000000	10	DEL
LM8Chr05	24000001	25000000	2	DEL
LM8Chr05	25000001	26000000	4	DEL
LM8Chr05	26000001	27000000	20	DEL
LM8Chr05	27000001	28000000	28	DEL
LM8Chr05	28000001	29000000	21	DEL
LM8Chr05	29000001	30000000	8	DEL
LM8Chr05	30000001	31000000	5	DEL
LM8Chr06	1	1000000	26	DEL
LM8Chr06	1000001	2000000	13	DEL
LM8Chr06	2000001	3000000	9	DEL
LM8Chr06	3000001	4000000	24	DEL
LM8Chr06	4000001	5000000	34	DEL
LM8Chr06	5000001	6000000	57	DEL
LM8Chr06	6000001	7000000	59	DEL
LM8Chr06	7000001	8000000	78	DEL
LM8Chr06	8000001	9000000	38	DEL
LM8Chr06	9000001	10000000	36	DEL
LM8Chr06	10000001	11000000	26	DEL
LM8Chr06	11000001	12000000	46	DEL
LM8Chr06	12000001	13000000	58	DEL
LM8Chr06	13000001	14000000	30	DEL
LM8Chr06	14000001	15000000	37	DEL
LM8Chr06	15000001	16000000	42	DEL
LM8Chr06	16000001	17000000	37	DEL
LM8Chr06	17000001	18000000	52	DEL
LM8Chr06	18000001	19000000	42	DEL
LM8Chr06	19000001	20000000	40	DEL
LM8Chr06	20000001	21000000	35	DEL
LM8Chr06	21000001	22000000	47	DEL
LM8Chr06	22000001	23000000	57	DEL
LM8Chr06	23000001	24000000	43	DEL
LM8Chr06	24000001	25000000	23	DEL
LM8Chr06	25000001	26000000	38	DEL
LM8Chr06	26000001	27000000	4	DEL
LM8Chr06	27000001	28000000	13	DEL
LM8Chr06	28000001	29000000	42	DEL
LM8Chr06	29000001	30000000	48	DEL
LM8Chr06	30000001	31000000	39	DEL
LM8Chr06	31000001	32000000	1	DEL
LM8Chr07	1	1000000	17	DEL
LM8Chr07	1000001	2000000	46	DEL
LM8Chr07	2000001	3000000	38	DEL
LM8Chr07	3000001	4000000	20	DEL
LM8Chr07	4000001	5000000	9	DEL
LM8Chr07	5000001	6000000	5	DEL
LM8Chr07	6000001	7000000	14	DEL
LM8Chr07	7000001	8000000	2	DEL
LM8Chr07	8000001	9000000	14	DEL
LM8Chr07	9000001	10000000	44	DEL
LM8Chr07	10000001	11000000	73	DEL
LM8Chr07	11000001	12000000	53	DEL
LM8Chr07	12000001	13000000	70	DEL
LM8Chr07	13000001	14000000	44	DEL
LM8Chr07	14000001	15000000	45	DEL
LM8Chr07	15000001	16000000	11	DEL
LM8Chr07	16000001	17000000	6	DEL
LM8Chr07	17000001	18000000	3	DEL
LM8Chr07	18000001	19000000	38	DEL
LM8Chr07	19000001	20000000	37	DEL
LM8Chr07	20000001	21000000	21	DEL
LM8Chr07	21000001	22000000	16	DEL
LM8Chr07	22000001	23000000	44	DEL
LM8Chr07	23000001	24000000	25	DEL
LM8Chr07	24000001	25000000	35	DEL
LM8Chr07	25000001	26000000	9	DEL
LM8Chr07	26000001	27000000	46	DEL
LM8Chr07	27000001	28000000	15	DEL
LM8Chr07	28000001	29000000	26	DEL
LM8Chr08	1	1000000	29	DEL
LM8Chr08	1000001	2000000	14	DEL
LM8Chr08	2000001	3000000	6	DEL
LM8Chr08	3000001	4000000	47	DEL
LM8Chr08	4000001	5000000	58	DEL
LM8Chr08	5000001	6000000	58	DEL
LM8Chr08	6000001	7000000	37	DEL
LM8Chr08	7000001	8000000	33	DEL
LM8Chr08	8000001	9000000	43	DEL
LM8Chr08	9000001	10000000	52	DEL
LM8Chr08	10000001	11000000	47	DEL
LM8Chr08	11000001	12000000	47	DEL
LM8Chr08	12000001	13000000	43	DEL
LM8Chr08	13000001	14000000	40	DEL
LM8Chr08	14000001	15000000	32	DEL
LM8Chr08	15000001	16000000	35	DEL
LM8Chr08	16000001	17000000	31	DEL
LM8Chr08	17000001	18000000	28	DEL
LM8Chr08	18000001	19000000	21	DEL
LM8Chr08	19000001	20000000	20	DEL
LM8Chr08	20000001	21000000	29	DEL
LM8Chr08	21000001	22000000	26	DEL
LM8Chr08	22000001	23000000	34	DEL
LM8Chr08	23000001	24000000	42	DEL
LM8Chr08	24000001	25000000	31	DEL
LM8Chr08	25000001	26000000	5	DEL
LM8Chr08	26000001	27000000	3	DEL
LM8Chr08	27000001	28000000	6	DEL
LM8Chr08	28000001	29000000	3	DEL
LM8Chr08	29000001	30000000	9	DEL
LM8Chr09	1	1000000	19	DEL
LM8Chr09	1000001	2000000	55	DEL
LM8Chr09	2000001	3000000	35	DEL
LM8Chr09	3000001	4000000	33	DEL
LM8Chr09	4000001	5000000	56	DEL
LM8Chr09	5000001	6000000	45	DEL
LM8Chr09	6000001	7000000	44	DEL
LM8Chr09	7000001	8000000	35	DEL
LM8Chr09	8000001	9000000	28	DEL
LM8Chr09	9000001	10000000	38	DEL
LM8Chr09	10000001	11000000	31	DEL
LM8Chr09	11000001	12000000	27	DEL
LM8Chr09	12000001	13000000	25	DEL
LM8Chr09	13000001	14000000	42	DEL
LM8Chr09	14000001	15000000	37	DEL
LM8Chr09	15000001	16000000	13	DEL
LM8Chr09	16000001	17000000	17	DEL
LM8Chr09	17000001	18000000	17	DEL
LM8Chr09	18000001	19000000	11	DEL
LM8Chr09	19000001	20000000	14	DEL
LM8Chr09	20000001	21000000	5	DEL
LM8Chr09	21000001	22000000	5	DEL
LM8Chr09	22000001	23000000	4	DEL
LM8Chr09	23000001	24000000	0	DEL
LM8Chr10	1	1000000	44	DEL
LM8Chr10	1000001	2000000	30	DEL
LM8Chr10	2000001	3000000	49	DEL
LM8Chr10	3000001	4000000	22	DEL
LM8Chr10	4000001	5000000	36	DEL
LM8Chr10	5000001	6000000	9	DEL
LM8Chr10	6000001	7000000	31	DEL
LM8Chr10	7000001	8000000	28	DEL
LM8Chr10	8000001	9000000	35	DEL
LM8Chr10	9000001	10000000	48	DEL
LM8Chr10	10000001	11000000	38	DEL
LM8Chr10	11000001	12000000	46	DEL
LM8Chr10	12000001	13000000	47	DEL
LM8Chr10	13000001	14000000	42	DEL
LM8Chr10	14000001	15000000	30	DEL
LM8Chr10	15000001	16000000	20	DEL
LM8Chr10	16000001	17000000	65	DEL
LM8Chr10	17000001	18000000	38	DEL
LM8Chr10	18000001	19000000	27	DEL
LM8Chr10	19000001	20000000	33	DEL
LM8Chr10	20000001	21000000	33	DEL
LM8Chr10	21000001	22000000	50	DEL
LM8Chr10	22000001	23000000	2	DEL
LM8Chr10	23000001	24000000	3	DEL
LM8Chr10	24000001	25000000	0	DEL
LM8Chr11	1	1000000	8	DEL
LM8Chr11	1000001	2000000	41	DEL
LM8Chr11	2000001	3000000	16	DEL
LM8Chr11	3000001	4000000	32	DEL
LM8Chr11	4000001	5000000	30	DEL
LM8Chr11	5000001	6000000	21	DEL
LM8Chr11	6000001	7000000	36	DEL
LM8Chr11	7000001	8000000	6	DEL
LM8Chr11	8000001	9000000	7	DEL
LM8Chr11	9000001	10000000	46	DEL
LM8Chr11	10000001	11000000	24	DEL
LM8Chr11	11000001	12000000	6	DEL
LM8Chr11	12000001	13000000	6	DEL
LM8Chr11	13000001	14000000	5	DEL
LM8Chr11	14000001	15000000	3	DEL
LM8Chr11	15000001	16000000	15	DEL
LM8Chr11	16000001	17000000	27	DEL
LM8Chr11	17000001	18000000	32	DEL
LM8Chr11	18000001	19000000	29	DEL
LM8Chr11	19000001	20000000	13	DEL
LM8Chr11	20000001	21000000	21	DEL
LM8Chr11	21000001	22000000	56	DEL
LM8Chr11	22000001	23000000	57	DEL
LM8Chr11	23000001	24000000	33	DEL
LM8Chr11	24000001	25000000	49	DEL
LM8Chr11	25000001	26000000	14	DEL
LM8Chr11	26000001	27000000	57	DEL
LM8Chr11	27000001	28000000	31	DEL
LM8Chr11	28000001	29000000	56	DEL
LM8Chr11	29000001	30000000	1	DEL
LM8Chr12	1	1000000	13	DEL
LM8Chr12	1000001	2000000	5	DEL
LM8Chr12	2000001	3000000	3	DEL
LM8Chr12	3000001	4000000	25	DEL
LM8Chr12	4000001	5000000	9	DEL
LM8Chr12	5000001	6000000	31	DEL
LM8Chr12	6000001	7000000	53	DEL
LM8Chr12	7000001	8000000	59	DEL
LM8Chr12	8000001	9000000	37	DEL
LM8Chr12	9000001	10000000	51	DEL
LM8Chr12	10000001	11000000	30	DEL
LM8Chr12	11000001	12000000	9	DEL
LM8Chr12	12000001	13000000	4	DEL
LM8Chr12	13000001	14000000	6	DEL
LM8Chr12	14000001	15000000	48	DEL
LM8Chr12	15000001	16000000	50	DEL
LM8Chr12	16000001	17000000	43	DEL
LM8Chr12	17000001	18000000	43	DEL
LM8Chr12	18000001	19000000	17	DEL
LM8Chr12	19000001	20000000	50	DEL
LM8Chr12	20000001	21000000	26	DEL
LM8Chr12	21000001	22000000	9	DEL
LM8Chr12	22000001	23000000	8	DEL
LM8Chr12	23000001	24000000	21	DEL
LM8Chr12	24000001	25000000	10	DEL
LM8Chr12	25000001	26000000	27	DEL
OsaChr01	1	1000000	19	DEL
OsaChr01	1000001	2000000	9	DEL
OsaChr01	2000001	3000000	35	DEL
OsaChr01	3000001	4000000	35	DEL
OsaChr01	4000001	5000000	13	DEL
OsaChr01	5000001	6000000	16	DEL
OsaChr01	6000001	7000000	14	DEL
OsaChr01	7000001	8000000	16	DEL
OsaChr01	8000001	9000000	10	DEL
OsaChr01	9000001	10000000	25	DEL
OsaChr01	10000001	11000000	43	DEL
OsaChr01	11000001	12000000	20	DEL
OsaChr01	12000001	13000000	50	DEL
OsaChr01	13000001	14000000	42	DEL
OsaChr01	14000001	15000000	56	DEL
OsaChr01	15000001	16000000	17	DEL
OsaChr01	16000001	17000000	13	DEL
OsaChr01	17000001	18000000	5	DEL
OsaChr01	18000001	19000000	4	DEL
OsaChr01	19000001	20000000	13	DEL
OsaChr01	20000001	21000000	4	DEL
OsaChr01	21000001	22000000	10	DEL
OsaChr01	22000001	23000000	31	DEL
OsaChr01	23000001	24000000	47	DEL
OsaChr01	24000001	25000000	8	DEL
OsaChr01	25000001	26000000	20	DEL
OsaChr01	26000001	27000000	21	DEL
OsaChr01	27000001	28000000	31	DEL
OsaChr01	28000001	29000000	33	DEL
OsaChr01	29000001	30000000	43	DEL
OsaChr01	30000001	31000000	24	DEL
OsaChr01	31000001	32000000	21	DEL
OsaChr01	32000001	33000000	11	DEL
OsaChr01	33000001	34000000	5	DEL
OsaChr01	34000001	35000000	16	DEL
OsaChr01	35000001	36000000	11	DEL
OsaChr01	36000001	37000000	16	DEL
OsaChr01	37000001	38000000	5	DEL
OsaChr01	38000001	39000000	16	DEL
OsaChr01	39000001	40000000	35	DEL
OsaChr01	40000001	41000000	35	DEL
OsaChr01	41000001	42000000	27	DEL
OsaChr01	42000001	43000000	25	DEL
OsaChr01	43000001	44000000	16	DEL
OsaChr02	1	1000000	17	DEL
OsaChr02	1000001	2000000	2	DEL
OsaChr02	2000001	3000000	36	DEL
OsaChr02	3000001	4000000	27	DEL
OsaChr02	4000001	5000000	28	DEL
OsaChr02	5000001	6000000	26	DEL
OsaChr02	6000001	7000000	73	DEL
OsaChr02	7000001	8000000	42	DEL
OsaChr02	8000001	9000000	28	DEL
OsaChr02	9000001	10000000	11	DEL
OsaChr02	10000001	11000000	1	DEL
OsaChr02	11000001	12000000	3	DEL
OsaChr02	12000001	13000000	5	DEL
OsaChr02	13000001	14000000	10	DEL
OsaChr02	14000001	15000000	1	DEL
OsaChr02	15000001	16000000	9	DEL
OsaChr02	16000001	17000000	46	DEL
OsaChr02	17000001	18000000	26	DEL
OsaChr02	18000001	19000000	15	DEL
OsaChr02	19000001	20000000	15	DEL
OsaChr02	20000001	21000000	6	DEL
OsaChr02	21000001	22000000	19	DEL
OsaChr02	22000001	23000000	15	DEL
OsaChr02	23000001	24000000	28	DEL
OsaChr02	24000001	25000000	28	DEL
OsaChr02	25000001	26000000	16	DEL
OsaChr02	26000001	27000000	1	DEL
OsaChr02	27000001	28000000	6	DEL
OsaChr02	28000001	29000000	4	DEL
OsaChr02	29000001	30000000	8	DEL
OsaChr02	30000001	31000000	9	DEL
OsaChr02	31000001	32000000	3	DEL
OsaChr02	32000001	33000000	34	DEL
OsaChr02	33000001	34000000	7	DEL
OsaChr02	34000001	35000000	44	DEL
OsaChr02	35000001	36000000	20	DEL
OsaChr03	1	1000000	14	DEL
OsaChr03	1000001	2000000	41	DEL
OsaChr03	2000001	3000000	19	DEL
OsaChr03	3000001	4000000	12	DEL
OsaChr03	4000001	5000000	30	DEL
OsaChr03	5000001	6000000	29	DEL
OsaChr03	6000001	7000000	32	DEL
OsaChr03	7000001	8000000	34	DEL
OsaChr03	8000001	9000000	46	DEL
OsaChr03	9000001	10000000	10	DEL
OsaChr03	10000001	11000000	6	DEL
OsaChr03	11000001	12000000	38	DEL
OsaChr03	12000001	13000000	9	DEL
OsaChr03	13000001	14000000	18	DEL
OsaChr03	14000001	15000000	28	DEL
OsaChr03	15000001	16000000	69	DEL
OsaChr03	16000001	17000000	34	DEL
OsaChr03	17000001	18000000	53	DEL
OsaChr03	18000001	19000000	51	DEL
OsaChr03	19000001	20000000	44	DEL
OsaChr03	20000001	21000000	56	DEL
OsaChr03	21000001	22000000	30	DEL
OsaChr03	22000001	23000000	22	DEL
OsaChr03	23000001	24000000	26	DEL
OsaChr03	24000001	25000000	10	DEL
OsaChr03	25000001	26000000	42	DEL
OsaChr03	26000001	27000000	28	DEL
OsaChr03	27000001	28000000	30	DEL
OsaChr03	28000001	29000000	36	DEL
OsaChr03	29000001	30000000	18	DEL
OsaChr03	30000001	31000000	6	DEL
OsaChr03	31000001	32000000	2	DEL
OsaChr03	32000001	33000000	5	DEL
OsaChr03	33000001	34000000	4	DEL
OsaChr03	34000001	35000000	4	DEL
OsaChr03	35000001	36000000	21	DEL
OsaChr03	36000001	37000000	6	DEL
OsaChr04	1	1000000	51	DEL
OsaChr04	1000001	2000000	35	DEL
OsaChr04	2000001	3000000	46	DEL
OsaChr04	3000001	4000000	32	DEL
OsaChr04	4000001	5000000	44	DEL
OsaChr04	5000001	6000000	52	DEL
OsaChr04	6000001	7000000	44	DEL
OsaChr04	7000001	8000000	32	DEL
OsaChr04	8000001	9000000	37	DEL
OsaChr04	9000001	10000000	21	DEL
OsaChr04	10000001	11000000	22	DEL
OsaChr04	11000001	12000000	23	DEL
OsaChr04	12000001	13000000	10	DEL
OsaChr04	13000001	14000000	39	DEL
OsaChr04	14000001	15000000	22	DEL
OsaChr04	15000001	16000000	14	DEL
OsaChr04	16000001	17000000	37	DEL
OsaChr04	17000001	18000000	23	DEL
OsaChr04	18000001	19000000	4	DEL
OsaChr04	19000001	20000000	14	DEL
OsaChr04	20000001	21000000	30	DEL
OsaChr04	21000001	22000000	38	DEL
OsaChr04	22000001	23000000	16	DEL
OsaChr04	23000001	24000000	10	DEL
OsaChr04	24000001	25000000	4	DEL
OsaChr04	25000001	26000000	12	DEL
OsaChr04	26000001	27000000	10	DEL
OsaChr04	27000001	28000000	6	DEL
OsaChr04	28000001	29000000	5	DEL
OsaChr04	29000001	30000000	16	DEL
OsaChr04	30000001	31000000	7	DEL
OsaChr04	31000001	32000000	40	DEL
OsaChr04	32000001	33000000	35	DEL
OsaChr04	33000001	34000000	29	DEL
OsaChr04	34000001	35000000	10	DEL
OsaChr04	35000001	36000000	3	DEL
OsaChr05	1	1000000	38	DEL
OsaChr05	1000001	2000000	44	DEL
OsaChr05	2000001	3000000	44	DEL
OsaChr05	3000001	4000000	39	DEL
OsaChr05	4000001	5000000	37	DEL
OsaChr05	5000001	6000000	14	DEL
OsaChr05	6000001	7000000	4	DEL
OsaChr05	7000001	8000000	16	DEL
OsaChr05	8000001	9000000	5	DEL
OsaChr05	9000001	10000000	5	DEL
OsaChr05	10000001	11000000	3	DEL
OsaChr05	11000001	12000000	4	DEL
OsaChr05	12000001	13000000	5	DEL
OsaChr05	13000001	14000000	18	DEL
OsaChr05	14000001	15000000	9	DEL
OsaChr05	15000001	16000000	38	DEL
OsaChr05	16000001	17000000	24	DEL
OsaChr05	17000001	18000000	14	DEL
OsaChr05	18000001	19000000	10	DEL
OsaChr05	19000001	20000000	36	DEL
OsaChr05	20000001	21000000	6	DEL
OsaChr05	21000001	22000000	7	DEL
OsaChr05	22000001	23000000	5	DEL
OsaChr05	23000001	24000000	8	DEL
OsaChr05	24000001	25000000	1	DEL
OsaChr05	25000001	26000000	4	DEL
OsaChr05	26000001	27000000	35	DEL
OsaChr05	27000001	28000000	27	DEL
OsaChr05	28000001	29000000	10	DEL
OsaChr05	29000001	30000000	9	DEL
OsaChr06	1	1000000	22	DEL
OsaChr06	1000001	2000000	12	DEL
OsaChr06	2000001	3000000	13	DEL
OsaChr06	3000001	4000000	23	DEL
OsaChr06	4000001	5000000	38	DEL
OsaChr06	5000001	6000000	30	DEL
OsaChr06	6000001	7000000	75	DEL
OsaChr06	7000001	8000000	86	DEL
OsaChr06	8000001	9000000	25	DEL
OsaChr06	9000001	10000000	41	DEL
OsaChr06	10000001	11000000	24	DEL
OsaChr06	11000001	12000000	27	DEL
OsaChr06	12000001	13000000	53	DEL
OsaChr06	13000001	14000000	56	DEL
OsaChr06	14000001	15000000	55	DEL
OsaChr06	15000001	16000000	52	DEL
OsaChr06	16000001	17000000	41	DEL
OsaChr06	17000001	18000000	55	DEL
OsaChr06	18000001	19000000	33	DEL
OsaChr06	19000001	20000000	36	DEL
OsaChr06	20000001	21000000	29	DEL
OsaChr06	21000001	22000000	50	DEL
OsaChr06	22000001	23000000	49	DEL
OsaChr06	23000001	24000000	47	DEL
OsaChr06	24000001	25000000	17	DEL
OsaChr06	25000001	26000000	39	DEL
OsaChr06	26000001	27000000	5	DEL
OsaChr06	27000001	28000000	23	DEL
OsaChr06	28000001	29000000	39	DEL
OsaChr06	29000001	30000000	47	DEL
OsaChr06	30000001	31000000	32	DEL
OsaChr06	31000001	32000000	0	DEL
OsaChr07	1	1000000	26	DEL
OsaChr07	1000001	2000000	36	DEL
OsaChr07	2000001	3000000	35	DEL
OsaChr07	3000001	4000000	18	DEL
OsaChr07	4000001	5000000	11	DEL
OsaChr07	5000001	6000000	5	DEL
OsaChr07	6000001	7000000	13	DEL
OsaChr07	7000001	8000000	3	DEL
OsaChr07	8000001	9000000	11	DEL
OsaChr07	9000001	10000000	40	DEL
OsaChr07	10000001	11000000	54	DEL
OsaChr07	11000001	12000000	73	DEL
OsaChr07	12000001	13000000	59	DEL
OsaChr07	13000001	14000000	45	DEL
OsaChr07	14000001	15000000	48	DEL
OsaChr07	15000001	16000000	27	DEL
OsaChr07	16000001	17000000	4	DEL
OsaChr07	17000001	18000000	3	DEL
OsaChr07	18000001	19000000	20	DEL
OsaChr07	19000001	20000000	35	DEL
OsaChr07	20000001	21000000	42	DEL
OsaChr07	21000001	22000000	4	DEL
OsaChr07	22000001	23000000	39	DEL
OsaChr07	23000001	24000000	33	DEL
OsaChr07	24000001	25000000	40	DEL
OsaChr07	25000001	26000000	7	DEL
OsaChr07	26000001	27000000	33	DEL
OsaChr07	27000001	28000000	28	DEL
OsaChr07	28000001	29000000	18	DEL
OsaChr07	29000001	30000000	16	DEL
OsaChr08	1	1000000	31	DEL
OsaChr08	1000001	2000000	12	DEL
OsaChr08	2000001	3000000	5	DEL
OsaChr08	3000001	4000000	46	DEL
OsaChr08	4000001	5000000	55	DEL
OsaChr08	5000001	6000000	55	DEL
OsaChr08	6000001	7000000	45	DEL
OsaChr08	7000001	8000000	54	DEL
OsaChr08	8000001	9000000	36	DEL
OsaChr08	9000001	10000000	51	DEL
OsaChr08	10000001	11000000	52	DEL
OsaChr08	11000001	12000000	57	DEL
OsaChr08	12000001	13000000	33	DEL
OsaChr08	13000001	14000000	30	DEL
OsaChr08	14000001	15000000	31	DEL
OsaChr08	15000001	16000000	47	DEL
OsaChr08	16000001	17000000	35	DEL
OsaChr08	17000001	18000000	29	DEL
OsaChr08	18000001	19000000	16	DEL
OsaChr08	19000001	20000000	34	DEL
OsaChr08	20000001	21000000	25	DEL
OsaChr08	21000001	22000000	40	DEL
OsaChr08	22000001	23000000	38	DEL
OsaChr08	23000001	24000000	26	DEL
OsaChr08	24000001	25000000	6	DEL
OsaChr08	25000001	26000000	3	DEL
OsaChr08	26000001	27000000	5	DEL
OsaChr08	27000001	28000000	2	DEL
OsaChr08	28000001	29000000	9	DEL
OsaChr09	1	1000000	27	DEL
OsaChr09	1000001	2000000	50	DEL
OsaChr09	2000001	3000000	38	DEL
OsaChr09	3000001	4000000	55	DEL
OsaChr09	4000001	5000000	53	DEL
OsaChr09	5000001	6000000	48	DEL
OsaChr09	6000001	7000000	42	DEL
OsaChr09	7000001	8000000	21	DEL
OsaChr09	8000001	9000000	19	DEL
OsaChr09	9000001	10000000	43	DEL
OsaChr09	10000001	11000000	28	DEL
OsaChr09	11000001	12000000	20	DEL
OsaChr09	12000001	13000000	37	DEL
OsaChr09	13000001	14000000	34	DEL
OsaChr09	14000001	15000000	35	DEL
OsaChr09	15000001	16000000	12	DEL
OsaChr09	16000001	17000000	26	DEL
OsaChr09	17000001	18000000	10	DEL
OsaChr09	18000001	19000000	11	DEL
OsaChr09	19000001	20000000	13	DEL
OsaChr09	20000001	21000000	5	DEL
OsaChr09	21000001	22000000	5	DEL
OsaChr09	22000001	23000000	4	DEL
OsaChr09	23000001	24000000	0	DEL
OsaChr10	1	1000000	56	DEL
OsaChr10	1000001	2000000	18	DEL
OsaChr10	2000001	3000000	52	DEL
OsaChr10	3000001	4000000	21	DEL
OsaChr10	4000001	5000000	36	DEL
OsaChr10	5000001	6000000	13	DEL
OsaChr10	6000001	7000000	38	DEL
OsaChr10	7000001	8000000	37	DEL
OsaChr10	8000001	9000000	36	DEL
OsaChr10	9000001	10000000	40	DEL
OsaChr10	10000001	11000000	45	DEL
OsaChr10	11000001	12000000	37	DEL
OsaChr10	12000001	13000000	67	DEL
OsaChr10	13000001	14000000	34	DEL
OsaChr10	14000001	15000000	14	DEL
OsaChr10	15000001	16000000	59	DEL
OsaChr10	16000001	17000000	45	DEL
OsaChr10	17000001	18000000	34	DEL
OsaChr10	18000001	19000000	32	DEL
OsaChr10	19000001	20000000	36	DEL
OsaChr10	20000001	21000000	50	DEL
OsaChr10	21000001	22000000	3	DEL
OsaChr10	22000001	23000000	1	DEL
OsaChr10	23000001	24000000	2	DEL
OsaChr11	1	1000000	8	DEL
OsaChr11	1000001	2000000	41	DEL
OsaChr11	2000001	3000000	16	DEL
OsaChr11	3000001	4000000	32	DEL
OsaChr11	4000001	5000000	30	DEL
OsaChr11	5000001	6000000	21	DEL
OsaChr11	6000001	7000000	25	DEL
OsaChr11	7000001	8000000	14	DEL
OsaChr11	8000001	9000000	8	DEL
OsaChr11	9000001	10000000	36	DEL
OsaChr11	10000001	11000000	36	DEL
OsaChr11	11000001	12000000	4	DEL
OsaChr11	12000001	13000000	9	DEL
OsaChr11	13000001	14000000	4	DEL
OsaChr11	14000001	15000000	4	DEL
OsaChr11	15000001	16000000	11	DEL
OsaChr11	16000001	17000000	13	DEL
OsaChr11	17000001	18000000	23	DEL
OsaChr11	18000001	19000000	52	DEL
OsaChr11	19000001	20000000	13	DEL
OsaChr11	20000001	21000000	8	DEL
OsaChr11	21000001	22000000	49	DEL
OsaChr11	22000001	23000000	50	DEL
OsaChr11	23000001	24000000	55	DEL
OsaChr11	24000001	25000000	52	DEL
OsaChr11	25000001	26000000	21	DEL
OsaChr11	26000001	27000000	43	DEL
OsaChr11	27000001	28000000	62	DEL
OsaChr11	28000001	29000000	37	DEL
OsaChr11	29000001	30000000	1	DEL
OsaChr12	1	1000000	13	DEL
OsaChr12	1000001	2000000	5	DEL
OsaChr12	2000001	3000000	3	DEL
OsaChr12	3000001	4000000	25	DEL
OsaChr12	4000001	5000000	7	DEL
OsaChr12	5000001	6000000	30	DEL
OsaChr12	6000001	7000000	34	DEL
OsaChr12	7000001	8000000	64	DEL
OsaChr12	8000001	9000000	36	DEL
OsaChr12	9000001	10000000	48	DEL
OsaChr12	10000001	11000000	44	DEL
OsaChr12	11000001	12000000	13	DEL
OsaChr12	12000001	13000000	7	DEL
OsaChr12	13000001	14000000	6	DEL
OsaChr12	14000001	15000000	34	DEL
OsaChr12	15000001	16000000	42	DEL
OsaChr12	16000001	17000000	31	DEL
OsaChr12	17000001	18000000	28	DEL
OsaChr12	18000001	19000000	39	DEL
OsaChr12	19000001	20000000	15	DEL
OsaChr12	20000001	21000000	23	DEL
OsaChr12	21000001	22000000	47	DEL
OsaChr12	22000001	23000000	19	DEL
OsaChr12	23000001	24000000	11	DEL
OsaChr12	24000001	25000000	14	DEL
OsaChr12	25000001	26000000	19	DEL
OsaChr12	26000001	27000000	9	DEL
OsaChr12	27000001	28000000	21	DEL
LM8Chr01	1	1000000	18	INS
LM8Chr01	1000001	2000000	17	INS
LM8Chr01	2000001	3000000	42	INS
LM8Chr01	3000001	4000000	40	INS
LM8Chr01	4000001	5000000	24	INS
LM8Chr01	5000001	6000000	19	INS
LM8Chr01	6000001	7000000	30	INS
LM8Chr01	7000001	8000000	21	INS
LM8Chr01	8000001	9000000	15	INS
LM8Chr01	9000001	10000000	18	INS
LM8Chr01	10000001	11000000	48	INS
LM8Chr01	11000001	12000000	35	INS
LM8Chr01	12000001	13000000	62	INS
LM8Chr01	13000001	14000000	29	INS
LM8Chr01	14000001	15000000	42	INS
LM8Chr01	15000001	16000000	36	INS
LM8Chr01	16000001	17000000	15	INS
LM8Chr01	17000001	18000000	14	INS
LM8Chr01	18000001	19000000	10	INS
LM8Chr01	19000001	20000000	25	INS
LM8Chr01	20000001	21000000	21	INS
LM8Chr01	21000001	22000000	23	INS
LM8Chr01	22000001	23000000	33	INS
LM8Chr01	23000001	24000000	45	INS
LM8Chr01	24000001	25000000	23	INS
LM8Chr01	25000001	26000000	19	INS
LM8Chr01	26000001	27000000	35	INS
LM8Chr01	27000001	28000000	42	INS
LM8Chr01	28000001	29000000	27	INS
LM8Chr01	29000001	30000000	45	INS
LM8Chr01	30000001	31000000	27	INS
LM8Chr01	31000001	32000000	14	INS
LM8Chr01	32000001	33000000	34	INS
LM8Chr01	33000001	34000000	16	INS
LM8Chr01	34000001	35000000	31	INS
LM8Chr01	35000001	36000000	21	INS
LM8Chr01	36000001	37000000	16	INS
LM8Chr01	37000001	38000000	17	INS
LM8Chr01	38000001	39000000	14	INS
LM8Chr01	39000001	40000000	47	INS
LM8Chr01	40000001	41000000	42	INS
LM8Chr01	41000001	42000000	37	INS
LM8Chr01	42000001	43000000	26	INS
LM8Chr01	43000001	44000000	28	INS
LM8Chr02	1	1000000	27	INS
LM8Chr02	1000001	2000000	5	INS
LM8Chr02	2000001	3000000	53	INS
LM8Chr02	3000001	4000000	12	INS
LM8Chr02	4000001	5000000	30	INS
LM8Chr02	5000001	6000000	26	INS
LM8Chr02	6000001	7000000	65	INS
LM8Chr02	7000001	8000000	23	INS
LM8Chr02	8000001	9000000	44	INS
LM8Chr02	9000001	10000000	19	INS
LM8Chr02	10000001	11000000	15	INS
LM8Chr02	11000001	12000000	11	INS
LM8Chr02	12000001	13000000	13	INS
LM8Chr02	13000001	14000000	19	INS
LM8Chr02	14000001	15000000	18	INS
LM8Chr02	15000001	16000000	19	INS
LM8Chr02	16000001	17000000	41	INS
LM8Chr02	17000001	18000000	38	INS
LM8Chr02	18000001	19000000	31	INS
LM8Chr02	19000001	20000000	17	INS
LM8Chr02	20000001	21000000	19	INS
LM8Chr02	21000001	22000000	28	INS
LM8Chr02	22000001	23000000	26	INS
LM8Chr02	23000001	24000000	54	INS
LM8Chr02	24000001	25000000	23	INS
LM8Chr02	25000001	26000000	26	INS
LM8Chr02	26000001	27000000	24	INS
LM8Chr02	27000001	28000000	16	INS
LM8Chr02	28000001	29000000	21	INS
LM8Chr02	29000001	30000000	9	INS
LM8Chr02	30000001	31000000	15	INS
LM8Chr02	31000001	32000000	11	INS
LM8Chr02	32000001	33000000	32	INS
LM8Chr02	33000001	34000000	9	INS
LM8Chr02	34000001	35000000	46	INS
LM8Chr02	35000001	36000000	18	INS
LM8Chr02	36000001	37000000	0	INS
LM8Chr03	1	1000000	20	INS
LM8Chr03	1000001	2000000	39	INS
LM8Chr03	2000001	3000000	34	INS
LM8Chr03	3000001	4000000	22	INS
LM8Chr03	4000001	5000000	32	INS
LM8Chr03	5000001	6000000	33	INS
LM8Chr03	6000001	7000000	40	INS
LM8Chr03	7000001	8000000	25	INS
LM8Chr03	8000001	9000000	35	INS
LM8Chr03	9000001	10000000	30	INS
LM8Chr03	10000001	11000000	26	INS
LM8Chr03	11000001	12000000	25	INS
LM8Chr03	12000001	13000000	16	INS
LM8Chr03	13000001	14000000	21	INS
LM8Chr03	14000001	15000000	41	INS
LM8Chr03	15000001	16000000	44	INS
LM8Chr03	16000001	17000000	43	INS
LM8Chr03	17000001	18000000	23	INS
LM8Chr03	18000001	19000000	39	INS
LM8Chr03	19000001	20000000	27	INS
LM8Chr03	20000001	21000000	35	INS
LM8Chr03	21000001	22000000	27	INS
LM8Chr03	22000001	23000000	24	INS
LM8Chr03	23000001	24000000	33	INS
LM8Chr03	24000001	25000000	22	INS
LM8Chr03	25000001	26000000	15	INS
LM8Chr03	26000001	27000000	10	INS
LM8Chr03	27000001	28000000	22	INS
LM8Chr03	28000001	29000000	38	INS
LM8Chr03	29000001	30000000	27	INS
LM8Chr03	30000001	31000000	24	INS
LM8Chr03	31000001	32000000	8	INS
LM8Chr03	32000001	33000000	21	INS
LM8Chr03	33000001	34000000	5	INS
LM8Chr03	34000001	35000000	9	INS
LM8Chr03	35000001	36000000	11	INS
LM8Chr03	36000001	37000000	14	INS
LM8Chr03	37000001	38000000	19	INS
LM8Chr03	38000001	39000000	29	INS
LM8Chr04	1	1000000	26	INS
LM8Chr04	1000001	2000000	54	INS
LM8Chr04	2000001	3000000	42	INS
LM8Chr04	3000001	4000000	50	INS
LM8Chr04	4000001	5000000	59	INS
LM8Chr04	5000001	6000000	52	INS
LM8Chr04	6000001	7000000	19	INS
LM8Chr04	7000001	8000000	29	INS
LM8Chr04	8000001	9000000	63	INS
LM8Chr04	9000001	10000000	63	INS
LM8Chr04	10000001	11000000	46	INS
LM8Chr04	11000001	12000000	10	INS
LM8Chr04	12000001	13000000	36	INS
LM8Chr04	13000001	14000000	12	INS
LM8Chr04	14000001	15000000	25	INS
LM8Chr04	15000001	16000000	33	INS
LM8Chr04	16000001	17000000	9	INS
LM8Chr04	17000001	18000000	11	INS
LM8Chr04	18000001	19000000	15	INS
LM8Chr04	19000001	20000000	52	INS
LM8Chr04	20000001	21000000	18	INS
LM8Chr04	21000001	22000000	32	INS
LM8Chr04	22000001	23000000	9	INS
LM8Chr04	23000001	24000000	15	INS
LM8Chr04	24000001	25000000	11	INS
LM8Chr04	25000001	26000000	13	INS
LM8Chr04	26000001	27000000	10	INS
LM8Chr04	27000001	28000000	21	INS
LM8Chr04	28000001	29000000	30	INS
LM8Chr04	29000001	30000000	28	INS
LM8Chr04	30000001	31000000	37	INS
LM8Chr04	31000001	32000000	44	INS
LM8Chr04	32000001	33000000	13	INS
LM8Chr04	33000001	34000000	18	INS
LM8Chr04	34000001	35000000	1	INS
LM8Chr05	1	1000000	38	INS
LM8Chr05	1000001	2000000	49	INS
LM8Chr05	2000001	3000000	37	INS
LM8Chr05	3000001	4000000	50	INS
LM8Chr05	4000001	5000000	50	INS
LM8Chr05	5000001	6000000	15	INS
LM8Chr05	6000001	7000000	12	INS
LM8Chr05	7000001	8000000	14	INS
LM8Chr05	8000001	9000000	15	INS
LM8Chr05	9000001	10000000	27	INS
LM8Chr05	10000001	11000000	34	INS
LM8Chr05	11000001	12000000	24	INS
LM8Chr05	12000001	13000000	17	INS
LM8Chr05	13000001	14000000	13	INS
LM8Chr05	14000001	15000000	15	INS
LM8Chr05	15000001	16000000	25	INS
LM8Chr05	16000001	17000000	28	INS
LM8Chr05	17000001	18000000	9	INS
LM8Chr05	18000001	19000000	10	INS
LM8Chr05	19000001	20000000	27	INS
LM8Chr05	20000001	21000000	24	INS
LM8Chr05	21000001	22000000	15	INS
LM8Chr05	22000001	23000000	15	INS
LM8Chr05	23000001	24000000	16	INS
LM8Chr05	24000001	25000000	11	INS
LM8Chr05	25000001	26000000	13	INS
LM8Chr05	26000001	27000000	32	INS
LM8Chr05	27000001	28000000	28	INS
LM8Chr05	28000001	29000000	25	INS
LM8Chr05	29000001	30000000	8	INS
LM8Chr05	30000001	31000000	1	INS
LM8Chr06	1	1000000	39	INS
LM8Chr06	1000001	2000000	29	INS
LM8Chr06	2000001	3000000	9	INS
LM8Chr06	3000001	4000000	46	INS
LM8Chr06	4000001	5000000	53	INS
LM8Chr06	5000001	6000000	58	INS
LM8Chr06	6000001	7000000	54	INS
LM8Chr06	7000001	8000000	71	INS
LM8Chr06	8000001	9000000	63	INS
LM8Chr06	9000001	10000000	57	INS
LM8Chr06	10000001	11000000	31	INS
LM8Chr06	11000001	12000000	48	INS
LM8Chr06	12000001	13000000	48	INS
LM8Chr06	13000001	14000000	26	INS
LM8Chr06	14000001	15000000	19	INS
LM8Chr06	15000001	16000000	31	INS
LM8Chr06	16000001	17000000	25	INS
LM8Chr06	17000001	18000000	37	INS
LM8Chr06	18000001	19000000	27	INS
LM8Chr06	19000001	20000000	50	INS
LM8Chr06	20000001	21000000	51	INS
LM8Chr06	21000001	22000000	47	INS
LM8Chr06	22000001	23000000	47	INS
LM8Chr06	23000001	24000000	43	INS
LM8Chr06	24000001	25000000	32	INS
LM8Chr06	25000001	26000000	25	INS
LM8Chr06	26000001	27000000	12	INS
LM8Chr06	27000001	28000000	18	INS
LM8Chr06	28000001	29000000	48	INS
LM8Chr06	29000001	30000000	46	INS
LM8Chr06	30000001	31000000	44	INS
LM8Chr06	31000001	32000000	3	INS
LM8Chr07	1	1000000	18	INS
LM8Chr07	1000001	2000000	58	INS
LM8Chr07	2000001	3000000	30	INS
LM8Chr07	3000001	4000000	18	INS
LM8Chr07	4000001	5000000	17	INS
LM8Chr07	5000001	6000000	12	INS
LM8Chr07	6000001	7000000	13	INS
LM8Chr07	7000001	8000000	8	INS
LM8Chr07	8000001	9000000	15	INS
LM8Chr07	9000001	10000000	50	INS
LM8Chr07	10000001	11000000	74	INS
LM8Chr07	11000001	12000000	31	INS
LM8Chr07	12000001	13000000	64	INS
LM8Chr07	13000001	14000000	41	INS
LM8Chr07	14000001	15000000	37	INS
LM8Chr07	15000001	16000000	18	INS
LM8Chr07	16000001	17000000	20	INS
LM8Chr07	17000001	18000000	23	INS
LM8Chr07	18000001	19000000	38	INS
LM8Chr07	19000001	20000000	59	INS
LM8Chr07	20000001	21000000	24	INS
LM8Chr07	21000001	22000000	24	INS
LM8Chr07	22000001	23000000	40	INS
LM8Chr07	23000001	24000000	36	INS
LM8Chr07	24000001	25000000	35	INS
LM8Chr07	25000001	26000000	18	INS
LM8Chr07	26000001	27000000	54	INS
LM8Chr07	27000001	28000000	19	INS
LM8Chr07	28000001	29000000	24	INS
LM8Chr08	1	1000000	26	INS
LM8Chr08	1000001	2000000	34	INS
LM8Chr08	2000001	3000000	22	INS
LM8Chr08	3000001	4000000	38	INS
LM8Chr08	4000001	5000000	70	INS
LM8Chr08	5000001	6000000	35	INS
LM8Chr08	6000001	7000000	31	INS
LM8Chr08	7000001	8000000	19	INS
LM8Chr08	8000001	9000000	57	INS
LM8Chr08	9000001	10000000	75	INS
LM8Chr08	10000001	11000000	35	INS
LM8Chr08	11000001	12000000	32	INS
LM8Chr08	12000001	13000000	37	INS
LM8Chr08	13000001	14000000	57	INS
LM8Chr08	14000001	15000000	45	INS
LM8Chr08	15000001	16000000	37	INS
LM8Chr08	16000001	17000000	28	INS
LM8Chr08	17000001	18000000	22	INS
LM8Chr08	18000001	19000000	13	INS
LM8Chr08	19000001	20000000	24	INS
LM8Chr08	20000001	21000000	35	INS
LM8Chr08	21000001	22000000	39	INS
LM8Chr08	22000001	23000000	27	INS
LM8Chr08	23000001	24000000	47	INS
LM8Chr08	24000001	25000000	38	INS
LM8Chr08	25000001	26000000	10	INS
LM8Chr08	26000001	27000000	15	INS
LM8Chr08	27000001	28000000	11	INS
LM8Chr08	28000001	29000000	5	INS
LM8Chr08	29000001	30000000	12	INS
LM8Chr09	1	1000000	28	INS
LM8Chr09	1000001	2000000	38	INS
LM8Chr09	2000001	3000000	29	INS
LM8Chr09	3000001	4000000	20	INS
LM8Chr09	4000001	5000000	40	INS
LM8Chr09	5000001	6000000	47	INS
LM8Chr09	6000001	7000000	41	INS
LM8Chr09	7000001	8000000	32	INS
LM8Chr09	8000001	9000000	41	INS
LM8Chr09	9000001	10000000	51	INS
LM8Chr09	10000001	11000000	37	INS
LM8Chr09	11000001	12000000	40	INS
LM8Chr09	12000001	13000000	20	INS
LM8Chr09	13000001	14000000	42	INS
LM8Chr09	14000001	15000000	26	INS
LM8Chr09	15000001	16000000	25	INS
LM8Chr09	16000001	17000000	18	INS
LM8Chr09	17000001	18000000	29	INS
LM8Chr09	18000001	19000000	33	INS
LM8Chr09	19000001	20000000	18	INS
LM8Chr09	20000001	21000000	8	INS
LM8Chr09	21000001	22000000	9	INS
LM8Chr09	22000001	23000000	5	INS
LM8Chr09	23000001	24000000	2	INS
LM8Chr10	1	1000000	40	INS
LM8Chr10	1000001	2000000	30	INS
LM8Chr10	2000001	3000000	47	INS
LM8Chr10	3000001	4000000	28	INS
LM8Chr10	4000001	5000000	38	INS
LM8Chr10	5000001	6000000	13	INS
LM8Chr10	6000001	7000000	34	INS
LM8Chr10	7000001	8000000	37	INS
LM8Chr10	8000001	9000000	29	INS
LM8Chr10	9000001	10000000	48	INS
LM8Chr10	10000001	11000000	50	INS
LM8Chr10	11000001	12000000	44	INS
LM8Chr10	12000001	13000000	48	INS
LM8Chr10	13000001	14000000	26	INS
LM8Chr10	14000001	15000000	20	INS
LM8Chr10	15000001	16000000	26	INS
LM8Chr10	16000001	17000000	50	INS
LM8Chr10	17000001	18000000	52	INS
LM8Chr10	18000001	19000000	23	INS
LM8Chr10	19000001	20000000	26	INS
LM8Chr10	20000001	21000000	63	INS
LM8Chr10	21000001	22000000	37	INS
LM8Chr10	22000001	23000000	8	INS
LM8Chr10	23000001	24000000	12	INS
LM8Chr10	24000001	25000000	1	INS
LM8Chr11	1	1000000	25	INS
LM8Chr11	1000001	2000000	46	INS
LM8Chr11	2000001	3000000	17	INS
LM8Chr11	3000001	4000000	31	INS
LM8Chr11	4000001	5000000	34	INS
LM8Chr11	5000001	6000000	25	INS
LM8Chr11	6000001	7000000	57	INS
LM8Chr11	7000001	8000000	15	INS
LM8Chr11	8000001	9000000	10	INS
LM8Chr11	9000001	10000000	42	INS
LM8Chr11	10000001	11000000	18	INS
LM8Chr11	11000001	12000000	10	INS
LM8Chr11	12000001	13000000	14	INS
LM8Chr11	13000001	14000000	12	INS
LM8Chr11	14000001	15000000	15	INS
LM8Chr11	15000001	16000000	4	INS
LM8Chr11	16000001	17000000	26	INS
LM8Chr11	17000001	18000000	38	INS
LM8Chr11	18000001	19000000	39	INS
LM8Chr11	19000001	20000000	21	INS
LM8Chr11	20000001	21000000	27	INS
LM8Chr11	21000001	22000000	36	INS
LM8Chr11	22000001	23000000	51	INS
LM8Chr11	23000001	24000000	26	INS
LM8Chr11	24000001	25000000	44	INS
LM8Chr11	25000001	26000000	20	INS
LM8Chr11	26000001	27000000	56	INS
LM8Chr11	27000001	28000000	29	INS
LM8Chr11	28000001	29000000	59	INS
LM8Chr11	29000001	30000000	2	INS
LM8Chr12	1	1000000	26	INS
LM8Chr12	1000001	2000000	21	INS
LM8Chr12	2000001	3000000	21	INS
LM8Chr12	3000001	4000000	27	INS
LM8Chr12	4000001	5000000	19	INS
LM8Chr12	5000001	6000000	16	INS
LM8Chr12	6000001	7000000	65	INS
LM8Chr12	7000001	8000000	53	INS
LM8Chr12	8000001	9000000	41	INS
LM8Chr12	9000001	10000000	39	INS
LM8Chr12	10000001	11000000	55	INS
LM8Chr12	11000001	12000000	17	INS
LM8Chr12	12000001	13000000	18	INS
LM8Chr12	13000001	14000000	8	INS
LM8Chr12	14000001	15000000	47	INS
LM8Chr12	15000001	16000000	44	INS
LM8Chr12	16000001	17000000	67	INS
LM8Chr12	17000001	18000000	48	INS
LM8Chr12	18000001	19000000	28	INS
LM8Chr12	19000001	20000000	62	INS
LM8Chr12	20000001	21000000	27	INS
LM8Chr12	21000001	22000000	20	INS
LM8Chr12	22000001	23000000	7	INS
LM8Chr12	23000001	24000000	18	INS
LM8Chr12	24000001	25000000	23	INS
LM8Chr12	25000001	26000000	46	INS
OsaChr01	1	1000000	17	INS
OsaChr01	1000001	2000000	17	INS
OsaChr01	2000001	3000000	35	INS
OsaChr01	3000001	4000000	46	INS
OsaChr01	4000001	5000000	26	INS
OsaChr01	5000001	6000000	20	INS
OsaChr01	6000001	7000000	33	INS
OsaChr01	7000001	8000000	17	INS
OsaChr01	8000001	9000000	16	INS
OsaChr01	9000001	10000000	21	INS
OsaChr01	10000001	11000000	54	INS
OsaChr01	11000001	12000000	36	INS
OsaChr01	12000001	13000000	59	INS
OsaChr01	13000001	14000000	34	INS
OsaChr01	14000001	15000000	41	INS
OsaChr01	15000001	16000000	30	INS
OsaChr01	16000001	17000000	20	INS
OsaChr01	17000001	18000000	12	INS
OsaChr01	18000001	19000000	21	INS
OsaChr01	19000001	20000000	23	INS
OsaChr01	20000001	21000000	14	INS
OsaChr01	21000001	22000000	22	INS
OsaChr01	22000001	23000000	37	INS
OsaChr01	23000001	24000000	44	INS
OsaChr01	24000001	25000000	17	INS
OsaChr01	25000001	26000000	23	INS
OsaChr01	26000001	27000000	41	INS
OsaChr01	27000001	28000000	40	INS
OsaChr01	28000001	29000000	25	INS
OsaChr01	29000001	30000000	50	INS
OsaChr01	30000001	31000000	15	INS
OsaChr01	31000001	32000000	20	INS
OsaChr01	32000001	33000000	31	INS
OsaChr01	33000001	34000000	18	INS
OsaChr01	34000001	35000000	30	INS
OsaChr01	35000001	36000000	20	INS
OsaChr01	36000001	37000000	16	INS
OsaChr01	37000001	38000000	12	INS
OsaChr01	38000001	39000000	31	INS
OsaChr01	39000001	40000000	40	INS
OsaChr01	40000001	41000000	44	INS
OsaChr01	41000001	42000000	38	INS
OsaChr01	42000001	43000000	22	INS
OsaChr01	43000001	44000000	15	INS
OsaChr02	1	1000000	27	INS
OsaChr02	1000001	2000000	5	INS
OsaChr02	2000001	3000000	40	INS
OsaChr02	3000001	4000000	22	INS
OsaChr02	4000001	5000000	23	INS
OsaChr02	5000001	6000000	34	INS
OsaChr02	6000001	7000000	60	INS
OsaChr02	7000001	8000000	36	INS
OsaChr02	8000001	9000000	37	INS
OsaChr02	9000001	10000000	21	INS
OsaChr02	10000001	11000000	14	INS
OsaChr02	11000001	12000000	11	INS
OsaChr02	12000001	13000000	13	INS
OsaChr02	13000001	14000000	18	INS
OsaChr02	14000001	15000000	19	INS
OsaChr02	15000001	16000000	18	INS
OsaChr02	16000001	17000000	42	INS
OsaChr02	17000001	18000000	36	INS
OsaChr02	18000001	19000000	29	INS
OsaChr02	19000001	20000000	21	INS
OsaChr02	20000001	21000000	18	INS
OsaChr02	21000001	22000000	28	INS
OsaChr02	22000001	23000000	20	INS
OsaChr02	23000001	24000000	48	INS
OsaChr02	24000001	25000000	36	INS
OsaChr02	25000001	26000000	30	INS
OsaChr02	26000001	27000000	21	INS
OsaChr02	27000001	28000000	16	INS
OsaChr02	28000001	29000000	21	INS
OsaChr02	29000001	30000000	8	INS
OsaChr02	30000001	31000000	15	INS
OsaChr02	31000001	32000000	12	INS
OsaChr02	32000001	33000000	31	INS
OsaChr02	33000001	34000000	9	INS
OsaChr02	34000001	35000000	46	INS
OsaChr02	35000001	36000000	18	INS
OsaChr03	1	1000000	18	INS
OsaChr03	1000001	2000000	41	INS
OsaChr03	2000001	3000000	33	INS
OsaChr03	3000001	4000000	23	INS
OsaChr03	4000001	5000000	32	INS
OsaChr03	5000001	6000000	37	INS
OsaChr03	6000001	7000000	37	INS
OsaChr03	7000001	8000000	31	INS
OsaChr03	8000001	9000000	35	INS
OsaChr03	9000001	10000000	30	INS
OsaChr03	10000001	11000000	22	INS
OsaChr03	11000001	12000000	33	INS
OsaChr03	12000001	13000000	14	INS
OsaChr03	13000001	14000000	34	INS
OsaChr03	14000001	15000000	46	INS
OsaChr03	15000001	16000000	59	INS
OsaChr03	16000001	17000000	26	INS
OsaChr03	17000001	18000000	41	INS
OsaChr03	18000001	19000000	29	INS
OsaChr03	19000001	20000000	45	INS
OsaChr03	20000001	21000000	33	INS
OsaChr03	21000001	22000000	32	INS
OsaChr03	22000001	23000000	24	INS
OsaChr03	23000001	24000000	16	INS
OsaChr03	24000001	25000000	10	INS
OsaChr03	25000001	26000000	28	INS
OsaChr03	26000001	27000000	38	INS
OsaChr03	27000001	28000000	29	INS
OsaChr03	28000001	29000000	20	INS
OsaChr03	29000001	30000000	19	INS
OsaChr03	30000001	31000000	9	INS
OsaChr03	31000001	32000000	6	INS
OsaChr03	32000001	33000000	12	INS
OsaChr03	33000001	34000000	11	INS
OsaChr03	34000001	35000000	13	INS
OsaChr03	35000001	36000000	33	INS
OsaChr03	36000001	37000000	9	INS
OsaChr04	1	1000000	39	INS
OsaChr04	1000001	2000000	38	INS
OsaChr04	2000001	3000000	37	INS
OsaChr04	3000001	4000000	40	INS
OsaChr04	4000001	5000000	53	INS
OsaChr04	5000001	6000000	56	INS
OsaChr04	6000001	7000000	40	INS
OsaChr04	7000001	8000000	26	INS
OsaChr04	8000001	9000000	52	INS
OsaChr04	9000001	10000000	32	INS
OsaChr04	10000001	11000000	48	INS
OsaChr04	11000001	12000000	35	INS
OsaChr04	12000001	13000000	18	INS
OsaChr04	13000001	14000000	25	INS
OsaChr04	14000001	15000000	25	INS
OsaChr04	15000001	16000000	14	INS
OsaChr04	16000001	17000000	24	INS
OsaChr04	17000001	18000000	28	INS
OsaChr04	18000001	19000000	11	INS
OsaChr04	19000001	20000000	9	INS
OsaChr04	20000001	21000000	33	INS
OsaChr04	21000001	22000000	39	INS
OsaChr04	22000001	23000000	22	INS
OsaChr04	23000001	24000000	19	INS
OsaChr04	24000001	25000000	10	INS
OsaChr04	25000001	26000000	13	INS
OsaChr04	26000001	27000000	15	INS
OsaChr04	27000001	28000000	10	INS
OsaChr04	28000001	29000000	15	INS
OsaChr04	29000001	30000000	34	INS
OsaChr04	30000001	31000000	18	INS
OsaChr04	31000001	32000000	34	INS
OsaChr04	32000001	33000000	32	INS
OsaChr04	33000001	34000000	36	INS
OsaChr04	34000001	35000000	19	INS
OsaChr04	35000001	36000000	7	INS
OsaChr05	1	1000000	39	INS
OsaChr05	1000001	2000000	46	INS
OsaChr05	2000001	3000000	40	INS
OsaChr05	3000001	4000000	51	INS
OsaChr05	4000001	5000000	48	INS
OsaChr05	5000001	6000000	15	INS
OsaChr05	6000001	7000000	12	INS
OsaChr05	7000001	8000000	15	INS
OsaChr05	8000001	9000000	13	INS
OsaChr05	9000001	10000000	29	INS
OsaChr05	10000001	11000000	31	INS
OsaChr05	11000001	12000000	25	INS
OsaChr05	12000001	13000000	17	INS
OsaChr05	13000001	14000000	16	INS
OsaChr05	14000001	15000000	14	INS
OsaChr05	15000001	16000000	35	INS
OsaChr05	16000001	17000000	20	INS
OsaChr05	17000001	18000000	12	INS
OsaChr05	18000001	19000000	11	INS
OsaChr05	19000001	20000000	37	INS
OsaChr05	20000001	21000000	12	INS
OsaChr05	21000001	22000000	15	INS
OsaChr05	22000001	23000000	14	INS
OsaChr05	23000001	24000000	15	INS
OsaChr05	24000001	25000000	12	INS
OsaChr05	25000001	26000000	17	INS
OsaChr05	26000001	27000000	38	INS
OsaChr05	27000001	28000000	30	INS
OsaChr05	28000001	29000000	11	INS
OsaChr05	29000001	30000000	7	INS
OsaChr06	1	1000000	35	INS
OsaChr06	1000001	2000000	29	INS
OsaChr06	2000001	3000000	13	INS
OsaChr06	3000001	4000000	37	INS
OsaChr06	4000001	5000000	61	INS
OsaChr06	5000001	6000000	46	INS
OsaChr06	6000001	7000000	57	INS
OsaChr06	7000001	8000000	71	INS
OsaChr06	8000001	9000000	48	INS
OsaChr06	9000001	10000000	60	INS
OsaChr06	10000001	11000000	36	INS
OsaChr06	11000001	12000000	37	INS
OsaChr06	12000001	13000000	45	INS
OsaChr06	13000001	14000000	43	INS
OsaChr06	14000001	15000000	41	INS
OsaChr06	15000001	16000000	28	INS
OsaChr06	16000001	17000000	29	INS
OsaChr06	17000001	18000000	34	INS
OsaChr06	18000001	19000000	50	INS
OsaChr06	19000001	20000000	41	INS
OsaChr06	20000001	21000000	35	INS
OsaChr06	21000001	22000000	49	INS
OsaChr06	22000001	23000000	42	INS
OsaChr06	23000001	24000000	47	INS
OsaChr06	24000001	25000000	28	INS
OsaChr06	25000001	26000000	24	INS
OsaChr06	26000001	27000000	16	INS
OsaChr06	27000001	28000000	16	INS
OsaChr06	28000001	29000000	52	INS
OsaChr06	29000001	30000000	46	INS
OsaChr06	30000001	31000000	38	INS
OsaChr06	31000001	32000000	3	INS
OsaChr07	1	1000000	31	INS
OsaChr07	1000001	2000000	45	INS
OsaChr07	2000001	3000000	28	INS
OsaChr07	3000001	4000000	20	INS
OsaChr07	4000001	5000000	16	INS
OsaChr07	5000001	6000000	11	INS
OsaChr07	6000001	7000000	12	INS
OsaChr07	7000001	8000000	9	INS
OsaChr07	8000001	9000000	15	INS
OsaChr07	9000001	10000000	47	INS
OsaChr07	10000001	11000000	55	INS
OsaChr07	11000001	12000000	52	INS
OsaChr07	12000001	13000000	46	INS
OsaChr07	13000001	14000000	50	INS
OsaChr07	14000001	15000000	32	INS
OsaChr07	15000001	16000000	30	INS
OsaChr07	16000001	17000000	18	INS
OsaChr07	17000001	18000000	14	INS
OsaChr07	18000001	19000000	32	INS
OsaChr07	19000001	20000000	45	INS
OsaChr07	20000001	21000000	47	INS
OsaChr07	21000001	22000000	16	INS
OsaChr07	22000001	23000000	37	INS
OsaChr07	23000001	24000000	32	INS
OsaChr07	24000001	25000000	50	INS
OsaChr07	25000001	26000000	16	INS
OsaChr07	26000001	27000000	43	INS
OsaChr07	27000001	28000000	32	INS
OsaChr07	28000001	29000000	20	INS
OsaChr07	29000001	30000000	17	INS
OsaChr08	1	1000000	27	INS
OsaChr08	1000001	2000000	32	INS
OsaChr08	2000001	3000000	23	INS
OsaChr08	3000001	4000000	38	INS
OsaChr08	4000001	5000000	60	INS
OsaChr08	5000001	6000000	43	INS
OsaChr08	6000001	7000000	30	INS
OsaChr08	7000001	8000000	49	INS
OsaChr08	8000001	9000000	57	INS
OsaChr08	9000001	10000000	63	INS
OsaChr08	10000001	11000000	33	INS
OsaChr08	11000001	12000000	39	INS
OsaChr08	12000001	13000000	47	INS
OsaChr08	13000001	14000000	41	INS
OsaChr08	14000001	15000000	44	INS
OsaChr08	15000001	16000000	38	INS
OsaChr08	16000001	17000000	32	INS
OsaChr08	17000001	18000000	21	INS
OsaChr08	18000001	19000000	23	INS
OsaChr08	19000001	20000000	42	INS
OsaChr08	20000001	21000000	35	INS
OsaChr08	21000001	22000000	31	INS
OsaChr08	22000001	23000000	40	INS
OsaChr08	23000001	24000000	36	INS
OsaChr08	24000001	25000000	12	INS
OsaChr08	25000001	26000000	15	INS
OsaChr08	26000001	27000000	9	INS
OsaChr08	27000001	28000000	7	INS
OsaChr08	28000001	29000000	9	INS
OsaChr09	1	1000000	31	INS
OsaChr09	1000001	2000000	41	INS
OsaChr09	2000001	3000000	31	INS
OsaChr09	3000001	4000000	30	INS
OsaChr09	4000001	5000000	40	INS
OsaChr09	5000001	6000000	45	INS
OsaChr09	6000001	7000000	45	INS
OsaChr09	7000001	8000000	32	INS
OsaChr09	8000001	9000000	29	INS
OsaChr09	9000001	10000000	50	INS
OsaChr09	10000001	11000000	32	INS
OsaChr09	11000001	12000000	35	INS
OsaChr09	12000001	13000000	31	INS
OsaChr09	13000001	14000000	33	INS
OsaChr09	14000001	15000000	28	INS
OsaChr09	15000001	16000000	25	INS
OsaChr09	16000001	17000000	21	INS
OsaChr09	17000001	18000000	31	INS
OsaChr09	18000001	19000000	28	INS
OsaChr09	19000001	20000000	17	INS
OsaChr09	20000001	21000000	8	INS
OsaChr09	21000001	22000000	11	INS
OsaChr09	22000001	23000000	4	INS
OsaChr09	23000001	24000000	1	INS
OsaChr10	1	1000000	47	INS
OsaChr10	1000001	2000000	23	INS
OsaChr10	2000001	3000000	57	INS
OsaChr10	3000001	4000000	26	INS
OsaChr10	4000001	5000000	37	INS
OsaChr10	5000001	6000000	14	INS
OsaChr10	6000001	7000000	45	INS
OsaChr10	7000001	8000000	41	INS
OsaChr10	8000001	9000000	38	INS
OsaChr10	9000001	10000000	44	INS
OsaChr10	10000001	11000000	41	INS
OsaChr10	11000001	12000000	48	INS
OsaChr10	12000001	13000000	43	INS
OsaChr10	13000001	14000000	28	INS
OsaChr10	14000001	15000000	8	INS
OsaChr10	15000001	16000000	57	INS
OsaChr10	16000001	17000000	49	INS
OsaChr10	17000001	18000000	32	INS
OsaChr10	18000001	19000000	26	INS
OsaChr10	19000001	20000000	55	INS
OsaChr10	20000001	21000000	48	INS
OsaChr10	21000001	22000000	9	INS
OsaChr10	22000001	23000000	10	INS
OsaChr10	23000001	24000000	4	INS
OsaChr11	1	1000000	25	INS
OsaChr11	1000001	2000000	49	INS
OsaChr11	2000001	3000000	15	INS
OsaChr11	3000001	4000000	31	INS
OsaChr11	4000001	5000000	34	INS
OsaChr11	5000001	6000000	24	INS
OsaChr11	6000001	7000000	38	INS
OsaChr11	7000001	8000000	28	INS
OsaChr11	8000001	9000000	14	INS
OsaChr11	9000001	10000000	31	INS
OsaChr11	10000001	11000000	26	INS
OsaChr11	11000001	12000000	9	INS
OsaChr11	12000001	13000000	14	INS
OsaChr11	13000001	14000000	11	INS
OsaChr11	14000001	15000000	11	INS
OsaChr11	15000001	16000000	11	INS
OsaChr11	16000001	17000000	7	INS
OsaChr11	17000001	18000000	27	INS
OsaChr11	18000001	19000000	65	INS
OsaChr11	19000001	20000000	15	INS
OsaChr11	20000001	21000000	19	INS
OsaChr11	21000001	22000000	39	INS
OsaChr11	22000001	23000000	48	INS
OsaChr11	23000001	24000000	40	INS
OsaChr11	24000001	25000000	43	INS
OsaChr11	25000001	26000000	26	INS
OsaChr11	26000001	27000000	48	INS
OsaChr11	27000001	28000000	58	INS
OsaChr11	28000001	29000000	43	INS
OsaChr11	29000001	30000000	0	INS
OsaChr12	1	1000000	27	INS
OsaChr12	1000001	2000000	26	INS
OsaChr12	2000001	3000000	20	INS
OsaChr12	3000001	4000000	27	INS
OsaChr12	4000001	5000000	19	INS
OsaChr12	5000001	6000000	15	INS
OsaChr12	6000001	7000000	48	INS
OsaChr12	7000001	8000000	65	INS
OsaChr12	8000001	9000000	35	INS
OsaChr12	9000001	10000000	34	INS
OsaChr12	10000001	11000000	58	INS
OsaChr12	11000001	12000000	26	INS
OsaChr12	12000001	13000000	13	INS
OsaChr12	13000001	14000000	17	INS
OsaChr12	14000001	15000000	19	INS
OsaChr12	15000001	16000000	52	INS
OsaChr12	16000001	17000000	34	INS
OsaChr12	17000001	18000000	52	INS
OsaChr12	18000001	19000000	41	INS
OsaChr12	19000001	20000000	17	INS
OsaChr12	20000001	21000000	35	INS
OsaChr12	21000001	22000000	54	INS
OsaChr12	22000001	23000000	26	INS
OsaChr12	23000001	24000000	14	INS
OsaChr12	24000001	25000000	14	INS
OsaChr12	25000001	26000000	25	INS
OsaChr12	26000001	27000000	22	INS
OsaChr12	27000001	28000000	28	INS
LM8Chr01	1	1000000	0	INV
LM8Chr01	1000001	2000000	0	INV
LM8Chr01	2000001	3000000	5	INV
LM8Chr01	3000001	4000000	0	INV
LM8Chr01	4000001	5000000	0	INV
LM8Chr01	5000001	6000000	0	INV
LM8Chr01	6000001	7000000	0	INV
LM8Chr01	7000001	8000000	0	INV
LM8Chr01	8000001	9000000	0	INV
LM8Chr01	9000001	10000000	0	INV
LM8Chr01	10000001	11000000	2	INV
LM8Chr01	11000001	12000000	0	INV
LM8Chr01	12000001	13000000	3	INV
LM8Chr01	13000001	14000000	0	INV
LM8Chr01	14000001	15000000	4	INV
LM8Chr01	15000001	16000000	0	INV
LM8Chr01	16000001	17000000	0	INV
LM8Chr01	17000001	18000000	7	INV
LM8Chr01	18000001	19000000	0	INV
LM8Chr01	19000001	20000000	0	INV
LM8Chr01	20000001	21000000	0	INV
LM8Chr01	21000001	22000000	2	INV
LM8Chr01	22000001	23000000	0	INV
LM8Chr01	23000001	24000000	0	INV
LM8Chr01	24000001	25000000	0	INV
LM8Chr01	25000001	26000000	0	INV
LM8Chr01	26000001	27000000	0	INV
LM8Chr01	27000001	28000000	0	INV
LM8Chr01	28000001	29000000	0	INV
LM8Chr01	29000001	30000000	0	INV
LM8Chr01	30000001	31000000	2	INV
LM8Chr01	31000001	32000000	0	INV
LM8Chr01	32000001	33000000	0	INV
LM8Chr01	33000001	34000000	0	INV
LM8Chr01	34000001	35000000	0	INV
LM8Chr01	35000001	36000000	0	INV
LM8Chr01	36000001	37000000	0	INV
LM8Chr01	37000001	38000000	0	INV
LM8Chr01	38000001	39000000	0	INV
LM8Chr01	39000001	40000000	2	INV
LM8Chr01	40000001	41000000	0	INV
LM8Chr01	41000001	42000000	0	INV
LM8Chr01	42000001	43000000	0	INV
LM8Chr01	43000001	44000000	0	INV
LM8Chr02	1	1000000	0	INV
LM8Chr02	1000001	2000000	0	INV
LM8Chr02	2000001	3000000	0	INV
LM8Chr02	3000001	4000000	0	INV
LM8Chr02	4000001	5000000	0	INV
LM8Chr02	5000001	6000000	0	INV
LM8Chr02	6000001	7000000	2	INV
LM8Chr02	7000001	8000000	0	INV
LM8Chr02	8000001	9000000	0	INV
LM8Chr02	9000001	10000000	6	INV
LM8Chr02	10000001	11000000	0	INV
LM8Chr02	11000001	12000000	0	INV
LM8Chr02	12000001	13000000	0	INV
LM8Chr02	13000001	14000000	2	INV
LM8Chr02	14000001	15000000	0	INV
LM8Chr02	15000001	16000000	0	INV
LM8Chr02	16000001	17000000	0	INV
LM8Chr02	17000001	18000000	0	INV
LM8Chr02	18000001	19000000	2	INV
LM8Chr02	19000001	20000000	0	INV
LM8Chr02	20000001	21000000	0	INV
LM8Chr02	21000001	22000000	0	INV
LM8Chr02	22000001	23000000	0	INV
LM8Chr02	23000001	24000000	0	INV
LM8Chr02	24000001	25000000	2	INV
LM8Chr02	25000001	26000000	0	INV
LM8Chr02	26000001	27000000	0	INV
LM8Chr02	27000001	28000000	0	INV
LM8Chr02	28000001	29000000	0	INV
LM8Chr02	29000001	30000000	0	INV
LM8Chr02	30000001	31000000	0	INV
LM8Chr02	31000001	32000000	0	INV
LM8Chr02	32000001	33000000	0	INV
LM8Chr02	33000001	34000000	2	INV
LM8Chr02	34000001	35000000	2	INV
LM8Chr02	35000001	36000000	0	INV
LM8Chr02	36000001	37000000	0	INV
LM8Chr03	1	1000000	4	INV
LM8Chr03	1000001	2000000	0	INV
LM8Chr03	2000001	3000000	0	INV
LM8Chr03	3000001	4000000	0	INV
LM8Chr03	4000001	5000000	0	INV
LM8Chr03	5000001	6000000	6	INV
LM8Chr03	6000001	7000000	2	INV
LM8Chr03	7000001	8000000	0	INV
LM8Chr03	8000001	9000000	0	INV
LM8Chr03	9000001	10000000	0	INV
LM8Chr03	10000001	11000000	0	INV
LM8Chr03	11000001	12000000	0	INV
LM8Chr03	12000001	13000000	0	INV
LM8Chr03	13000001	14000000	2	INV
LM8Chr03	14000001	15000000	0	INV
LM8Chr03	15000001	16000000	6	INV
LM8Chr03	16000001	17000000	0	INV
LM8Chr03	17000001	18000000	5	INV
LM8Chr03	18000001	19000000	0	INV
LM8Chr03	19000001	20000000	0	INV
LM8Chr03	20000001	21000000	52	INV
LM8Chr03	21000001	22000000	2	INV
LM8Chr03	22000001	23000000	5	INV
LM8Chr03	23000001	24000000	0	INV
LM8Chr03	24000001	25000000	2	INV
LM8Chr03	25000001	26000000	0	INV
LM8Chr03	26000001	27000000	0	INV
LM8Chr03	27000001	28000000	2	INV
LM8Chr03	28000001	29000000	0	INV
LM8Chr03	29000001	30000000	0	INV
LM8Chr03	30000001	31000000	0	INV
LM8Chr03	31000001	32000000	0	INV
LM8Chr03	32000001	33000000	0	INV
LM8Chr03	33000001	34000000	2	INV
LM8Chr03	34000001	35000000	0	INV
LM8Chr03	35000001	36000000	0	INV
LM8Chr03	36000001	37000000	0	INV
LM8Chr03	37000001	38000000	0	INV
LM8Chr03	38000001	39000000	0	INV
LM8Chr04	1	1000000	0	INV
LM8Chr04	1000001	2000000	2	INV
LM8Chr04	2000001	3000000	7	INV
LM8Chr04	3000001	4000000	0	INV
LM8Chr04	4000001	5000000	3	INV
LM8Chr04	5000001	6000000	2	INV
LM8Chr04	6000001	7000000	0	INV
LM8Chr04	7000001	8000000	3	INV
LM8Chr04	8000001	9000000	0	INV
LM8Chr04	9000001	10000000	0	INV
LM8Chr04	10000001	11000000	4	INV
LM8Chr04	11000001	12000000	0	INV
LM8Chr04	12000001	13000000	4	INV
LM8Chr04	13000001	14000000	2	INV
LM8Chr04	14000001	15000000	0	INV
LM8Chr04	15000001	16000000	1	INV
LM8Chr04	16000001	17000000	0	INV
LM8Chr04	17000001	18000000	0	INV
LM8Chr04	18000001	19000000	0	INV
LM8Chr04	19000001	20000000	6	INV
LM8Chr04	20000001	21000000	0	INV
LM8Chr04	21000001	22000000	0	INV
LM8Chr04	22000001	23000000	0	INV
LM8Chr04	23000001	24000000	0	INV
LM8Chr04	24000001	25000000	3	INV
LM8Chr04	25000001	26000000	0	INV
LM8Chr04	26000001	27000000	0	INV
LM8Chr04	27000001	28000000	0	INV
LM8Chr04	28000001	29000000	0	INV
LM8Chr04	29000001	30000000	0	INV
LM8Chr04	30000001	31000000	0	INV
LM8Chr04	31000001	32000000	2	INV
LM8Chr04	32000001	33000000	0	INV
LM8Chr04	33000001	34000000	0	INV
LM8Chr04	34000001	35000000	4	INV
LM8Chr05	1	1000000	2	INV
LM8Chr05	1000001	2000000	4	INV
LM8Chr05	2000001	3000000	2	INV
LM8Chr05	3000001	4000000	0	INV
LM8Chr05	4000001	5000000	0	INV
LM8Chr05	5000001	6000000	0	INV
LM8Chr05	6000001	7000000	0	INV
LM8Chr05	7000001	8000000	2	INV
LM8Chr05	8000001	9000000	0	INV
LM8Chr05	9000001	10000000	0	INV
LM8Chr05	10000001	11000000	0	INV
LM8Chr05	11000001	12000000	0	INV
LM8Chr05	12000001	13000000	0	INV
LM8Chr05	13000001	14000000	0	INV
LM8Chr05	14000001	15000000	0	INV
LM8Chr05	15000001	16000000	0	INV
LM8Chr05	16000001	17000000	31	INV
LM8Chr05	17000001	18000000	0	INV
LM8Chr05	18000001	19000000	0	INV
LM8Chr05	19000001	20000000	0	INV
LM8Chr05	20000001	21000000	0	INV
LM8Chr05	21000001	22000000	0	INV
LM8Chr05	22000001	23000000	2	INV
LM8Chr05	23000001	24000000	0	INV
LM8Chr05	24000001	25000000	0	INV
LM8Chr05	25000001	26000000	0	INV
LM8Chr05	26000001	27000000	0	INV
LM8Chr05	27000001	28000000	0	INV
LM8Chr05	28000001	29000000	0	INV
LM8Chr05	29000001	30000000	0	INV
LM8Chr05	30000001	31000000	0	INV
LM8Chr06	1	1000000	0	INV
LM8Chr06	1000001	2000000	0	INV
LM8Chr06	2000001	3000000	0	INV
LM8Chr06	3000001	4000000	6	INV
LM8Chr06	4000001	5000000	0	INV
LM8Chr06	5000001	6000000	0	INV
LM8Chr06	6000001	7000000	0	INV
LM8Chr06	7000001	8000000	0	INV
LM8Chr06	8000001	9000000	0	INV
LM8Chr06	9000001	10000000	4	INV
LM8Chr06	10000001	11000000	2	INV
LM8Chr06	11000001	12000000	11	INV
LM8Chr06	12000001	13000000	58	INV
LM8Chr06	13000001	14000000	70	INV
LM8Chr06	14000001	15000000	23	INV
LM8Chr06	15000001	16000000	24	INV
LM8Chr06	16000001	17000000	52	INV
LM8Chr06	17000001	18000000	92	INV
LM8Chr06	18000001	19000000	32	INV
LM8Chr06	19000001	20000000	2	INV
LM8Chr06	20000001	21000000	0	INV
LM8Chr06	21000001	22000000	0	INV
LM8Chr06	22000001	23000000	0	INV
LM8Chr06	23000001	24000000	0	INV
LM8Chr06	24000001	25000000	0	INV
LM8Chr06	25000001	26000000	7	INV
LM8Chr06	26000001	27000000	0	INV
LM8Chr06	27000001	28000000	0	INV
LM8Chr06	28000001	29000000	0	INV
LM8Chr06	29000001	30000000	0	INV
LM8Chr06	30000001	31000000	0	INV
LM8Chr06	31000001	32000000	0	INV
LM8Chr07	1	1000000	0	INV
LM8Chr07	1000001	2000000	3	INV
LM8Chr07	2000001	3000000	0	INV
LM8Chr07	3000001	4000000	0	INV
LM8Chr07	4000001	5000000	0	INV
LM8Chr07	5000001	6000000	0	INV
LM8Chr07	6000001	7000000	0	INV
LM8Chr07	7000001	8000000	0	INV
LM8Chr07	8000001	9000000	0	INV
LM8Chr07	9000001	10000000	0	INV
LM8Chr07	10000001	11000000	2	INV
LM8Chr07	11000001	12000000	17	INV
LM8Chr07	12000001	13000000	0	INV
LM8Chr07	13000001	14000000	0	INV
LM8Chr07	14000001	15000000	0	INV
LM8Chr07	15000001	16000000	5	INV
LM8Chr07	16000001	17000000	0	INV
LM8Chr07	17000001	18000000	0	INV
LM8Chr07	18000001	19000000	0	INV
LM8Chr07	19000001	20000000	6	INV
LM8Chr07	20000001	21000000	0	INV
LM8Chr07	21000001	22000000	0	INV
LM8Chr07	22000001	23000000	6	INV
LM8Chr07	23000001	24000000	0	INV
LM8Chr07	24000001	25000000	6	INV
LM8Chr07	25000001	26000000	0	INV
LM8Chr07	26000001	27000000	0	INV
LM8Chr07	27000001	28000000	2	INV
LM8Chr07	28000001	29000000	2	INV
LM8Chr08	1	1000000	0	INV
LM8Chr08	1000001	2000000	3	INV
LM8Chr08	2000001	3000000	0	INV
LM8Chr08	3000001	4000000	0	INV
LM8Chr08	4000001	5000000	0	INV
LM8Chr08	5000001	6000000	5	INV
LM8Chr08	6000001	7000000	21	INV
LM8Chr08	7000001	8000000	32	INV
LM8Chr08	8000001	9000000	0	INV
LM8Chr08	9000001	10000000	0	INV
LM8Chr08	10000001	11000000	0	INV
LM8Chr08	11000001	12000000	0	INV
LM8Chr08	12000001	13000000	46	INV
LM8Chr08	13000001	14000000	15	INV
LM8Chr08	14000001	15000000	0	INV
LM8Chr08	15000001	16000000	0	INV
LM8Chr08	16000001	17000000	0	INV
LM8Chr08	17000001	18000000	4	INV
LM8Chr08	18000001	19000000	0	INV
LM8Chr08	19000001	20000000	0	INV
LM8Chr08	20000001	21000000	2	INV
LM8Chr08	21000001	22000000	2	INV
LM8Chr08	22000001	23000000	2	INV
LM8Chr08	23000001	24000000	0	INV
LM8Chr08	24000001	25000000	0	INV
LM8Chr08	25000001	26000000	0	INV
LM8Chr08	26000001	27000000	0	INV
LM8Chr08	27000001	28000000	0	INV
LM8Chr08	28000001	29000000	0	INV
LM8Chr08	29000001	30000000	0	INV
LM8Chr09	1	1000000	0	INV
LM8Chr09	1000001	2000000	0	INV
LM8Chr09	2000001	3000000	0	INV
LM8Chr09	3000001	4000000	14	INV
LM8Chr09	4000001	5000000	10	INV
LM8Chr09	5000001	6000000	0	INV
LM8Chr09	6000001	7000000	2	INV
LM8Chr09	7000001	8000000	0	INV
LM8Chr09	8000001	9000000	0	INV
LM8Chr09	9000001	10000000	6	INV
LM8Chr09	10000001	11000000	0	INV
LM8Chr09	11000001	12000000	5	INV
LM8Chr09	12000001	13000000	0	INV
LM8Chr09	13000001	14000000	0	INV
LM8Chr09	14000001	15000000	3	INV
LM8Chr09	15000001	16000000	0	INV
LM8Chr09	16000001	17000000	0	INV
LM8Chr09	17000001	18000000	0	INV
LM8Chr09	18000001	19000000	3	INV
LM8Chr09	19000001	20000000	2	INV
LM8Chr09	20000001	21000000	0	INV
LM8Chr09	21000001	22000000	0	INV
LM8Chr09	22000001	23000000	0	INV
LM8Chr09	23000001	24000000	2	INV
LM8Chr10	1	1000000	0	INV
LM8Chr10	1000001	2000000	0	INV
LM8Chr10	2000001	3000000	10	INV
LM8Chr10	3000001	4000000	2	INV
LM8Chr10	4000001	5000000	0	INV
LM8Chr10	5000001	6000000	0	INV
LM8Chr10	6000001	7000000	0	INV
LM8Chr10	7000001	8000000	2	INV
LM8Chr10	8000001	9000000	0	INV
LM8Chr10	9000001	10000000	4	INV
LM8Chr10	10000001	11000000	0	INV
LM8Chr10	11000001	12000000	2	INV
LM8Chr10	12000001	13000000	0	INV
LM8Chr10	13000001	14000000	2	INV
LM8Chr10	14000001	15000000	0	INV
LM8Chr10	15000001	16000000	0	INV
LM8Chr10	16000001	17000000	0	INV
LM8Chr10	17000001	18000000	3	INV
LM8Chr10	18000001	19000000	0	INV
LM8Chr10	19000001	20000000	0	INV
LM8Chr10	20000001	21000000	0	INV
LM8Chr10	21000001	22000000	0	INV
LM8Chr10	22000001	23000000	0	INV
LM8Chr10	23000001	24000000	0	INV
LM8Chr10	24000001	25000000	0	INV
LM8Chr11	1	1000000	0	INV
LM8Chr11	1000001	2000000	4	INV
LM8Chr11	2000001	3000000	0	INV
LM8Chr11	3000001	4000000	2	INV
LM8Chr11	4000001	5000000	0	INV
LM8Chr11	5000001	6000000	0	INV
LM8Chr11	6000001	7000000	6	INV
LM8Chr11	7000001	8000000	0	INV
LM8Chr11	8000001	9000000	0	INV
LM8Chr11	9000001	10000000	10	INV
LM8Chr11	10000001	11000000	0	INV
LM8Chr11	11000001	12000000	8	INV
LM8Chr11	12000001	13000000	0	INV
LM8Chr11	13000001	14000000	0	INV
LM8Chr11	14000001	15000000	0	INV
LM8Chr11	15000001	16000000	2	INV
LM8Chr11	16000001	17000000	21	INV
LM8Chr11	17000001	18000000	0	INV
LM8Chr11	18000001	19000000	31	INV
LM8Chr11	19000001	20000000	6	INV
LM8Chr11	20000001	21000000	0	INV
LM8Chr11	21000001	22000000	2	INV
LM8Chr11	22000001	23000000	0	INV
LM8Chr11	23000001	24000000	3	INV
LM8Chr11	24000001	25000000	0	INV
LM8Chr11	25000001	26000000	0	INV
LM8Chr11	26000001	27000000	19	INV
LM8Chr11	27000001	28000000	0	INV
LM8Chr11	28000001	29000000	4	INV
LM8Chr11	29000001	30000000	0	INV
LM8Chr12	1	1000000	0	INV
LM8Chr12	1000001	2000000	0	INV
LM8Chr12	2000001	3000000	0	INV
LM8Chr12	3000001	4000000	0	INV
LM8Chr12	4000001	5000000	0	INV
LM8Chr12	5000001	6000000	3	INV
LM8Chr12	6000001	7000000	0	INV
LM8Chr12	7000001	8000000	2	INV
LM8Chr12	8000001	9000000	0	INV
LM8Chr12	9000001	10000000	4	INV
LM8Chr12	10000001	11000000	5	INV
LM8Chr12	11000001	12000000	0	INV
LM8Chr12	12000001	13000000	0	INV
LM8Chr12	13000001	14000000	0	INV
LM8Chr12	14000001	15000000	27	INV
LM8Chr12	15000001	16000000	14	INV
LM8Chr12	16000001	17000000	2	INV
LM8Chr12	17000001	18000000	0	INV
LM8Chr12	18000001	19000000	6	INV
LM8Chr12	19000001	20000000	2	INV
LM8Chr12	20000001	21000000	0	INV
LM8Chr12	21000001	22000000	0	INV
LM8Chr12	22000001	23000000	0	INV
LM8Chr12	23000001	24000000	0	INV
LM8Chr12	24000001	25000000	0	INV
LM8Chr12	25000001	26000000	0	INV
OsaChr01	1	1000000	0	INV
OsaChr01	1000001	2000000	0	INV
OsaChr01	2000001	3000000	3	INV
OsaChr01	3000001	4000000	2	INV
OsaChr01	4000001	5000000	0	INV
OsaChr01	5000001	6000000	0	INV
OsaChr01	6000001	7000000	0	INV
OsaChr01	7000001	8000000	0	INV
OsaChr01	8000001	9000000	0	INV
OsaChr01	9000001	10000000	0	INV
OsaChr01	10000001	11000000	2	INV
OsaChr01	11000001	12000000	0	INV
OsaChr01	12000001	13000000	3	INV
OsaChr01	13000001	14000000	0	INV
OsaChr01	14000001	15000000	4	INV
OsaChr01	15000001	16000000	0	INV
OsaChr01	16000001	17000000	7	INV
OsaChr01	17000001	18000000	0	INV
OsaChr01	18000001	19000000	0	INV
OsaChr01	19000001	20000000	0	INV
OsaChr01	20000001	21000000	0	INV
OsaChr01	21000001	22000000	2	INV
OsaChr01	22000001	23000000	0	INV
OsaChr01	23000001	24000000	0	INV
OsaChr01	24000001	25000000	0	INV
OsaChr01	25000001	26000000	0	INV
OsaChr01	26000001	27000000	0	INV
OsaChr01	27000001	28000000	0	INV
OsaChr01	28000001	29000000	0	INV
OsaChr01	29000001	30000000	0	INV
OsaChr01	30000001	31000000	2	INV
OsaChr01	31000001	32000000	0	INV
OsaChr01	32000001	33000000	0	INV
OsaChr01	33000001	34000000	0	INV
OsaChr01	34000001	35000000	0	INV
OsaChr01	35000001	36000000	0	INV
OsaChr01	36000001	37000000	0	INV
OsaChr01	37000001	38000000	0	INV
OsaChr01	38000001	39000000	0	INV
OsaChr01	39000001	40000000	2	INV
OsaChr01	40000001	41000000	0	INV
OsaChr01	41000001	42000000	0	INV
OsaChr01	42000001	43000000	0	INV
OsaChr01	43000001	44000000	0	INV
OsaChr02	1	1000000	0	INV
OsaChr02	1000001	2000000	0	INV
OsaChr02	2000001	3000000	0	INV
OsaChr02	3000001	4000000	0	INV
OsaChr02	4000001	5000000	0	INV
OsaChr02	5000001	6000000	0	INV
OsaChr02	6000001	7000000	2	INV
OsaChr02	7000001	8000000	0	INV
OsaChr02	8000001	9000000	0	INV
OsaChr02	9000001	10000000	6	INV
OsaChr02	10000001	11000000	0	INV
OsaChr02	11000001	12000000	0	INV
OsaChr02	12000001	13000000	0	INV
OsaChr02	13000001	14000000	2	INV
OsaChr02	14000001	15000000	0	INV
OsaChr02	15000001	16000000	0	INV
OsaChr02	16000001	17000000	0	INV
OsaChr02	17000001	18000000	0	INV
OsaChr02	18000001	19000000	2	INV
OsaChr02	19000001	20000000	0	INV
OsaChr02	20000001	21000000	0	INV
OsaChr02	21000001	22000000	0	INV
OsaChr02	22000001	23000000	0	INV
OsaChr02	23000001	24000000	0	INV
OsaChr02	24000001	25000000	2	INV
OsaChr02	25000001	26000000	0	INV
OsaChr02	26000001	27000000	0	INV
OsaChr02	27000001	28000000	0	INV
OsaChr02	28000001	29000000	0	INV
OsaChr02	29000001	30000000	0	INV
OsaChr02	30000001	31000000	0	INV
OsaChr02	31000001	32000000	0	INV
OsaChr02	32000001	33000000	0	INV
OsaChr02	33000001	34000000	4	INV
OsaChr02	34000001	35000000	0	INV
OsaChr02	35000001	36000000	0	INV
OsaChr03	1	1000000	4	INV
OsaChr03	1000001	2000000	0	INV
OsaChr03	2000001	3000000	0	INV
OsaChr03	3000001	4000000	0	INV
OsaChr03	4000001	5000000	0	INV
OsaChr03	5000001	6000000	6	INV
OsaChr03	6000001	7000000	2	INV
OsaChr03	7000001	8000000	0	INV
OsaChr03	8000001	9000000	0	INV
OsaChr03	9000001	10000000	0	INV
OsaChr03	10000001	11000000	0	INV
OsaChr03	11000001	12000000	0	INV
[truncated: 1,812 more rows]

## Sheet: Table S5
Table S5 The structure variations in LM8 vs R498
Chromosomes	Location		Variation density	Variation type
LM8Chr01	1	1000000	51	DEL
LM8Chr01	1000001	2000000	38	DEL
LM8Chr01	2000001	3000000	52	DEL
LM8Chr01	3000001	4000000	45	DEL
LM8Chr01	4000001	5000000	23	DEL
LM8Chr01	5000001	6000000	35	DEL
LM8Chr01	6000001	7000000	22	DEL
LM8Chr01	7000001	8000000	38	DEL
LM8Chr01	8000001	9000000	5	DEL
LM8Chr01	9000001	10000000	2	DEL
LM8Chr01	10000001	11000000	10	DEL
LM8Chr01	11000001	12000000	15	DEL
LM8Chr01	12000001	13000000	10	DEL
LM8Chr01	13000001	14000000	27	DEL
LM8Chr01	14000001	15000000	36	DEL
LM8Chr01	15000001	16000000	41	DEL
LM8Chr01	16000001	17000000	61	DEL
LM8Chr01	17000001	18000000	30	DEL
LM8Chr01	18000001	19000000	37	DEL
LM8Chr01	19000001	20000000	25	DEL
LM8Chr01	20000001	21000000	4	DEL
LM8Chr01	21000001	22000000	11	DEL
LM8Chr01	22000001	23000000	48	DEL
LM8Chr01	23000001	24000000	42	DEL
LM8Chr01	24000001	25000000	38	DEL
LM8Chr01	25000001	26000000	36	DEL
LM8Chr01	26000001	27000000	7	DEL
LM8Chr01	27000001	28000000	27	DEL
LM8Chr01	28000001	29000000	27	DEL
LM8Chr01	29000001	30000000	12	DEL
LM8Chr01	30000001	31000000	38	DEL
LM8Chr01	31000001	32000000	38	DEL
LM8Chr01	32000001	33000000	10	DEL
LM8Chr01	33000001	34000000	44	DEL
LM8Chr01	34000001	35000000	50	DEL
LM8Chr01	35000001	36000000	31	DEL
LM8Chr01	36000001	37000000	27	DEL
LM8Chr01	37000001	38000000	37	DEL
LM8Chr01	38000001	39000000	31	DEL
LM8Chr01	39000001	40000000	29	DEL
LM8Chr01	40000001	41000000	16	DEL
LM8Chr01	41000001	42000000	24	DEL
LM8Chr01	42000001	43000000	34	DEL
LM8Chr01	43000001	44000000	31	DEL
LM8Chr02	1	1000000	37	DEL
LM8Chr02	1000001	2000000	0	DEL
LM8Chr02	2000001	3000000	41	DEL
LM8Chr02	3000001	4000000	7	DEL
LM8Chr02	4000001	5000000	24	DEL
LM8Chr02	5000001	6000000	14	DEL
LM8Chr02	6000001	7000000	53	DEL
LM8Chr02	7000001	8000000	36	DEL
LM8Chr02	8000001	9000000	24	DEL
LM8Chr02	9000001	10000000	51	DEL
LM8Chr02	10000001	11000000	36	DEL
LM8Chr02	11000001	12000000	26	DEL
LM8Chr02	12000001	13000000	29	DEL
LM8Chr02	13000001	14000000	28	DEL
LM8Chr02	14000001	15000000	21	DEL
LM8Chr02	15000001	16000000	27	DEL
LM8Chr02	16000001	17000000	34	DEL
LM8Chr02	17000001	18000000	24	DEL
LM8Chr02	18000001	19000000	20	DEL
LM8Chr02	19000001	20000000	10	DEL
LM8Chr02	20000001	21000000	23	DEL
LM8Chr02	21000001	22000000	58	DEL
LM8Chr02	22000001	23000000	38	DEL
LM8Chr02	23000001	24000000	6	DEL
LM8Chr02	24000001	25000000	18	DEL
LM8Chr02	25000001	26000000	41	DEL
LM8Chr02	26000001	27000000	31	DEL
LM8Chr02	27000001	28000000	37	DEL
LM8Chr02	28000001	29000000	30	DEL
LM8Chr02	29000001	30000000	38	DEL
LM8Chr02	30000001	31000000	37	DEL
LM8Chr02	31000001	32000000	18	DEL
LM8Chr02	32000001	33000000	23	DEL
LM8Chr02	33000001	34000000	35	DEL
LM8Chr02	34000001	35000000	39	DEL
LM8Chr02	35000001	36000000	23	DEL
LM8Chr02	36000001	37000000	1	DEL
LM8Chr03	1	1000000	30	DEL
LM8Chr03	1000001	2000000	4	DEL
LM8Chr03	2000001	3000000	13	DEL
LM8Chr03	3000001	4000000	33	DEL
LM8Chr03	4000001	5000000	41	DEL
LM8Chr03	5000001	6000000	17	DEL
LM8Chr03	6000001	7000000	8	DEL
LM8Chr03	7000001	8000000	6	DEL
LM8Chr03	8000001	9000000	23	DEL
LM8Chr03	9000001	10000000	13	DEL
LM8Chr03	10000001	11000000	23	DEL
LM8Chr03	11000001	12000000	15	DEL
LM8Chr03	12000001	13000000	19	DEL
LM8Chr03	13000001	14000000	16	DEL
LM8Chr03	14000001	15000000	9	DEL
LM8Chr03	15000001	16000000	18	DEL
LM8Chr03	16000001	17000000	36	DEL
LM8Chr03	17000001	18000000	28	DEL
LM8Chr03	18000001	19000000	41	DEL
LM8Chr03	19000001	20000000	24	DEL
LM8Chr03	20000001	21000000	24	DEL
LM8Chr03	21000001	22000000	28	DEL
LM8Chr03	22000001	23000000	30	DEL
LM8Chr03	23000001	24000000	41	DEL
LM8Chr03	24000001	25000000	33	DEL
LM8Chr03	25000001	26000000	44	DEL
LM8Chr03	26000001	27000000	35	DEL
LM8Chr03	27000001	28000000	30	DEL
LM8Chr03	28000001	29000000	45	DEL
LM8Chr03	29000001	30000000	31	DEL
LM8Chr03	30000001	31000000	27	DEL
LM8Chr03	31000001	32000000	30	DEL
LM8Chr03	32000001	33000000	32	DEL
LM8Chr03	33000001	34000000	23	DEL
LM8Chr03	34000001	35000000	26	DEL
LM8Chr03	35000001	36000000	26	DEL
LM8Chr03	36000001	37000000	26	DEL
LM8Chr03	37000001	38000000	35	DEL
LM8Chr03	38000001	39000000	22	DEL
LM8Chr04	1	1000000	52	DEL
LM8Chr04	1000001	2000000	50	DEL
LM8Chr04	2000001	3000000	38	DEL
LM8Chr04	3000001	4000000	50	DEL
LM8Chr04	4000001	5000000	25	DEL
LM8Chr04	5000001	6000000	31	DEL
LM8Chr04	6000001	7000000	16	DEL
LM8Chr04	7000001	8000000	4	DEL
LM8Chr04	8000001	9000000	35	DEL
LM8Chr04	9000001	10000000	33	DEL
LM8Chr04	10000001	11000000	37	DEL
LM8Chr04	11000001	12000000	44	DEL
LM8Chr04	12000001	13000000	36	DEL
LM8Chr04	13000001	14000000	13	DEL
LM8Chr04	14000001	15000000	25	DEL
LM8Chr04	15000001	16000000	36	DEL
LM8Chr04	16000001	17000000	24	DEL
LM8Chr04	17000001	18000000	10	DEL
LM8Chr04	18000001	19000000	18	DEL
LM8Chr04	19000001	20000000	52	DEL
LM8Chr04	20000001	21000000	24	DEL
LM8Chr04	21000001	22000000	26	DEL
LM8Chr04	22000001	23000000	31	DEL
LM8Chr04	23000001	24000000	28	DEL
LM8Chr04	24000001	25000000	4	DEL
LM8Chr04	25000001	26000000	14	DEL
LM8Chr04	26000001	27000000	27	DEL
LM8Chr04	27000001	28000000	31	DEL
LM8Chr04	28000001	29000000	42	DEL
LM8Chr04	29000001	30000000	22	DEL
LM8Chr04	30000001	31000000	36	DEL
LM8Chr04	31000001	32000000	23	DEL
LM8Chr04	32000001	33000000	13	DEL
LM8Chr04	33000001	34000000	30	DEL
LM8Chr04	34000001	35000000	0	DEL
LM8Chr05	1	1000000	26	DEL
LM8Chr05	1000001	2000000	47	DEL
LM8Chr05	2000001	3000000	51	DEL
LM8Chr05	3000001	4000000	46	DEL
LM8Chr05	4000001	5000000	58	DEL
LM8Chr05	5000001	6000000	28	DEL
LM8Chr05	6000001	7000000	24	DEL
LM8Chr05	7000001	8000000	20	DEL
LM8Chr05	8000001	9000000	45	DEL
LM8Chr05	9000001	10000000	29	DEL
LM8Chr05	10000001	11000000	3	DEL
LM8Chr05	11000001	12000000	4	DEL
LM8Chr05	12000001	13000000	2	DEL
LM8Chr05	13000001	14000000	7	DEL
LM8Chr05	14000001	15000000	36	DEL
LM8Chr05	15000001	16000000	8	DEL
LM8Chr05	16000001	17000000	12	DEL
LM8Chr05	17000001	18000000	23	DEL
LM8Chr05	18000001	19000000	35	DEL
LM8Chr05	19000001	20000000	24	DEL
LM8Chr05	20000001	21000000	35	DEL
LM8Chr05	21000001	22000000	21	DEL
LM8Chr05	22000001	23000000	32	DEL
LM8Chr05	23000001	24000000	31	DEL
LM8Chr05	24000001	25000000	27	DEL
LM8Chr05	25000001	26000000	40	DEL
LM8Chr05	26000001	27000000	34	DEL
LM8Chr05	27000001	28000000	31	DEL
LM8Chr05	28000001	29000000	29	DEL
LM8Chr05	29000001	30000000	37	DEL
LM8Chr05	30000001	31000000	2	DEL
LM8Chr06	1	1000000	21	DEL
LM8Chr06	1000001	2000000	9	DEL
LM8Chr06	2000001	3000000	1	DEL
LM8Chr06	3000001	4000000	17	DEL
LM8Chr06	4000001	5000000	22	DEL
LM8Chr06	5000001	6000000	49	DEL
LM8Chr06	6000001	7000000	57	DEL
LM8Chr06	7000001	8000000	68	DEL
LM8Chr06	8000001	9000000	64	DEL
LM8Chr06	9000001	10000000	42	DEL
LM8Chr06	10000001	11000000	43	DEL
LM8Chr06	11000001	12000000	27	DEL
LM8Chr06	12000001	13000000	53	DEL
LM8Chr06	13000001	14000000	37	DEL
LM8Chr06	14000001	15000000	39	DEL
LM8Chr06	15000001	16000000	45	DEL
LM8Chr06	16000001	17000000	29	DEL
LM8Chr06	17000001	18000000	43	DEL
LM8Chr06	18000001	19000000	33	DEL
LM8Chr06	19000001	20000000	31	DEL
LM8Chr06	20000001	21000000	26	DEL
LM8Chr06	21000001	22000000	42	DEL
LM8Chr06	22000001	23000000	74	DEL
LM8Chr06	23000001	24000000	58	DEL
LM8Chr06	24000001	25000000	38	DEL
LM8Chr06	25000001	26000000	21	DEL
LM8Chr06	26000001	27000000	34	DEL
LM8Chr06	27000001	28000000	17	DEL
LM8Chr06	28000001	29000000	40	DEL
LM8Chr06	29000001	30000000	27	DEL
LM8Chr06	30000001	31000000	40	DEL
LM8Chr06	31000001	32000000	8	DEL
LM8Chr07	1	1000000	5	DEL
LM8Chr07	1000001	2000000	45	DEL
LM8Chr07	2000001	3000000	21	DEL
LM8Chr07	3000001	4000000	16	DEL
LM8Chr07	4000001	5000000	37	DEL
LM8Chr07	5000001	6000000	30	DEL
LM8Chr07	6000001	7000000	28	DEL
LM8Chr07	7000001	8000000	34	DEL
LM8Chr07	8000001	9000000	42	DEL
LM8Chr07	9000001	10000000	43	DEL
LM8Chr07	10000001	11000000	74	DEL
LM8Chr07	11000001	12000000	46	DEL
LM8Chr07	12000001	13000000	60	DEL
LM8Chr07	13000001	14000000	46	DEL
LM8Chr07	14000001	15000000	47	DEL
LM8Chr07	15000001	16000000	39	DEL
LM8Chr07	16000001	17000000	45	DEL
LM8Chr07	17000001	18000000	41	DEL
LM8Chr07	18000001	19000000	35	DEL
LM8Chr07	19000001	20000000	33	DEL
LM8Chr07	20000001	21000000	55	DEL
LM8Chr07	21000001	22000000	54	DEL
LM8Chr07	22000001	23000000	56	DEL
LM8Chr07	23000001	24000000	25	DEL
LM8Chr07	24000001	25000000	33	DEL
LM8Chr07	25000001	26000000	35	DEL
LM8Chr07	26000001	27000000	39	DEL
LM8Chr07	27000001	28000000	25	DEL
LM8Chr07	28000001	29000000	15	DEL
LM8Chr08	1	1000000	31	DEL
LM8Chr08	1000001	2000000	43	DEL
LM8Chr08	2000001	3000000	11	DEL
LM8Chr08	3000001	4000000	39	DEL
LM8Chr08	4000001	5000000	55	DEL
LM8Chr08	5000001	6000000	52	DEL
LM8Chr08	6000001	7000000	32	DEL
LM8Chr08	7000001	8000000	19	DEL
LM8Chr08	8000001	9000000	58	DEL
LM8Chr08	9000001	10000000	59	DEL
LM8Chr08	10000001	11000000	45	DEL
LM8Chr08	11000001	12000000	49	DEL
LM8Chr08	12000001	13000000	50	DEL
LM8Chr08	13000001	14000000	42	DEL
LM8Chr08	14000001	15000000	38	DEL
LM8Chr08	15000001	16000000	43	DEL
LM8Chr08	16000001	17000000	32	DEL
LM8Chr08	17000001	18000000	25	DEL
LM8Chr08	18000001	19000000	27	DEL
LM8Chr08	19000001	20000000	30	DEL
LM8Chr08	20000001	21000000	36	DEL
LM8Chr08	21000001	22000000	27	DEL
LM8Chr08	22000001	23000000	17	DEL
LM8Chr08	23000001	24000000	8	DEL
LM8Chr08	24000001	25000000	11	DEL
LM8Chr08	25000001	26000000	4	DEL
LM8Chr08	26000001	27000000	23	DEL
LM8Chr08	27000001	28000000	31	DEL
LM8Chr08	28000001	29000000	39	DEL
LM8Chr08	29000001	30000000	21	DEL
LM8Chr09	1	1000000	27	DEL
LM8Chr09	1000001	2000000	54	DEL
LM8Chr09	2000001	3000000	51	DEL
LM8Chr09	3000001	4000000	43	DEL
LM8Chr09	4000001	5000000	30	DEL
LM8Chr09	5000001	6000000	44	DEL
LM8Chr09	6000001	7000000	36	DEL
LM8Chr09	7000001	8000000	41	DEL
LM8Chr09	8000001	9000000	28	DEL
LM8Chr09	9000001	10000000	35	DEL
LM8Chr09	10000001	11000000	37	DEL
LM8Chr09	11000001	12000000	53	DEL
LM8Chr09	12000001	13000000	30	DEL
LM8Chr09	13000001	14000000	43	DEL
LM8Chr09	14000001	15000000	36	DEL
LM8Chr09	15000001	16000000	39	DEL
LM8Chr09	16000001	17000000	36	DEL
LM8Chr09	17000001	18000000	24	DEL
LM8Chr09	18000001	19000000	20	DEL
LM8Chr09	19000001	20000000	26	DEL
LM8Chr09	20000001	21000000	33	DEL
LM8Chr09	21000001	22000000	23	DEL
LM8Chr09	22000001	23000000	28	DEL
LM8Chr09	23000001	24000000	2	DEL
LM8Chr10	1	1000000	43	DEL
LM8Chr10	1000001	2000000	53	DEL
LM8Chr10	2000001	3000000	65	DEL
LM8Chr10	3000001	4000000	42	DEL
LM8Chr10	4000001	5000000	35	DEL
LM8Chr10	5000001	6000000	35	DEL
LM8Chr10	6000001	7000000	22	DEL
LM8Chr10	7000001	8000000	18	DEL
LM8Chr10	8000001	9000000	18	DEL
LM8Chr10	9000001	10000000	29	DEL
LM8Chr10	10000001	11000000	28	DEL
LM8Chr10	11000001	12000000	29	DEL
LM8Chr10	12000001	13000000	39	DEL
LM8Chr10	13000001	14000000	37	DEL
LM8Chr10	14000001	15000000	47	DEL
LM8Chr10	15000001	16000000	43	DEL
LM8Chr10	16000001	17000000	32	DEL
LM8Chr10	17000001	18000000	33	DEL
LM8Chr10	18000001	19000000	27	DEL
LM8Chr10	19000001	20000000	34	DEL
LM8Chr10	20000001	21000000	26	DEL
LM8Chr10	21000001	22000000	31	DEL
LM8Chr10	22000001	23000000	18	DEL
LM8Chr10	23000001	24000000	37	DEL
LM8Chr10	24000001	25000000	2	DEL
LM8Chr11	1	1000000	15	DEL
LM8Chr11	1000001	2000000	21	DEL
LM8Chr11	2000001	3000000	16	DEL
LM8Chr11	3000001	4000000	25	DEL
LM8Chr11	4000001	5000000	42	DEL
LM8Chr11	5000001	6000000	59	DEL
LM8Chr11	6000001	7000000	44	DEL
LM8Chr11	7000001	8000000	37	DEL
LM8Chr11	8000001	9000000	36	DEL
LM8Chr11	9000001	10000000	51	DEL
LM8Chr11	10000001	11000000	41	DEL
LM8Chr11	11000001	12000000	35	DEL
LM8Chr11	12000001	13000000	31	DEL
LM8Chr11	13000001	14000000	43	DEL
LM8Chr11	14000001	15000000	42	DEL
LM8Chr11	15000001	16000000	29	DEL
LM8Chr11	16000001	17000000	54	DEL
LM8Chr11	17000001	18000000	37	DEL
LM8Chr11	18000001	19000000	50	DEL
LM8Chr11	19000001	20000000	43	DEL
LM8Chr11	20000001	21000000	47	DEL
LM8Chr11	21000001	22000000	51	DEL
LM8Chr11	22000001	23000000	59	DEL
LM8Chr11	23000001	24000000	30	DEL
LM8Chr11	24000001	25000000	57	DEL
LM8Chr11	25000001	26000000	29	DEL
LM8Chr11	26000001	27000000	44	DEL
LM8Chr11	27000001	28000000	32	DEL
LM8Chr11	28000001	29000000	52	DEL
LM8Chr11	29000001	30000000	2	DEL
LM8Chr12	1	1000000	35	DEL
LM8Chr12	1000001	2000000	30	DEL
LM8Chr12	2000001	3000000	29	DEL
LM8Chr12	3000001	4000000	39	DEL
LM8Chr12	4000001	5000000	47	DEL
LM8Chr12	5000001	6000000	38	DEL
LM8Chr12	6000001	7000000	24	DEL
LM8Chr12	7000001	8000000	37	DEL
LM8Chr12	8000001	9000000	6	DEL
LM8Chr12	9000001	10000000	31	DEL
LM8Chr12	10000001	11000000	63	DEL
LM8Chr12	11000001	12000000	39	DEL
LM8Chr12	12000001	13000000	45	DEL
LM8Chr12	13000001	14000000	44	DEL
LM8Chr12	14000001	15000000	36	DEL
LM8Chr12	15000001	16000000	58	DEL
LM8Chr12	16000001	17000000	49	DEL
LM8Chr12	17000001	18000000	51	DEL
LM8Chr12	18000001	19000000	46	DEL
LM8Chr12	19000001	20000000	32	DEL
LM8Chr12	20000001	21000000	46	DEL
LM8Chr12	21000001	22000000	39	DEL
LM8Chr12	22000001	23000000	18	DEL
LM8Chr12	23000001	24000000	7	DEL
LM8Chr12	24000001	25000000	58	DEL
LM8Chr12	25000001	26000000	46	DEL
R498Chr01	1	1000000	53	DEL
R498Chr01	1000001	2000000	31	DEL
R498Chr01	2000001	3000000	57	DEL
R498Chr01	3000001	4000000	45	DEL
R498Chr01	4000001	5000000	24	DEL
R498Chr01	5000001	6000000	39	DEL
R498Chr01	6000001	7000000	20	DEL
R498Chr01	7000001	8000000	38	DEL
R498Chr01	8000001	9000000	5	DEL
R498Chr01	9000001	10000000	2	DEL
R498Chr01	10000001	11000000	9	DEL
R498Chr01	11000001	12000000	16	DEL
R498Chr01	12000001	13000000	9	DEL
R498Chr01	13000001	14000000	25	DEL
R498Chr01	14000001	15000000	29	DEL
R498Chr01	15000001	16000000	40	DEL
R498Chr01	16000001	17000000	65	DEL
R498Chr01	17000001	18000000	35	DEL
R498Chr01	18000001	19000000	33	DEL
R498Chr01	19000001	20000000	26	DEL
R498Chr01	20000001	21000000	8	DEL
R498Chr01	21000001	22000000	6	DEL
R498Chr01	22000001	23000000	28	DEL
R498Chr01	23000001	24000000	36	DEL
R498Chr01	24000001	25000000	50	DEL
R498Chr01	25000001	26000000	41	DEL
R498Chr01	26000001	27000000	23	DEL
R498Chr01	27000001	28000000	10	DEL
R498Chr01	28000001	29000000	22	DEL
R498Chr01	29000001	30000000	27	DEL
R498Chr01	30000001	31000000	16	DEL
R498Chr01	31000001	32000000	54	DEL
R498Chr01	32000001	33000000	20	DEL
R498Chr01	33000001	34000000	20	DEL
R498Chr01	34000001	35000000	54	DEL
R498Chr01	35000001	36000000	35	DEL
R498Chr01	36000001	37000000	26	DEL
R498Chr01	37000001	38000000	40	DEL
R498Chr01	38000001	39000000	33	DEL
R498Chr01	39000001	40000000	36	DEL
R498Chr01	40000001	41000000	14	DEL
R498Chr01	41000001	42000000	17	DEL
R498Chr01	42000001	43000000	21	DEL
R498Chr01	43000001	44000000	36	DEL
R498Chr01	44000001	45000000	21	DEL
R498Chr02	1	1000000	37	DEL
R498Chr02	1000001	2000000	1	DEL
R498Chr02	2000001	3000000	38	DEL
R498Chr02	3000001	4000000	8	DEL
R498Chr02	4000001	5000000	20	DEL
R498Chr02	5000001	6000000	15	DEL
R498Chr02	6000001	7000000	56	DEL
R498Chr02	7000001	8000000	32	DEL
R498Chr02	8000001	9000000	25	DEL
R498Chr02	9000001	10000000	68	DEL
R498Chr02	10000001	11000000	27	DEL
R498Chr02	11000001	12000000	27	DEL
R498Chr02	12000001	13000000	22	DEL
R498Chr02	13000001	14000000	28	DEL
R498Chr02	14000001	15000000	18	DEL
R498Chr02	15000001	16000000	13	DEL
R498Chr02	16000001	17000000	35	DEL
R498Chr02	17000001	18000000	23	DEL
R498Chr02	18000001	19000000	16	DEL
R498Chr02	19000001	20000000	18	DEL
R498Chr02	20000001	21000000	14	DEL
R498Chr02	21000001	22000000	9	DEL
R498Chr02	22000001	23000000	44	DEL
R498Chr02	23000001	24000000	64	DEL
R498Chr02	24000001	25000000	2	DEL
R498Chr02	25000001	26000000	7	DEL
R498Chr02	26000001	27000000	35	DEL
R498Chr02	27000001	28000000	38	DEL
R498Chr02	28000001	29000000	26	DEL
R498Chr02	29000001	30000000	38	DEL
R498Chr02	30000001	31000000	36	DEL
R498Chr02	31000001	32000000	32	DEL
R498Chr02	32000001	33000000	30	DEL
R498Chr02	33000001	34000000	26	DEL
R498Chr02	34000001	35000000	16	DEL
R498Chr02	35000001	36000000	41	DEL
R498Chr02	36000001	37000000	31	DEL
R498Chr02	37000001	38000000	22	DEL
R498Chr03	1	1000000	30	DEL
R498Chr03	1000001	2000000	4	DEL
R498Chr03	2000001	3000000	11	DEL
R498Chr03	3000001	4000000	36	DEL
R498Chr03	4000001	5000000	32	DEL
R498Chr03	5000001	6000000	26	DEL
R498Chr03	6000001	7000000	7	DEL
R498Chr03	7000001	8000000	6	DEL
R498Chr03	8000001	9000000	23	DEL
R498Chr03	9000001	10000000	13	DEL
R498Chr03	10000001	11000000	17	DEL
R498Chr03	11000001	12000000	18	DEL
R498Chr03	12000001	13000000	21	DEL
R498Chr03	13000001	14000000	21	DEL
R498Chr03	14000001	15000000	5	DEL
R498Chr03	15000001	16000000	18	DEL
R498Chr03	16000001	17000000	37	DEL
R498Chr03	17000001	18000000	33	DEL
R498Chr03	18000001	19000000	37	DEL
R498Chr03	19000001	20000000	22	DEL
R498Chr03	20000001	21000000	25	DEL
R498Chr03	21000001	22000000	17	DEL
R498Chr03	22000001	23000000	27	DEL
R498Chr03	23000001	24000000	33	DEL
R498Chr03	24000001	25000000	38	DEL
R498Chr03	25000001	26000000	31	DEL
R498Chr03	26000001	27000000	34	DEL
R498Chr03	27000001	28000000	37	DEL
R498Chr03	28000001	29000000	35	DEL
R498Chr03	29000001	30000000	48	DEL
R498Chr03	30000001	31000000	24	DEL
R498Chr03	31000001	32000000	38	DEL
R498Chr03	32000001	33000000	19	DEL
R498Chr03	33000001	34000000	29	DEL
R498Chr03	34000001	35000000	34	DEL
R498Chr03	35000001	36000000	24	DEL
R498Chr03	36000001	37000000	17	DEL
R498Chr03	37000001	38000000	45	DEL
R498Chr03	38000001	39000000	17	DEL
R498Chr03	39000001	40000000	16	DEL
R498Chr04	1	1000000	56	DEL
R498Chr04	1000001	2000000	44	DEL
R498Chr04	2000001	3000000	42	DEL
R498Chr04	3000001	4000000	48	DEL
R498Chr04	4000001	5000000	24	DEL
R498Chr04	5000001	6000000	30	DEL
R498Chr04	6000001	7000000	12	DEL
R498Chr04	7000001	8000000	5	DEL
R498Chr04	8000001	9000000	26	DEL
R498Chr04	9000001	10000000	27	DEL
R498Chr04	10000001	11000000	16	DEL
R498Chr04	11000001	12000000	34	DEL
R498Chr04	12000001	13000000	37	DEL
R498Chr04	13000001	14000000	37	DEL
R498Chr04	14000001	15000000	20	DEL
R498Chr04	15000001	16000000	5	DEL
R498Chr04	16000001	17000000	44	DEL
R498Chr04	17000001	18000000	37	DEL
R498Chr04	18000001	19000000	3	DEL
R498Chr04	19000001	20000000	20	DEL
R498Chr04	20000001	21000000	26	DEL
R498Chr04	21000001	22000000	43	DEL
R498Chr04	22000001	23000000	30	DEL
R498Chr04	23000001	24000000	29	DEL
R498Chr04	24000001	25000000	28	DEL
R498Chr04	25000001	26000000	14	DEL
R498Chr04	26000001	27000000	7	DEL
R498Chr04	27000001	28000000	19	DEL
R498Chr04	28000001	29000000	26	DEL
R498Chr04	29000001	30000000	36	DEL
R498Chr04	30000001	31000000	33	DEL
R498Chr04	31000001	32000000	28	DEL
R498Chr04	32000001	33000000	40	DEL
R498Chr04	33000001	34000000	17	DEL
R498Chr04	34000001	35000000	11	DEL
R498Chr04	35000001	36000000	26	DEL
R498Chr05	1	1000000	27	DEL
R498Chr05	1000001	2000000	46	DEL
R498Chr05	2000001	3000000	49	DEL
R498Chr05	3000001	4000000	48	DEL
R498Chr05	4000001	5000000	42	DEL
R498Chr05	5000001	6000000	43	DEL
R498Chr05	6000001	7000000	15	DEL
R498Chr05	7000001	8000000	24	DEL
R498Chr05	8000001	9000000	39	DEL
R498Chr05	9000001	10000000	40	DEL
R498Chr05	10000001	11000000	3	DEL
R498Chr05	11000001	12000000	1	DEL
R498Chr05	12000001	13000000	5	DEL
R498Chr05	13000001	14000000	2	DEL
R498Chr05	14000001	15000000	31	DEL
R498Chr05	15000001	16000000	20	DEL
R498Chr05	16000001	17000000	5	DEL
R498Chr05	17000001	18000000	9	DEL
R498Chr05	18000001	19000000	29	DEL
R498Chr05	19000001	20000000	31	DEL
R498Chr05	20000001	21000000	21	DEL
R498Chr05	21000001	22000000	37	DEL
R498Chr05	22000001	23000000	19	DEL
R498Chr05	23000001	24000000	31	DEL
R498Chr05	24000001	25000000	30	DEL
R498Chr05	25000001	26000000	31	DEL
R498Chr05	26000001	27000000	37	DEL
R498Chr05	27000001	28000000	33	DEL
R498Chr05	28000001	29000000	34	DEL
R498Chr05	29000001	30000000	27	DEL
R498Chr05	30000001	31000000	36	DEL
R498Chr05	31000001	32000000	2	DEL
R498Chr06	1	1000000	21	DEL
R498Chr06	1000001	2000000	8	DEL
R498Chr06	2000001	3000000	1	DEL
R498Chr06	3000001	4000000	16	DEL
R498Chr06	4000001	5000000	23	DEL
R498Chr06	5000001	6000000	45	DEL
R498Chr06	6000001	7000000	47	DEL
R498Chr06	7000001	8000000	68	DEL
R498Chr06	8000001	9000000	63	DEL
R498Chr06	9000001	10000000	42	DEL
R498Chr06	10000001	11000000	44	DEL
R498Chr06	11000001	12000000	37	DEL
R498Chr06	12000001	13000000	48	DEL
R498Chr06	13000001	14000000	32	DEL
R498Chr06	14000001	15000000	42	DEL
R498Chr06	15000001	16000000	43	DEL
R498Chr06	16000001	17000000	21	DEL
R498Chr06	17000001	18000000	48	DEL
R498Chr06	18000001	19000000	37	DEL
R498Chr06	19000001	20000000	31	DEL
R498Chr06	20000001	21000000	29	DEL
R498Chr06	21000001	22000000	22	DEL
R498Chr06	22000001	23000000	30	DEL
R498Chr06	23000001	24000000	65	DEL
R498Chr06	24000001	25000000	58	DEL
R498Chr06	25000001	26000000	36	DEL
R498Chr06	26000001	27000000	28	DEL
R498Chr06	27000001	28000000	32	DEL
R498Chr06	28000001	29000000	23	DEL
R498Chr06	29000001	30000000	35	DEL
R498Chr06	30000001	31000000	25	DEL
R498Chr06	31000001	32000000	40	DEL
R498Chr06	32000001	33000000	15	DEL
R498Chr07	1	1000000	9	DEL
R498Chr07	1000001	2000000	39	DEL
R498Chr07	2000001	3000000	21	DEL
R498Chr07	3000001	4000000	16	DEL
R498Chr07	4000001	5000000	37	DEL
R498Chr07	5000001	6000000	30	DEL
R498Chr07	6000001	7000000	31	DEL
R498Chr07	7000001	8000000	32	DEL
R498Chr07	8000001	9000000	38	DEL
R498Chr07	9000001	10000000	36	DEL
R498Chr07	10000001	11000000	49	DEL
R498Chr07	11000001	12000000	53	DEL
R498Chr07	12000001	13000000	54	DEL
R498Chr07	13000001	14000000	65	DEL
R498Chr07	14000001	15000000	38	DEL
R498Chr07	15000001	16000000	37	DEL
R498Chr07	16000001	17000000	28	DEL
R498Chr07	17000001	18000000	37	DEL
R498Chr07	18000001	19000000	47	DEL
R498Chr07	19000001	20000000	37	DEL
R498Chr07	20000001	21000000	33	DEL
R498Chr07	21000001	22000000	37	DEL
R498Chr07	22000001	23000000	60	DEL
R498Chr07	23000001	24000000	63	DEL
R498Chr07	24000001	25000000	25	DEL
R498Chr07	25000001	26000000	33	DEL
R498Chr07	26000001	27000000	32	DEL
R498Chr07	27000001	28000000	29	DEL
R498Chr07	28000001	29000000	39	DEL
R498Chr07	29000001	30000000	17	DEL
R498Chr07	30000001	31000000	2	DEL
R498Chr08	1	1000000	33	DEL
R498Chr08	1000001	2000000	44	DEL
R498Chr08	2000001	3000000	8	DEL
R498Chr08	3000001	4000000	44	DEL
R498Chr08	4000001	5000000	51	DEL
R498Chr08	5000001	6000000	58	DEL
R498Chr08	6000001	7000000	27	DEL
R498Chr08	7000001	8000000	28	DEL
R498Chr08	8000001	9000000	67	DEL
R498Chr08	9000001	10000000	56	DEL
R498Chr08	10000001	11000000	41	DEL
R498Chr08	11000001	12000000	67	DEL
R498Chr08	12000001	13000000	33	DEL
R498Chr08	13000001	14000000	25	DEL
R498Chr08	14000001	15000000	20	DEL
R498Chr08	15000001	16000000	41	DEL
R498Chr08	16000001	17000000	53	DEL
R498Chr08	17000001	18000000	16	DEL
R498Chr08	18000001	19000000	24	DEL
R498Chr08	19000001	20000000	38	DEL
R498Chr08	20000001	21000000	40	DEL
R498Chr08	21000001	22000000	23	DEL
R498Chr08	22000001	23000000	24	DEL
R498Chr08	23000001	24000000	8	DEL
R498Chr08	24000001	25000000	6	DEL
R498Chr08	25000001	26000000	9	DEL
R498Chr08	26000001	27000000	19	DEL
R498Chr08	27000001	28000000	25	DEL
R498Chr08	28000001	29000000	39	DEL
R498Chr08	29000001	30000000	30	DEL
R498Chr09	1	1000000	32	DEL
R498Chr09	1000001	2000000	47	DEL
R498Chr09	2000001	3000000	49	DEL
R498Chr09	3000001	4000000	35	DEL
R498Chr09	4000001	5000000	35	DEL
R498Chr09	5000001	6000000	34	DEL
R498Chr09	6000001	7000000	40	DEL
R498Chr09	7000001	8000000	39	DEL
R498Chr09	8000001	9000000	22	DEL
R498Chr09	9000001	10000000	21	DEL
R498Chr09	10000001	11000000	31	DEL
R498Chr09	11000001	12000000	40	DEL
R498Chr09	12000001	13000000	40	DEL
R498Chr09	13000001	14000000	36	DEL
R498Chr09	14000001	15000000	37	DEL
R498Chr09	15000001	16000000	42	DEL
R498Chr09	16000001	17000000	38	DEL
R498Chr09	17000001	18000000	37	DEL
R498Chr09	18000001	19000000	25	DEL
R498Chr09	19000001	20000000	21	DEL
R498Chr09	20000001	21000000	18	DEL
R498Chr09	21000001	22000000	30	DEL
R498Chr09	22000001	23000000	24	DEL
R498Chr09	23000001	24000000	26	DEL
R498Chr09	24000001	25000000	20	DEL
R498Chr10	1	1000000	38	DEL
R498Chr10	1000001	2000000	44	DEL
R498Chr10	2000001	3000000	65	DEL
R498Chr10	3000001	4000000	47	DEL
R498Chr10	4000001	5000000	29	DEL
R498Chr10	5000001	6000000	41	DEL
R498Chr10	6000001	7000000	26	DEL
R498Chr10	7000001	8000000	23	DEL
R498Chr10	8000001	9000000	15	DEL
R498Chr10	9000001	10000000	14	DEL
R498Chr10	10000001	11000000	13	DEL
R498Chr10	11000001	12000000	25	DEL
R498Chr10	12000001	13000000	23	DEL
R498Chr10	13000001	14000000	40	DEL
R498Chr10	14000001	15000000	41	DEL
R498Chr10	15000001	16000000	40	DEL
R498Chr10	16000001	17000000	56	DEL
R498Chr10	17000001	18000000	31	DEL
R498Chr10	18000001	19000000	27	DEL
R498Chr10	19000001	20000000	29	DEL
R498Chr10	20000001	21000000	25	DEL
R498Chr10	21000001	22000000	37	DEL
R498Chr10	22000001	23000000	23	DEL
R498Chr10	23000001	24000000	31	DEL
R498Chr10	24000001	25000000	19	DEL
R498Chr10	25000001	26000000	21	DEL
R498Chr11	1	1000000	15	DEL
R498Chr11	1000001	2000000	21	DEL
R498Chr11	2000001	3000000	19	DEL
R498Chr11	3000001	4000000	21	DEL
R498Chr11	4000001	5000000	42	DEL
R498Chr11	5000001	6000000	55	DEL
R498Chr11	6000001	7000000	44	DEL
R498Chr11	7000001	8000000	39	DEL
R498Chr11	8000001	9000000	38	DEL
R498Chr11	9000001	10000000	29	DEL
R498Chr11	10000001	11000000	36	DEL
R498Chr11	11000001	12000000	31	DEL
R498Chr11	12000001	13000000	30	DEL
R498Chr11	13000001	14000000	15	DEL
R498Chr11	14000001	15000000	30	DEL
R498Chr11	15000001	16000000	45	DEL
R498Chr11	16000001	17000000	25	DEL
R498Chr11	17000001	18000000	19	DEL
R498Chr11	18000001	19000000	42	DEL
R498Chr11	19000001	20000000	39	DEL
R498Chr11	20000001	21000000	37	DEL
R498Chr11	21000001	22000000	39	DEL
R498Chr11	22000001	23000000	40	DEL
R498Chr11	23000001	24000000	26	DEL
R498Chr11	24000001	25000000	69	DEL
R498Chr11	25000001	26000000	60	DEL
R498Chr11	26000001	27000000	49	DEL
R498Chr11	27000001	28000000	44	DEL
R498Chr11	28000001	29000000	22	DEL
R498Chr11	29000001	30000000	46	DEL
R498Chr11	30000001	31000000	58	DEL
R498Chr11	31000001	32000000	29	DEL
R498Chr12	1	1000000	33	DEL
R498Chr12	1000001	2000000	29	DEL
R498Chr12	2000001	3000000	34	DEL
R498Chr12	3000001	4000000	41	DEL
R498Chr12	4000001	5000000	44	DEL
R498Chr12	5000001	6000000	47	DEL
R498Chr12	6000001	7000000	26	DEL
R498Chr12	7000001	8000000	25	DEL
R498Chr12	8000001	9000000	17	DEL
R498Chr12	9000001	10000000	40	DEL
R498Chr12	10000001	11000000	51	DEL
R498Chr12	11000001	12000000	40	DEL
R498Chr12	12000001	13000000	51	DEL
R498Chr12	13000001	14000000	46	DEL
R498Chr12	14000001	15000000	25	DEL
R498Chr12	15000001	16000000	40	DEL
R498Chr12	16000001	17000000	40	DEL
R498Chr12	17000001	18000000	50	DEL
R498Chr12	18000001	19000000	58	DEL
R498Chr12	19000001	20000000	23	DEL
R498Chr12	20000001	21000000	45	DEL
R498Chr12	21000001	22000000	32	DEL
R498Chr12	22000001	23000000	32	DEL
R498Chr12	23000001	24000000	15	DEL
R498Chr12	24000001	25000000	29	DEL
R498Chr12	25000001	26000000	51	DEL
R498Chr12	26000001	27000000	29	DEL
LM8Chr01	1	1000000	59	INS
LM8Chr01	1000001	2000000	43	INS
LM8Chr01	2000001	3000000	58	INS
LM8Chr01	3000001	4000000	50	INS
LM8Chr01	4000001	5000000	28	INS
LM8Chr01	5000001	6000000	45	INS
LM8Chr01	6000001	7000000	44	INS
LM8Chr01	7000001	8000000	58	INS
LM8Chr01	8000001	9000000	15	INS
LM8Chr01	9000001	10000000	20	INS
LM8Chr01	10000001	11000000	20	INS
LM8Chr01	11000001	12000000	27	INS
LM8Chr01	12000001	13000000	22	INS
LM8Chr01	13000001	14000000	41	INS
LM8Chr01	14000001	15000000	36	INS
LM8Chr01	15000001	16000000	42	INS
LM8Chr01	16000001	17000000	60	INS
LM8Chr01	17000001	18000000	29	INS
LM8Chr01	18000001	19000000	43	INS
LM8Chr01	19000001	20000000	53	INS
LM8Chr01	20000001	21000000	19	INS
LM8Chr01	21000001	22000000	21	INS
LM8Chr01	22000001	23000000	71	INS
LM8Chr01	23000001	24000000	54	INS
LM8Chr01	24000001	25000000	67	INS
LM8Chr01	25000001	26000000	51	INS
LM8Chr01	26000001	27000000	25	INS
LM8Chr01	27000001	28000000	29	INS
LM8Chr01	28000001	29000000	32	INS
LM8Chr01	29000001	30000000	21	INS
LM8Chr01	30000001	31000000	36	INS
LM8Chr01	31000001	32000000	49	INS
LM8Chr01	32000001	33000000	25	INS
LM8Chr01	33000001	34000000	34	INS
LM8Chr01	34000001	35000000	48	INS
LM8Chr01	35000001	36000000	40	INS
LM8Chr01	36000001	37000000	43	INS
LM8Chr01	37000001	38000000	30	INS
LM8Chr01	38000001	39000000	46	INS
LM8Chr01	39000001	40000000	48	INS
LM8Chr01	40000001	41000000	17	INS
LM8Chr01	41000001	42000000	46	INS
LM8Chr01	42000001	43000000	44	INS
LM8Chr01	43000001	44000000	27	INS
LM8Chr02	1	1000000	29	INS
LM8Chr02	1000001	2000000	7	INS
LM8Chr02	2000001	3000000	46	INS
LM8Chr02	3000001	4000000	18	INS
LM8Chr02	4000001	5000000	28	INS
LM8Chr02	5000001	6000000	20	INS
LM8Chr02	6000001	7000000	50	INS
LM8Chr02	7000001	8000000	30	INS
LM8Chr02	8000001	9000000	41	INS
LM8Chr02	9000001	10000000	46	INS
LM8Chr02	10000001	11000000	48	INS
LM8Chr02	11000001	12000000	36	INS
LM8Chr02	12000001	13000000	58	INS
LM8Chr02	13000001	14000000	44	INS
LM8Chr02	14000001	15000000	48	INS
LM8Chr02	15000001	16000000	31	INS
LM8Chr02	16000001	17000000	37	INS
LM8Chr02	17000001	18000000	45	INS
LM8Chr02	18000001	19000000	33	INS
LM8Chr02	19000001	20000000	18	INS
LM8Chr02	20000001	21000000	48	INS
LM8Chr02	21000001	22000000	46	INS
LM8Chr02	22000001	23000000	41	INS
LM8Chr02	23000001	24000000	30	INS
LM8Chr02	24000001	25000000	28	INS
LM8Chr02	25000001	26000000	43	INS
LM8Chr02	26000001	27000000	40	INS
LM8Chr02	27000001	28000000	46	INS
LM8Chr02	28000001	29000000	51	INS
LM8Chr02	29000001	30000000	33	INS
LM8Chr02	30000001	31000000	33	INS
LM8Chr02	31000001	32000000	36	INS
LM8Chr02	32000001	33000000	22	INS
LM8Chr02	33000001	34000000	30	INS
LM8Chr02	34000001	35000000	26	INS
LM8Chr02	35000001	36000000	30	INS
LM8Chr02	36000001	37000000	1	INS
LM8Chr03	1	1000000	36	INS
LM8Chr03	1000001	2000000	20	INS
LM8Chr03	2000001	3000000	19	INS
LM8Chr03	3000001	4000000	31	INS
LM8Chr03	4000001	5000000	53	INS
LM8Chr03	5000001	6000000	25	INS
LM8Chr03	6000001	7000000	14	INS
LM8Chr03	7000001	8000000	11	INS
LM8Chr03	8000001	9000000	22	INS
LM8Chr03	9000001	10000000	19	INS
LM8Chr03	10000001	11000000	37	INS
LM8Chr03	11000001	12000000	40	INS
LM8Chr03	12000001	13000000	33	INS
LM8Chr03	13000001	14000000	24	INS
LM8Chr03	14000001	15000000	17	INS
LM8Chr03	15000001	16000000	22	INS
LM8Chr03	16000001	17000000	37	INS
LM8Chr03	17000001	18000000	22	INS
LM8Chr03	18000001	19000000	44	INS
LM8Chr03	19000001	20000000	39	INS
LM8Chr03	20000001	21000000	51	INS
LM8Chr03	21000001	22000000	45	INS
LM8Chr03	22000001	23000000	40	INS
LM8Chr03	23000001	24000000	43	INS
LM8Chr03	24000001	25000000	60	INS
LM8Chr03	25000001	26000000	44	INS
LM8Chr03	26000001	27000000	44	INS
LM8Chr03	27000001	28000000	32	INS
LM8Chr03	28000001	29000000	55	INS
LM8Chr03	29000001	30000000	49	INS
LM8Chr03	30000001	31000000	24	INS
LM8Chr03	31000001	32000000	37	INS
LM8Chr03	32000001	33000000	31	INS
LM8Chr03	33000001	34000000	29	INS
LM8Chr03	34000001	35000000	54	INS
LM8Chr03	35000001	36000000	38	INS
LM8Chr03	36000001	37000000	27	INS
LM8Chr03	37000001	38000000	42	INS
LM8Chr03	38000001	39000000	22	INS
LM8Chr04	1	1000000	42	INS
LM8Chr04	1000001	2000000	69	INS
LM8Chr04	2000001	3000000	40	INS
LM8Chr04	3000001	4000000	47	INS
LM8Chr04	4000001	5000000	59	INS
LM8Chr04	5000001	6000000	27	INS
LM8Chr04	6000001	7000000	12	INS
LM8Chr04	7000001	8000000	20	INS
LM8Chr04	8000001	9000000	71	INS
LM8Chr04	9000001	10000000	59	INS
LM8Chr04	10000001	11000000	60	INS
LM8Chr04	11000001	12000000	49	INS
LM8Chr04	12000001	13000000	41	INS
LM8Chr04	13000001	14000000	19	INS
LM8Chr04	14000001	15000000	23	INS
LM8Chr04	15000001	16000000	43	INS
LM8Chr04	16000001	17000000	19	INS
LM8Chr04	17000001	18000000	17	INS
LM8Chr04	18000001	19000000	22	INS
LM8Chr04	19000001	20000000	41	INS
LM8Chr04	20000001	21000000	27	INS
LM8Chr04	21000001	22000000	34	INS
LM8Chr04	22000001	23000000	40	INS
LM8Chr04	23000001	24000000	44	INS
LM8Chr04	24000001	25000000	14	INS
LM8Chr04	25000001	26000000	21	INS
LM8Chr04	26000001	27000000	33	INS
LM8Chr04	27000001	28000000	47	INS
LM8Chr04	28000001	29000000	48	INS
LM8Chr04	29000001	30000000	29	INS
LM8Chr04	30000001	31000000	52	INS
LM8Chr04	31000001	32000000	25	INS
LM8Chr04	32000001	33000000	21	INS
LM8Chr04	33000001	34000000	36	INS
LM8Chr04	34000001	35000000	1	INS
LM8Chr05	1	1000000	30	INS
LM8Chr05	1000001	2000000	53	INS
LM8Chr05	2000001	3000000	49	INS
LM8Chr05	3000001	4000000	41	INS
LM8Chr05	4000001	5000000	57	INS
LM8Chr05	5000001	6000000	26	INS
LM8Chr05	6000001	7000000	36	INS
LM8Chr05	7000001	8000000	30	INS
LM8Chr05	8000001	9000000	46	INS
LM8Chr05	9000001	10000000	47	INS
LM8Chr05	10000001	11000000	32	INS
LM8Chr05	11000001	12000000	26	INS
LM8Chr05	12000001	13000000	17	INS
LM8Chr05	13000001	14000000	21	INS
LM8Chr05	14000001	15000000	49	INS
LM8Chr05	15000001	16000000	29	INS
LM8Chr05	16000001	17000000	31	INS
LM8Chr05	17000001	18000000	34	INS
LM8Chr05	18000001	19000000	52	INS
LM8Chr05	19000001	20000000	46	INS
LM8Chr05	20000001	21000000	47	INS
LM8Chr05	21000001	22000000	33	INS
LM8Chr05	22000001	23000000	54	INS
LM8Chr05	23000001	24000000	33	INS
LM8Chr05	24000001	25000000	30	INS
LM8Chr05	25000001	26000000	46	INS
LM8Chr05	26000001	27000000	45	INS
LM8Chr05	27000001	28000000	39	INS
LM8Chr05	28000001	29000000	46	INS
LM8Chr05	29000001	30000000	37	INS
LM8Chr05	30000001	31000000	1	INS
LM8Chr06	1	1000000	27	INS
LM8Chr06	1000001	2000000	29	INS
LM8Chr06	2000001	3000000	11	INS
LM8Chr06	3000001	4000000	45	INS
LM8Chr06	4000001	5000000	20	INS
LM8Chr06	5000001	6000000	58	INS
LM8Chr06	6000001	7000000	51	INS
LM8Chr06	7000001	8000000	76	INS
LM8Chr06	8000001	9000000	78	INS
LM8Chr06	9000001	10000000	54	INS
LM8Chr06	10000001	11000000	36	INS
LM8Chr06	11000001	12000000	43	INS
LM8Chr06	12000001	13000000	57	INS
LM8Chr06	13000001	14000000	47	INS
LM8Chr06	14000001	15000000	40	INS
LM8Chr06	15000001	16000000	41	INS
LM8Chr06	16000001	17000000	42	INS
LM8Chr06	17000001	18000000	55	INS
LM8Chr06	18000001	19000000	23	INS
LM8Chr06	19000001	20000000	38	INS
LM8Chr06	20000001	21000000	33	INS
LM8Chr06	21000001	22000000	65	INS
LM8Chr06	22000001	23000000	72	INS
LM8Chr06	23000001	24000000	53	INS
LM8Chr06	24000001	25000000	47	INS
LM8Chr06	25000001	26000000	28	INS
LM8Chr06	26000001	27000000	43	INS
LM8Chr06	27000001	28000000	37	INS
LM8Chr06	28000001	29000000	41	INS
LM8Chr06	29000001	30000000	30	INS
LM8Chr06	30000001	31000000	43	INS
LM8Chr06	31000001	32000000	8	INS
LM8Chr07	1	1000000	9	INS
LM8Chr07	1000001	2000000	59	INS
LM8Chr07	2000001	3000000	20	INS
LM8Chr07	3000001	4000000	21	INS
LM8Chr07	4000001	5000000	42	INS
LM8Chr07	5000001	6000000	28	INS
LM8Chr07	6000001	7000000	29	INS
LM8Chr07	7000001	8000000	63	INS
LM8Chr07	8000001	9000000	43	INS
LM8Chr07	9000001	10000000	49	INS
LM8Chr07	10000001	11000000	69	INS
LM8Chr07	11000001	12000000	38	INS
LM8Chr07	12000001	13000000	67	INS
LM8Chr07	13000001	14000000	44	INS
LM8Chr07	14000001	15000000	47	INS
LM8Chr07	15000001	16000000	52	INS
LM8Chr07	16000001	17000000	63	INS
LM8Chr07	17000001	18000000	41	INS
LM8Chr07	18000001	19000000	33	INS
LM8Chr07	19000001	20000000	53	INS
LM8Chr07	20000001	21000000	47	INS
LM8Chr07	21000001	22000000	50	INS
LM8Chr07	22000001	23000000	54	INS
LM8Chr07	23000001	24000000	35	INS
LM8Chr07	24000001	25000000	27	INS
LM8Chr07	25000001	26000000	46	INS
LM8Chr07	26000001	27000000	41	INS
LM8Chr07	27000001	28000000	32	INS
LM8Chr07	28000001	29000000	24	INS
LM8Chr08	1	1000000	30	INS
LM8Chr08	1000001	2000000	54	INS
LM8Chr08	2000001	3000000	35	INS
LM8Chr08	3000001	4000000	25	INS
LM8Chr08	4000001	5000000	52	INS
LM8Chr08	5000001	6000000	33	INS
LM8Chr08	6000001	7000000	49	INS
LM8Chr08	7000001	8000000	30	INS
LM8Chr08	8000001	9000000	48	INS
LM8Chr08	9000001	10000000	70	INS
LM8Chr08	10000001	11000000	35	INS
LM8Chr08	11000001	12000000	35	INS
LM8Chr08	12000001	13000000	47	INS
LM8Chr08	13000001	14000000	69	INS
LM8Chr08	14000001	15000000	51	INS
LM8Chr08	15000001	16000000	40	INS
LM8Chr08	16000001	17000000	42	INS
LM8Chr08	17000001	18000000	27	INS
LM8Chr08	18000001	19000000	36	INS
LM8Chr08	19000001	20000000	32	INS
LM8Chr08	20000001	21000000	51	INS
LM8Chr08	21000001	22000000	38	INS
LM8Chr08	22000001	23000000	31	INS
LM8Chr08	23000001	24000000	24	INS
LM8Chr08	24000001	25000000	36	INS
LM8Chr08	25000001	26000000	9	INS
LM8Chr08	26000001	27000000	27	INS
LM8Chr08	27000001	28000000	37	INS
LM8Chr08	28000001	29000000	50	INS
LM8Chr08	29000001	30000000	20	INS
LM8Chr09	1	1000000	53	INS
LM8Chr09	1000001	2000000	46	INS
LM8Chr09	2000001	3000000	59	INS
LM8Chr09	3000001	4000000	37	INS
LM8Chr09	4000001	5000000	47	INS
LM8Chr09	5000001	6000000	41	INS
LM8Chr09	6000001	7000000	55	INS
LM8Chr09	7000001	8000000	43	INS
LM8Chr09	8000001	9000000	40	INS
LM8Chr09	9000001	10000000	56	INS
LM8Chr09	10000001	11000000	52	INS
LM8Chr09	11000001	12000000	39	INS
LM8Chr09	12000001	13000000	53	INS
LM8Chr09	13000001	14000000	49	INS
LM8Chr09	14000001	15000000	41	INS
LM8Chr09	15000001	16000000	53	INS
LM8Chr09	16000001	17000000	43	INS
LM8Chr09	17000001	18000000	46	INS
LM8Chr09	18000001	19000000	33	INS
LM8Chr09	19000001	20000000	38	INS
LM8Chr09	20000001	21000000	34	INS
LM8Chr09	21000001	22000000	39	INS
LM8Chr09	22000001	23000000	57	INS
LM8Chr09	23000001	24000000	3	INS
LM8Chr10	1	1000000	49	INS
LM8Chr10	1000001	2000000	61	INS
LM8Chr10	2000001	3000000	57	INS
LM8Chr10	3000001	4000000	45	INS
LM8Chr10	4000001	5000000	40	INS
LM8Chr10	5000001	6000000	42	INS
LM8Chr10	6000001	7000000	20	INS
LM8Chr10	7000001	8000000	29	INS
LM8Chr10	8000001	9000000	41	INS
LM8Chr10	9000001	10000000	40	INS
LM8Chr10	10000001	11000000	46	INS
LM8Chr10	11000001	12000000	43	INS
LM8Chr10	12000001	13000000	41	INS
LM8Chr10	13000001	14000000	31	INS
LM8Chr10	14000001	15000000	34	INS
LM8Chr10	15000001	16000000	50	INS
LM8Chr10	16000001	17000000	34	INS
LM8Chr10	17000001	18000000	42	INS
LM8Chr10	18000001	19000000	51	INS
LM8Chr10	19000001	20000000	29	INS
LM8Chr10	20000001	21000000	42	INS
LM8Chr10	21000001	22000000	47	INS
LM8Chr10	22000001	23000000	28	INS
LM8Chr10	23000001	24000000	32	INS
LM8Chr10	24000001	25000000	2	INS
LM8Chr11	1	1000000	29	INS
LM8Chr11	1000001	2000000	29	INS
LM8Chr11	2000001	3000000	39	INS
LM8Chr11	3000001	4000000	34	INS
LM8Chr11	4000001	5000000	50	INS
LM8Chr11	5000001	6000000	53	INS
LM8Chr11	6000001	7000000	48	INS
LM8Chr11	7000001	8000000	49	INS
LM8Chr11	8000001	9000000	42	INS
LM8Chr11	9000001	10000000	41	INS
LM8Chr11	10000001	11000000	55	INS
LM8Chr11	11000001	12000000	65	INS
LM8Chr11	12000001	13000000	78	INS
LM8Chr11	13000001	14000000	60	INS
LM8Chr11	14000001	15000000	70	INS
LM8Chr11	15000001	16000000	45	INS
LM8Chr11	16000001	17000000	59	INS
LM8Chr11	17000001	18000000	60	INS
LM8Chr11	18000001	19000000	54	INS
LM8Chr11	19000001	20000000	44	INS
LM8Chr11	20000001	21000000	49	INS
LM8Chr11	21000001	22000000	36	INS
LM8Chr11	22000001	23000000	62	INS
LM8Chr11	23000001	24000000	24	INS
LM8Chr11	24000001	25000000	52	INS
LM8Chr11	25000001	26000000	55	INS
LM8Chr11	26000001	27000000	38	INS
LM8Chr11	27000001	28000000	35	INS
LM8Chr11	28000001	29000000	38	INS
LM8Chr11	29000001	30000000	2	INS
LM8Chr12	1	1000000	42	INS
LM8Chr12	1000001	2000000	39	INS
LM8Chr12	2000001	3000000	33	INS
LM8Chr12	3000001	4000000	33	INS
LM8Chr12	4000001	5000000	64	INS
LM8Chr12	5000001	6000000	31	INS
LM8Chr12	6000001	7000000	27	INS
LM8Chr12	7000001	8000000	46	INS
LM8Chr12	8000001	9000000	19	INS
LM8Chr12	9000001	10000000	48	INS
LM8Chr12	10000001	11000000	71	INS
LM8Chr12	11000001	12000000	48	INS
LM8Chr12	12000001	13000000	43	INS
LM8Chr12	13000001	14000000	52	INS
LM8Chr12	14000001	15000000	63	INS
LM8Chr12	15000001	16000000	51	INS
LM8Chr12	16000001	17000000	66	INS
LM8Chr12	17000001	18000000	40	INS
LM8Chr12	18000001	19000000	57	INS
LM8Chr12	19000001	20000000	47	INS
LM8Chr12	20000001	21000000	55	INS
LM8Chr12	21000001	22000000	30	INS
LM8Chr12	22000001	23000000	24	INS
LM8Chr12	23000001	24000000	23	INS
LM8Chr12	24000001	25000000	64	INS
LM8Chr12	25000001	26000000	41	INS
R498Chr01	1	1000000	61	INS
R498Chr01	1000001	2000000	38	INS
R498Chr01	2000001	3000000	58	INS
R498Chr01	3000001	4000000	51	INS
R498Chr01	4000001	5000000	32	INS
R498Chr01	5000001	6000000	46	INS
R498Chr01	6000001	7000000	48	INS
R498Chr01	7000001	8000000	52	INS
R498Chr01	8000001	9000000	15	INS
R498Chr01	9000001	10000000	20	INS
R498Chr01	10000001	11000000	20	INS
R498Chr01	11000001	12000000	25	INS
R498Chr01	12000001	13000000	22	INS
R498Chr01	13000001	14000000	36	INS
R498Chr01	14000001	15000000	36	INS
R498Chr01	15000001	16000000	42	INS
R498Chr01	16000001	17000000	52	INS
R498Chr01	17000001	18000000	38	INS
R498Chr01	18000001	19000000	43	INS
R498Chr01	19000001	20000000	49	INS
R498Chr01	20000001	21000000	27	INS
R498Chr01	21000001	22000000	16	INS
R498Chr01	22000001	23000000	47	INS
R498Chr01	23000001	24000000	47	INS
R498Chr01	24000001	25000000	63	INS
R498Chr01	25000001	26000000	61	INS
R498Chr01	26000001	27000000	39	INS
R498Chr01	27000001	28000000	21	INS
R498Chr01	28000001	29000000	38	INS
R498Chr01	29000001	30000000	25	INS
R498Chr01	30000001	31000000	27	INS
R498Chr01	31000001	32000000	41	INS
R498Chr01	32000001	33000000	38	INS
R498Chr01	33000001	34000000	26	INS
R498Chr01	34000001	35000000	43	INS
R498Chr01	35000001	36000000	41	INS
R498Chr01	36000001	37000000	47	INS
R498Chr01	37000001	38000000	42	INS
R498Chr01	38000001	39000000	36	INS
R498Chr01	39000001	40000000	51	INS
R498Chr01	40000001	41000000	25	INS
R498Chr01	41000001	42000000	25	INS
R498Chr01	42000001	43000000	53	INS
R498Chr01	43000001	44000000	34	INS
R498Chr01	44000001	45000000	19	INS
R498Chr02	1	1000000	30	INS
R498Chr02	1000001	2000000	7	INS
R498Chr02	2000001	3000000	40	INS
R498Chr02	3000001	4000000	20	INS
R498Chr02	4000001	5000000	30	INS
R498Chr02	5000001	6000000	17	INS
R498Chr02	6000001	7000000	50	INS
R498Chr02	7000001	8000000	32	INS
R498Chr02	8000001	9000000	38	INS
R498Chr02	9000001	10000000	73	INS
R498Chr02	10000001	11000000	37	INS
R498Chr02	11000001	12000000	39	INS
R498Chr02	12000001	13000000	46	INS
R498Chr02	13000001	14000000	40	INS
R498Chr02	14000001	15000000	38	INS
R498Chr02	15000001	16000000	24	INS
R498Chr02	16000001	17000000	35	INS
R498Chr02	17000001	18000000	36	INS
R498Chr02	18000001	19000000	21	INS
R498Chr02	19000001	20000000	35	INS
R498Chr02	20000001	21000000	23	INS
R498Chr02	21000001	22000000	25	INS
R498Chr02	22000001	23000000	48	INS
R498Chr02	23000001	24000000	56	INS
R498Chr02	24000001	25000000	13	INS
R498Chr02	25000001	26000000	26	INS
R498Chr02	26000001	27000000	43	INS
R498Chr02	27000001	28000000	49	INS
R498Chr02	28000001	29000000	33	INS
R498Chr02	29000001	30000000	53	INS
R498Chr02	30000001	31000000	38	INS
R498Chr02	31000001	32000000	33	INS
R498Chr02	32000001	33000000	33	INS
R498Chr02	33000001	34000000	41	INS
R498Chr02	34000001	35000000	19	INS
R498Chr02	35000001	36000000	25	INS
R498Chr02	36000001	37000000	25	INS
R498Chr02	37000001	38000000	26	INS
R498Chr03	1	1000000	37	INS
R498Chr03	1000001	2000000	18	INS
R498Chr03	2000001	3000000	19	INS
R498Chr03	3000001	4000000	31	INS
R498Chr03	4000001	5000000	52	INS
R498Chr03	5000001	6000000	29	INS
R498Chr03	6000001	7000000	12	INS
R498Chr03	7000001	8000000	11	INS
R498Chr03	8000001	9000000	21	INS
R498Chr03	9000001	10000000	21	INS
R498Chr03	10000001	11000000	32	INS
R498Chr03	11000001	12000000	44	INS
R498Chr03	12000001	13000000	32	INS
R498Chr03	13000001	14000000	29	INS
R498Chr03	14000001	15000000	13	INS
R498Chr03	15000001	16000000	22	INS
R498Chr03	16000001	17000000	39	INS
R498Chr03	17000001	18000000	25	INS
R498Chr03	18000001	19000000	43	INS
R498Chr03	19000001	20000000	35	INS
R498Chr03	20000001	21000000	48	INS
R498Chr03	21000001	22000000	38	INS
R498Chr03	22000001	23000000	38	INS
R498Chr03	23000001	24000000	42	INS
R498Chr03	24000001	25000000	45	INS
R498Chr03	25000001	26000000	44	INS
R498Chr03	26000001	27000000	39	INS
R498Chr03	27000001	28000000	44	INS
R498Chr03	28000001	29000000	30	INS
R498Chr03	29000001	30000000	67	INS
R498Chr03	30000001	31000000	40	INS
R498Chr03	31000001	32000000	31	INS
R498Chr03	32000001	33000000	27	INS
R498Chr03	33000001	34000000	33	INS
R498Chr03	34000001	35000000	43	INS
R498Chr03	35000001	36000000	50	INS
R498Chr03	36000001	37000000	23	INS
R498Chr03	37000001	38000000	48	INS
R498Chr03	38000001	39000000	24	INS
R498Chr03	39000001	40000000	13	INS
R498Chr04	1	1000000	45	INS
R498Chr04	1000001	2000000	57	INS
R498Chr04	2000001	3000000	50	INS
R498Chr04	3000001	4000000	46	INS
R498Chr04	4000001	5000000	56	INS
R498Chr04	5000001	6000000	27	INS
R498Chr04	6000001	7000000	18	INS
R498Chr04	7000001	8000000	26	INS
R498Chr04	8000001	9000000	48	INS
R498Chr04	9000001	10000000	35	INS
R498Chr04	10000001	11000000	40	INS
R498Chr04	11000001	12000000	49	INS
R498Chr04	12000001	13000000	45	INS
R498Chr04	13000001	14000000	44	INS
R498Chr04	14000001	15000000	23	INS
R498Chr04	15000001	16000000	17	INS
R498Chr04	16000001	17000000	28	INS
R498Chr04	17000001	18000000	43	INS
R498Chr04	18000001	19000000	10	INS
R498Chr04	19000001	20000000	25	INS
R498Chr04	20000001	21000000	23	INS
R498Chr04	21000001	22000000	37	INS
R498Chr04	22000001	23000000	39	INS
R498Chr04	23000001	24000000	35	INS
R498Chr04	24000001	25000000	40	INS
R498Chr04	25000001	26000000	26	INS
R498Chr04	26000001	27000000	15	INS
R498Chr04	27000001	28000000	24	INS
R498Chr04	28000001	29000000	42	INS
R498Chr04	29000001	30000000	39	INS
R498Chr04	30000001	31000000	39	INS
R498Chr04	31000001	32000000	32	INS
R498Chr04	32000001	33000000	46	INS
R498Chr04	33000001	34000000	28	INS
R498Chr04	34000001	35000000	23	INS
R498Chr04	35000001	36000000	32	INS
R498Chr05	1	1000000	30	INS
R498Chr05	1000001	2000000	50	INS
R498Chr05	2000001	3000000	49	INS
R498Chr05	3000001	4000000	43	INS
R498Chr05	4000001	5000000	48	INS
R498Chr05	5000001	6000000	37	INS
R498Chr05	6000001	7000000	22	INS
R498Chr05	7000001	8000000	42	INS
R498Chr05	8000001	9000000	36	INS
R498Chr05	9000001	10000000	48	INS
R498Chr05	10000001	11000000	40	INS
R498Chr05	11000001	12000000	27	INS
R498Chr05	12000001	13000000	14	INS
R498Chr05	13000001	14000000	17	INS
R498Chr05	14000001	15000000	42	INS
R498Chr05	15000001	16000000	33	INS
R498Chr05	16000001	17000000	33	INS
R498Chr05	17000001	18000000	17	INS
R498Chr05	18000001	19000000	49	INS
R498Chr05	19000001	20000000	41	INS
R498Chr05	20000001	21000000	43	INS
R498Chr05	21000001	22000000	41	INS
R498Chr05	22000001	23000000	35	INS
R498Chr05	23000001	24000000	51	INS
R498Chr05	24000001	25000000	32	INS
R498Chr05	25000001	26000000	32	INS
R498Chr05	26000001	27000000	44	INS
R498Chr05	27000001	28000000	44	INS
R498Chr05	28000001	29000000	44	INS
R498Chr05	29000001	30000000	41	INS
R498Chr05	30000001	31000000	37	INS
R498Chr05	31000001	32000000	1	INS
R498Chr06	1	1000000	28	INS
R498Chr06	1000001	2000000	29	INS
R498Chr06	2000001	3000000	10	INS
R498Chr06	3000001	4000000	47	INS
R498Chr06	4000001	5000000	18	INS
R498Chr06	5000001	6000000	51	INS
R498Chr06	6000001	7000000	46	INS
R498Chr06	7000001	8000000	66	INS
R498Chr06	8000001	9000000	79	INS
R498Chr06	9000001	10000000	65	INS
R498Chr06	10000001	11000000	41	INS
R498Chr06	11000001	12000000	38	INS
R498Chr06	12000001	13000000	52	INS
R498Chr06	13000001	14000000	42	INS
R498Chr06	14000001	15000000	46	INS
R498Chr06	15000001	16000000	45	INS
R498Chr06	16000001	17000000	34	INS
R498Chr06	17000001	18000000	55	INS
R498Chr06	18000001	19000000	30	INS
R498Chr06	19000001	20000000	40	INS
R498Chr06	20000001	21000000	33	INS
R498Chr06	21000001	22000000	34	INS
R498Chr06	22000001	23000000	48	INS
R498Chr06	23000001	24000000	55	INS
R498Chr06	24000001	25000000	56	INS
R498Chr06	25000001	26000000	40	INS
R498Chr06	26000001	27000000	35	INS
R498Chr06	27000001	28000000	42	INS
R498Chr06	28000001	29000000	39	INS
R498Chr06	29000001	30000000	36	INS
R498Chr06	30000001	31000000	35	INS
R498Chr06	31000001	32000000	40	INS
R498Chr06	32000001	33000000	16	INS
R498Chr07	1	1000000	15	INS
R498Chr07	1000001	2000000	51	INS
R498Chr07	2000001	3000000	23	INS
R498Chr07	3000001	4000000	20	INS
R498Chr07	4000001	5000000	42	INS
R498Chr07	5000001	6000000	27	INS
R498Chr07	6000001	7000000	31	INS
R498Chr07	7000001	8000000	47	INS
R498Chr07	8000001	9000000	51	INS
R498Chr07	9000001	10000000	38	INS
R498Chr07	10000001	11000000	44	INS
R498Chr07	11000001	12000000	53	INS
R498Chr07	12000001	13000000	43	INS
R498Chr07	13000001	14000000	66	INS
R498Chr07	14000001	15000000	48	INS
R498Chr07	15000001	16000000	52	INS
R498Chr07	16000001	17000000	28	INS
R498Chr07	17000001	18000000	49	INS
R498Chr07	18000001	19000000	48	INS
R498Chr07	19000001	20000000	37	INS
R498Chr07	20000001	21000000	53	INS
R498Chr07	21000001	22000000	31	INS
R498Chr07	22000001	23000000	58	INS
R498Chr07	23000001	24000000	54	INS
R498Chr07	24000001	25000000	41	INS
R498Chr07	25000001	26000000	30	INS
R498Chr07	26000001	27000000	45	INS
R498Chr07	27000001	28000000	33	INS
R498Chr07	28000001	29000000	37	INS
R498Chr07	29000001	30000000	21	INS
R498Chr07	30000001	31000000	10	INS
R498Chr08	1	1000000	31	INS
R498Chr08	1000001	2000000	57	INS
R498Chr08	2000001	3000000	31	INS
R498Chr08	3000001	4000000	30	INS
R498Chr08	4000001	5000000	47	INS
R498Chr08	5000001	6000000	34	INS
R498Chr08	6000001	7000000	44	INS
R498Chr08	7000001	8000000	41	INS
R498Chr08	8000001	9000000	58	INS
R498Chr08	9000001	10000000	61	INS
R498Chr08	10000001	11000000	40	INS
R498Chr08	11000001	12000000	41	INS
R498Chr08	12000001	13000000	44	INS
R498Chr08	13000001	14000000	40	INS
R498Chr08	14000001	15000000	42	INS
R498Chr08	15000001	16000000	47	INS
R498Chr08	16000001	17000000	53	INS
R498Chr08	17000001	18000000	18	INS
R498Chr08	18000001	19000000	45	INS
R498Chr08	19000001	20000000	27	INS
R498Chr08	20000001	21000000	51	INS
R498Chr08	21000001	22000000	36	INS
R498Chr08	22000001	23000000	30	INS
R498Chr08	23000001	24000000	31	INS
R498Chr08	24000001	25000000	30	INS
R498Chr08	25000001	26000000	15	INS
R498Chr08	26000001	27000000	26	INS
R498Chr08	27000001	28000000	38	INS
R498Chr08	28000001	29000000	43	INS
R498Chr08	29000001	30000000	32	INS
R498Chr09	1	1000000	61	INS
R498Chr09	1000001	2000000	40	INS
R498Chr09	2000001	3000000	55	INS
R498Chr09	3000001	4000000	33	INS
R498Chr09	4000001	5000000	49	INS
R498Chr09	5000001	6000000	32	INS
R498Chr09	6000001	7000000	49	INS
R498Chr09	7000001	8000000	44	INS
R498Chr09	8000001	9000000	30	INS
R498Chr09	9000001	10000000	31	INS
R498Chr09	10000001	11000000	49	INS
R498Chr09	11000001	12000000	54	INS
R498Chr09	12000001	13000000	31	INS
R498Chr09	13000001	14000000	52	INS
R498Chr09	14000001	15000000	46	INS
R498Chr09	15000001	16000000	43	INS
R498Chr09	16000001	17000000	49	INS
R498Chr09	17000001	18000000	43	INS
R498Chr09	18000001	19000000	47	INS
R498Chr09	19000001	20000000	35	INS
R498Chr09	20000001	21000000	37	INS
R498Chr09	21000001	22000000	28	INS
R498Chr09	22000001	23000000	32	INS
R498Chr09	23000001	24000000	55	INS
R498Chr09	24000001	25000000	32	INS
R498Chr10	1	1000000	36	INS
R498Chr10	1000001	2000000	56	INS
R498Chr10	2000001	3000000	61	INS
R498Chr10	3000001	4000000	41	INS
R498Chr10	4000001	5000000	39	INS
R498Chr10	5000001	6000000	43	INS
R498Chr10	6000001	7000000	25	INS
R498Chr10	7000001	8000000	35	INS
R498Chr10	8000001	9000000	30	INS
R498Chr10	9000001	10000000	32	INS
R498Chr10	10000001	11000000	16	INS
R498Chr10	11000001	12000000	47	INS
R498Chr10	12000001	13000000	35	INS
R498Chr10	13000001	14000000	48	INS
R498Chr10	14000001	15000000	31	INS
R498Chr10	15000001	16000000	32	INS
R498Chr10	16000001	17000000	62	INS
R498Chr10	17000001	18000000	35	INS
R498Chr10	18000001	19000000	31	INS
R498Chr10	19000001	20000000	48	INS
R498Chr10	20000001	21000000	37	INS
R498Chr10	21000001	22000000	31	INS
R498Chr10	22000001	23000000	45	INS
R498Chr10	23000001	24000000	39	INS
R498Chr10	24000001	25000000	29	INS
R498Chr10	25000001	26000000	12	INS
R498Chr11	1	1000000	29	INS
R498Chr11	1000001	2000000	30	INS
R498Chr11	2000001	3000000	39	INS
R498Chr11	3000001	4000000	31	INS
R498Chr11	4000001	5000000	49	INS
R498Chr11	5000001	6000000	49	INS
R498Chr11	6000001	7000000	54	INS
R498Chr11	7000001	8000000	46	INS
R498Chr11	8000001	9000000	32	INS
R498Chr11	9000001	10000000	35	INS
R498Chr11	10000001	11000000	32	INS
R498Chr11	11000001	12000000	50	INS
R498Chr11	12000001	13000000	49	INS
R498Chr11	13000001	14000000	43	INS
R498Chr11	14000001	15000000	64	INS
R498Chr11	15000001	16000000	53	INS
R498Chr11	16000001	17000000	38	INS
R498Chr11	17000001	18000000	41	INS
R498Chr11	18000001	19000000	47	INS
R498Chr11	19000001	20000000	61	INS
R498Chr11	20000001	21000000	43	INS
R498Chr11	21000001	22000000	42	INS
R498Chr11	22000001	23000000	49	INS
R498Chr11	23000001	24000000	30	INS
R498Chr11	24000001	25000000	52	INS
R498Chr11	25000001	26000000	61	INS
R498Chr11	26000001	27000000	41	INS
R498Chr11	27000001	28000000	56	INS
R498Chr11	28000001	29000000	33	INS
R498Chr11	29000001	30000000	45	INS
R498Chr11	30000001	31000000	46	INS
R498Chr11	31000001	32000000	25	INS
R498Chr12	1	1000000	36	INS
R498Chr12	1000001	2000000	46	INS
R498Chr12	2000001	3000000	36	INS
R498Chr12	3000001	4000000	33	INS
R498Chr12	4000001	5000000	66	INS
R498Chr12	5000001	6000000	35	INS
R498Chr12	6000001	7000000	40	INS
R498Chr12	7000001	8000000	34	INS
R498Chr12	8000001	9000000	31	INS
R498Chr12	9000001	10000000	48	INS
R498Chr12	10000001	11000000	57	INS
R498Chr12	11000001	12000000	48	INS
R498Chr12	12000001	13000000	58	INS
R498Chr12	13000001	14000000	46	INS
R498Chr12	14000001	15000000	49	INS
R498Chr12	15000001	16000000	37	INS
R498Chr12	16000001	17000000	55	INS
R498Chr12	17000001	18000000	44	INS
R498Chr12	18000001	19000000	52	INS
R498Chr12	19000001	20000000	43	INS
R498Chr12	20000001	21000000	49	INS
R498Chr12	21000001	22000000	41	INS
R498Chr12	22000001	23000000	33	INS
R498Chr12	23000001	24000000	26	INS
R498Chr12	24000001	25000000	36	INS
R498Chr12	25000001	26000000	58	INS
R498Chr12	26000001	27000000	20	INS
LM8Chr01	1	1000000	0	INV
LM8Chr01	1000001	2000000	0	INV
LM8Chr01	2000001	3000000	3	INV
LM8Chr01	3000001	4000000	0	INV
LM8Chr01	4000001	5000000	0	INV
LM8Chr01	5000001	6000000	0	INV
LM8Chr01	6000001	7000000	0	INV
LM8Chr01	7000001	8000000	2	INV
LM8Chr01	8000001	9000000	0	INV
LM8Chr01	9000001	10000000	0	INV
LM8Chr01	10000001	11000000	0	INV
LM8Chr01	11000001	12000000	0	INV
LM8Chr01	12000001	13000000	0	INV
LM8Chr01	13000001	14000000	2	INV
LM8Chr01	14000001	15000000	4	INV
LM8Chr01	15000001	16000000	0	INV
LM8Chr01	16000001	17000000	19	INV
LM8Chr01	17000001	18000000	2	INV
LM8Chr01	18000001	19000000	0	INV
LM8Chr01	19000001	20000000	0	INV
LM8Chr01	20000001	21000000	0	INV
LM8Chr01	21000001	22000000	4	INV
LM8Chr01	22000001	23000000	2	INV
LM8Chr01	23000001	24000000	0	INV
LM8Chr01	24000001	25000000	0	INV
LM8Chr01	25000001	26000000	0	INV
LM8Chr01	26000001	27000000	0	INV
LM8Chr01	27000001	28000000	0	INV
LM8Chr01	28000001	29000000	0	INV
LM8Chr01	29000001	30000000	0	INV
LM8Chr01	30000001	31000000	4	INV
LM8Chr01	31000001	32000000	0	INV
LM8Chr01	32000001	33000000	0	INV
LM8Chr01	33000001	34000000	2	INV
LM8Chr01	34000001	35000000	0	INV
LM8Chr01	35000001	36000000	0	INV
LM8Chr01	36000001	37000000	0	INV
LM8Chr01	37000001	38000000	0	INV
LM8Chr01	38000001	39000000	2	INV
LM8Chr01	39000001	40000000	2	INV
LM8Chr01	40000001	41000000	0	INV
LM8Chr01	41000001	42000000	0	INV
LM8Chr01	42000001	43000000	0	INV
LM8Chr01	43000001	44000000	0	INV
LM8Chr02	1	1000000	6	INV
LM8Chr02	1000001	2000000	0	INV
LM8Chr02	2000001	3000000	0	INV
LM8Chr02	3000001	4000000	0	INV
LM8Chr02	4000001	5000000	0	INV
LM8Chr02	5000001	6000000	0	INV
LM8Chr02	6000001	7000000	2	INV
LM8Chr02	7000001	8000000	0	INV
LM8Chr02	8000001	9000000	2	INV
LM8Chr02	9000001	10000000	2	INV
LM8Chr02	10000001	11000000	0	INV
LM8Chr02	11000001	12000000	2	INV
LM8Chr02	12000001	13000000	2	INV
LM8Chr02	13000001	14000000	0	INV
LM8Chr02	14000001	15000000	2	INV
LM8Chr02	15000001	16000000	0	INV
LM8Chr02	16000001	17000000	0	INV
LM8Chr02	17000001	18000000	5	INV
LM8Chr02	18000001	19000000	2	INV
LM8Chr02	19000001	20000000	0	INV
LM8Chr02	20000001	21000000	0	INV
LM8Chr02	21000001	22000000	4	INV
LM8Chr02	22000001	23000000	4	INV
LM8Chr02	23000001	24000000	0	INV
LM8Chr02	24000001	25000000	2	INV
LM8Chr02	25000001	26000000	0	INV
LM8Chr02	26000001	27000000	0	INV
LM8Chr02	27000001	28000000	0	INV
LM8Chr02	28000001	29000000	0	INV
LM8Chr02	29000001	30000000	0	INV
LM8Chr02	30000001	31000000	4	INV
LM8Chr02	31000001	32000000	0	INV
LM8Chr02	32000001	33000000	0	INV
LM8Chr02	33000001	34000000	0	INV
LM8Chr02	34000001	35000000	2	INV
LM8Chr02	35000001	36000000	7	INV
LM8Chr02	36000001	37000000	0	INV
LM8Chr03	1	1000000	5	INV
LM8Chr03	1000001	2000000	0	INV
LM8Chr03	2000001	3000000	0	INV
LM8Chr03	3000001	4000000	0	INV
LM8Chr03	4000001	5000000	0	INV
LM8Chr03	5000001	6000000	2	INV
LM8Chr03	6000001	7000000	0	INV
LM8Chr03	7000001	8000000	0	INV
LM8Chr03	8000001	9000000	0	INV
LM8Chr03	9000001	10000000	0	INV
LM8Chr03	10000001	11000000	0	INV
LM8Chr03	11000001	12000000	2	INV
LM8Chr03	12000001	13000000	0	INV
LM8Chr03	13000001	14000000	2	INV
LM8Chr03	14000001	15000000	0	INV
LM8Chr03	15000001	16000000	2	INV
LM8Chr03	16000001	17000000	3	INV
LM8Chr03	17000001	18000000	0	INV
LM8Chr03	18000001	19000000	0	INV
LM8Chr03	19000001	20000000	0	INV
LM8Chr03	20000001	21000000	0	INV
LM8Chr03	21000001	22000000	4	INV
LM8Chr03	22000001	23000000	2	INV
LM8Chr03	23000001	24000000	0	INV
LM8Chr03	24000001	25000000	0	INV
LM8Chr03	25000001	26000000	0	INV
LM8Chr03	26000001	27000000	0	INV
LM8Chr03	27000001	28000000	2	INV
LM8Chr03	28000001	29000000	0	INV
LM8Chr03	29000001	30000000	0	INV
LM8Chr03	30000001	31000000	0	INV
LM8Chr03	31000001	32000000	3	INV
LM8Chr03	32000001	33000000	2	INV
LM8Chr03	33000001	34000000	0	INV
LM8Chr03	34000001	35000000	0	INV
LM8Chr03	35000001	36000000	0	INV
LM8Chr03	36000001	37000000	0	INV
LM8Chr03	37000001	38000000	9	INV
LM8Chr03	38000001	39000000	0	INV
LM8Chr04	1	1000000	7	INV
LM8Chr04	1000001	2000000	11	INV
LM8Chr04	2000001	3000000	0	INV
LM8Chr04	3000001	4000000	0	INV
LM8Chr04	4000001	5000000	2	INV
LM8Chr04	5000001	6000000	0	INV
LM8Chr04	6000001	7000000	0	INV
LM8Chr04	7000001	8000000	0	INV
LM8Chr04	8000001	9000000	7	INV
LM8Chr04	9000001	10000000	5	INV
LM8Chr04	10000001	11000000	4	INV
LM8Chr04	11000001	12000000	3	INV
LM8Chr04	12000001	13000000	3	INV
LM8Chr04	13000001	14000000	0	INV
LM8Chr04	14000001	15000000	0	INV
LM8Chr04	15000001	16000000	3	INV
LM8Chr04	16000001	17000000	0	INV
LM8Chr04	17000001	18000000	0	INV
LM8Chr04	18000001	19000000	0	INV
LM8Chr04	19000001	20000000	2	INV
LM8Chr04	20000001	21000000	0	INV
LM8Chr04	21000001	22000000	0	INV
LM8Chr04	22000001	23000000	0	INV
LM8Chr04	23000001	24000000	0	INV
LM8Chr04	24000001	25000000	0	INV
LM8Chr04	25000001	26000000	0	INV
LM8Chr04	26000001	27000000	0	INV
LM8Chr04	27000001	28000000	12	INV
LM8Chr04	28000001	29000000	0	INV
LM8Chr04	29000001	30000000	0	INV
LM8Chr04	30000001	31000000	0	INV
LM8Chr04	31000001	32000000	0	INV
LM8Chr04	32000001	33000000	0	INV
LM8Chr04	33000001	34000000	0	INV
LM8Chr04	34000001	35000000	0	INV
LM8Chr05	1	1000000	2	INV
LM8Chr05	1000001	2000000	2	INV
LM8Chr05	2000001	3000000	2	INV
LM8Chr05	3000001	4000000	4	INV
LM8Chr05	4000001	5000000	11	INV
LM8Chr05	5000001	6000000	4	INV
LM8Chr05	6000001	7000000	0	INV
LM8Chr05	7000001	8000000	0	INV
LM8Chr05	8000001	9000000	2	INV
LM8Chr05	9000001	10000000	0	INV
LM8Chr05	10000001	11000000	0	INV
LM8Chr05	11000001	12000000	0	INV
LM8Chr05	12000001	13000000	0	INV
LM8Chr05	13000001	14000000	0	INV
LM8Chr05	14000001	15000000	0	INV
LM8Chr05	15000001	16000000	0	INV
LM8Chr05	16000001	17000000	17	INV
LM8Chr05	17000001	18000000	0	INV
LM8Chr05	18000001	19000000	0	INV
LM8Chr05	19000001	20000000	2	INV
LM8Chr05	20000001	21000000	0	INV
LM8Chr05	21000001	22000000	0	INV
LM8Chr05	22000001	23000000	5	INV
LM8Chr05	23000001	24000000	0	INV
LM8Chr05	24000001	25000000	0	INV
LM8Chr05	25000001	26000000	2	INV
LM8Chr05	26000001	27000000	0	INV
LM8Chr05	27000001	28000000	0	INV
LM8Chr05	28000001	29000000	0	INV
LM8Chr05	29000001	30000000	2	INV
LM8Chr05	30000001	31000000	0	INV
LM8Chr06	1	1000000	0	INV
LM8Chr06	1000001	2000000	0	INV
LM8Chr06	2000001	3000000	0	INV
LM8Chr06	3000001	4000000	5	INV
LM8Chr06	4000001	5000000	0	INV
LM8Chr06	5000001	6000000	2	INV
LM8Chr06	6000001	7000000	0	INV
LM8Chr06	7000001	8000000	0	INV
LM8Chr06	8000001	9000000	0	INV
LM8Chr06	9000001	10000000	3	INV
LM8Chr06	10000001	11000000	2	INV
LM8Chr06	11000001	12000000	9	INV
LM8Chr06	12000001	13000000	0	INV
LM8Chr06	13000001	14000000	0	INV
LM8Chr06	14000001	15000000	26	INV
LM8Chr06	15000001	16000000	48	INV
LM8Chr06	16000001	17000000	9	INV
LM8Chr06	17000001	18000000	6	INV
LM8Chr06	18000001	19000000	0	INV
LM8Chr06	19000001	20000000	2	INV
LM8Chr06	20000001	21000000	0	INV
LM8Chr06	21000001	22000000	9	INV
LM8Chr06	22000001	23000000	2	INV
LM8Chr06	23000001	24000000	0	INV
LM8Chr06	24000001	25000000	0	INV
LM8Chr06	25000001	26000000	5	INV
LM8Chr06	26000001	27000000	2	INV
LM8Chr06	27000001	28000000	2	INV
LM8Chr06	28000001	29000000	0	INV
LM8Chr06	29000001	30000000	0	INV
LM8Chr06	30000001	31000000	9	INV
LM8Chr06	31000001	32000000	0	INV
LM8Chr07	1	1000000	0	INV
LM8Chr07	1000001	2000000	0	INV
LM8Chr07	2000001	3000000	0	INV
LM8Chr07	3000001	4000000	0	INV
LM8Chr07	4000001	5000000	3	INV
LM8Chr07	5000001	6000000	10	INV
LM8Chr07	6000001	7000000	0	INV
LM8Chr07	7000001	8000000	3	INV
LM8Chr07	8000001	9000000	6	INV
LM8Chr07	9000001	10000000	33	INV
LM8Chr07	10000001	11000000	29	INV
LM8Chr07	11000001	12000000	19	INV
LM8Chr07	12000001	13000000	0	INV
LM8Chr07	13000001	14000000	0	INV
LM8Chr07	14000001	15000000	0	INV
LM8Chr07	15000001	16000000	0	INV
LM8Chr07	16000001	17000000	2	INV
LM8Chr07	17000001	18000000	2	INV
LM8Chr07	18000001	19000000	0	INV
LM8Chr07	19000001	20000000	0	INV
LM8Chr07	20000001	21000000	2	INV
LM8Chr07	21000001	22000000	6	INV
LM8Chr07	22000001	23000000	0	INV
LM8Chr07	23000001	24000000	0	INV
LM8Chr07	24000001	25000000	0	INV
LM8Chr07	25000001	26000000	0	INV
LM8Chr07	26000001	27000000	0	INV
LM8Chr07	27000001	28000000	0	INV
LM8Chr07	28000001	29000000	2	INV
LM8Chr08	1	1000000	0	INV
LM8Chr08	1000001	2000000	4	INV
LM8Chr08	2000001	3000000	0	INV
LM8Chr08	3000001	4000000	0	INV
LM8Chr08	4000001	5000000	0	INV
LM8Chr08	5000001	6000000	5	INV
LM8Chr08	6000001	7000000	0	INV
LM8Chr08	7000001	8000000	0	INV
LM8Chr08	8000001	9000000	4	INV
LM8Chr08	9000001	10000000	0	INV
LM8Chr08	10000001	11000000	2	INV
LM8Chr08	11000001	12000000	2	INV
LM8Chr08	12000001	13000000	61	INV
LM8Chr08	13000001	14000000	10	INV
LM8Chr08	14000001	15000000	0	INV
LM8Chr08	15000001	16000000	2	INV
LM8Chr08	16000001	17000000	0	INV
LM8Chr08	17000001	18000000	4	INV
LM8Chr08	18000001	19000000	0	INV
LM8Chr08	19000001	20000000	0	INV
LM8Chr08	20000001	21000000	2	INV
LM8Chr08	21000001	22000000	0	INV
LM8Chr08	22000001	23000000	2	INV
LM8Chr08	23000001	24000000	0	INV
LM8Chr08	24000001	25000000	0	INV
LM8Chr08	25000001	26000000	0	INV
LM8Chr08	26000001	27000000	0	INV
LM8Chr08	27000001	28000000	0	INV
LM8Chr08	28000001	29000000	0	INV
LM8Chr08	29000001	30000000	0	INV
LM8Chr09	1	1000000	2	INV
LM8Chr09	1000001	2000000	0	INV
LM8Chr09	2000001	3000000	2	INV
LM8Chr09	3000001	4000000	20	INV
LM8Chr09	4000001	5000000	0	INV
LM8Chr09	5000001	6000000	0	INV
LM8Chr09	6000001	7000000	2	INV
LM8Chr09	7000001	8000000	2	INV
LM8Chr09	8000001	9000000	0	INV
LM8Chr09	9000001	10000000	7	INV
LM8Chr09	10000001	11000000	2	INV
LM8Chr09	11000001	12000000	4	INV
LM8Chr09	12000001	13000000	2	INV
LM8Chr09	13000001	14000000	0	INV
LM8Chr09	14000001	15000000	3	INV
LM8Chr09	15000001	16000000	2	INV
LM8Chr09	16000001	17000000	0	INV
LM8Chr09	17000001	18000000	0	INV
LM8Chr09	18000001	19000000	3	INV
LM8Chr09	19000001	20000000	0	INV
LM8Chr09	20000001	21000000	0	INV
LM8Chr09	21000001	22000000	0	INV
LM8Chr09	22000001	23000000	2	INV
LM8Chr09	23000001	24000000	0	INV
LM8Chr10	1	1000000	0	INV
LM8Chr10	1000001	2000000	2	INV
LM8Chr10	2000001	3000000	2	INV
LM8Chr10	3000001	4000000	0	INV
LM8Chr10	4000001	5000000	2	INV
LM8Chr10	5000001	6000000	5	INV
LM8Chr10	6000001	7000000	0	INV
LM8Chr10	7000001	8000000	0	INV
LM8Chr10	8000001	9000000	6	INV
LM8Chr10	9000001	10000000	0	INV
LM8Chr10	10000001	11000000	2	INV
LM8Chr10	11000001	12000000	0	INV
LM8Chr10	12000001	13000000	0	INV
LM8Chr10	13000001	14000000	0	INV
LM8Chr10	14000001	15000000	26	INV
LM8Chr10	15000001	16000000	0	INV
LM8Chr10	16000001	17000000	0	INV
LM8Chr10	17000001	18000000	0	INV
LM8Chr10	18000001	19000000	0	INV
LM8Chr10	19000001	20000000	0	INV
LM8Chr10	20000001	21000000	2	INV
LM8Chr10	21000001	22000000	2	INV
LM8Chr10	22000001	23000000	0	INV
LM8Chr10	23000001	24000000	3	INV
LM8Chr10	24000001	25000000	2	INV
LM8Chr11	1	1000000	0	INV
LM8Chr11	1000001	2000000	2	INV
LM8Chr11	2000001	3000000	0	INV
LM8Chr11	3000001	4000000	0	INV
LM8Chr11	4000001	5000000	7	INV
LM8Chr11	5000001	6000000	0	INV
LM8Chr11	6000001	7000000	0	INV
LM8Chr11	7000001	8000000	4	INV
LM8Chr11	8000001	9000000	6	INV
LM8Chr11	9000001	10000000	15	INV
LM8Chr11	10000001	11000000	2	INV
LM8Chr11	11000001	12000000	26	INV
LM8Chr11	12000001	13000000	10	INV
LM8Chr11	13000001	14000000	9	INV
LM8Chr11	14000001	15000000	47	INV
LM8Chr11	15000001	16000000	0	INV
LM8Chr11	16000001	17000000	0	INV
LM8Chr11	17000001	18000000	0	INV
LM8Chr11	18000001	19000000	31	INV
LM8Chr11	19000001	20000000	0	INV
LM8Chr11	20000001	21000000	0	INV
LM8Chr11	21000001	22000000	0	INV
LM8Chr11	22000001	23000000	0	INV
LM8Chr11	23000001	24000000	0	INV
LM8Chr11	24000001	25000000	0	INV
LM8Chr11	25000001	26000000	0	INV
LM8Chr11	26000001	27000000	13	INV
LM8Chr11	27000001	28000000	0	INV
LM8Chr11	28000001	29000000	2	INV
LM8Chr11	29000001	30000000	0	INV
LM8Chr12	1	1000000	25	INV
LM8Chr12	1000001	2000000	6	INV
LM8Chr12	2000001	3000000	0	INV
LM8Chr12	3000001	4000000	0	INV
LM8Chr12	4000001	5000000	0	INV
LM8Chr12	5000001	6000000	3	INV
LM8Chr12	6000001	7000000	0	INV
LM8Chr12	7000001	8000000	0	INV
LM8Chr12	8000001	9000000	0	INV
LM8Chr12	9000001	10000000	0	INV
LM8Chr12	10000001	11000000	9	INV
LM8Chr12	11000001	12000000	0	INV
LM8Chr12	12000001	13000000	0	INV
LM8Chr12	13000001	14000000	0	INV
LM8Chr12	14000001	15000000	0	INV
LM8Chr12	15000001	16000000	2	INV
LM8Chr12	16000001	17000000	9	INV
LM8Chr12	17000001	18000000	0	INV
LM8Chr12	18000001	19000000	14	INV
LM8Chr12	19000001	20000000	2	INV
LM8Chr12	20000001	21000000	0	INV
LM8Chr12	21000001	22000000	2	INV
LM8Chr12	22000001	23000000	9	INV
LM8Chr12	23000001	24000000	0	INV
LM8Chr12	24000001	25000000	2	INV
LM8Chr12	25000001	26000000	16	INV
R498Chr01	1	1000000	0	INV
R498Chr01	1000001	2000000	0	INV
R498Chr01	2000001	3000000	3	INV
R498Chr01	3000001	4000000	0	INV
R498Chr01	4000001	5000000	0	INV
R498Chr01	5000001	6000000	0	INV
R498Chr01	6000001	7000000	0	INV
R498Chr01	7000001	8000000	2	INV
R498Chr01	8000001	9000000	0	INV
R498Chr01	9000001	10000000	0	INV
R498Chr01	10000001	11000000	0	INV
R498Chr01	11000001	12000000	0	INV
R498Chr01	12000001	13000000	0	INV
R498Chr01	13000001	14000000	2	INV
R498Chr01	14000001	15000000	4	INV
R498Chr01	15000001	16000000	0	INV
R498Chr01	16000001	17000000	19	INV
R498Chr01	17000001	18000000	2	INV
R498Chr01	18000001	19000000	0	INV
R498Chr01	19000001	20000000	0	INV
R498Chr01	20000001	21000000	0	INV
R498Chr01	21000001	22000000	0	INV
R498Chr01	22000001	23000000	6	INV
R498Chr01	23000001	24000000	0	INV
R498Chr01	24000001	25000000	0	INV
R498Chr01	25000001	26000000	0	INV
R498Chr01	26000001	27000000	0	INV
R498Chr01	27000001	28000000	0	INV
R498Chr01	28000001	29000000	0	INV
R498Chr01	29000001	30000000	0	INV
R498Chr01	30000001	31000000	2	INV
R498Chr01	31000001	32000000	2	INV
R498Chr01	32000001	33000000	0	INV
R498Chr01	33000001	34000000	0	INV
R498Chr01	34000001	35000000	2	INV
R498Chr01	35000001	36000000	0	INV
R498Chr01	36000001	37000000	0	INV
R498Chr01	37000001	38000000	0	INV
R498Chr01	38000001	39000000	2	INV
R498Chr01	39000001	40000000	0	INV
R498Chr01	40000001	41000000	2	INV
R498Chr01	41000001	42000000	0	INV
R498Chr01	42000001	43000000	0	INV
R498Chr01	43000001	44000000	0	INV
R498Chr01	44000001	45000000	0	INV
R498Chr02	1	1000000	6	INV
R498Chr02	1000001	2000000	0	INV
R498Chr02	2000001	3000000	0	INV
R498Chr02	3000001	4000000	0	INV
R498Chr02	4000001	5000000	0	INV
R498Chr02	5000001	6000000	0	INV
R498Chr02	6000001	7000000	2	INV
R498Chr02	7000001	8000000	0	INV
R498Chr02	8000001	9000000	2	INV
R498Chr02	9000001	10000000	2	INV
R498Chr02	10000001	11000000	0	INV
R498Chr02	11000001	12000000	2	INV
R498Chr02	12000001	13000000	2	INV
R498Chr02	13000001	14000000	0	INV
R498Chr02	14000001	15000000	2	INV
R498Chr02	15000001	16000000	0	INV
R498Chr02	16000001	17000000	0	INV
[truncated: 1,887 more rows]

## Sheet: Table S6
Table S6 The identify results of WRKY families
Species	Gene_ID	mRNA_ID	Chr	Start	End	Strand	Domain	Pos
Ath	gene-AT1G13960	rna-NM_101262.3	Chr1	4776283	4779420	+	WRKY;WRKY	229-285;409-465
Ath	gene-AT1G18860	rna-NM_001332376.1	Chr1	6508797	6511397	+	WRKY	239-297
Ath	gene-AT1G29280	rna-NM_102668.4	Chr1	10236337	10237990	+	WRKY	75-132
Ath	gene-AT1G29860	rna-NM_102726.3	Chr1	10454433	10455874	+	WRKY	136-193
Ath	gene-AT1G30650	rna-NM_102802.2	Chr1	10868218	10871297	+	WRKY	218-275
Ath	gene-AT1G55600	rna-NM_104436.2	Chr1	20774046	20776294	-	WRKY	307-364
Ath	gene-AT1G62300	rna-NM_104910.3	Chr1	23016569	23019494	-	WRKY	313-370
Ath	gene-AT1G64000	rna-NM_105073.2	Chr1	23747304	23749053	+	WRKY	114-171
Ath	gene-AT1G66550	rna-NM_105326.1	Chr1	24828537	24829589	+	WRKY	108-168
Ath	gene-AT1G66560	rna-NM_105327.2	Chr1	24833518	24834801	+	WRKY	103-163
Ath	gene-AT1G66600	rna-NM_105331.4	Chr1	24848320	24849543	+	WRKY	103-163
Ath	gene-AT1G68150	rna-NM_105485.4	Chr1	25543949	25545791	+	WRKY	235-293
Ath	gene-AT1G69310	rna-NM_105598.3	Chr1	26054275	26058383	-	WRKY	147-204
Ath	gene-AT1G69810	rna-NM_105649.3	Chr1	26276948	26279255	-	WRKY	203-262
Ath	gene-AT1G80590	rna-NM_106707.2	Chr1	30296166	30297224	-	WRKY	86-145
Ath	gene-AT1G80840	rna-NM_106732.4	Chr1	30383561	30385499	+	WRKY	146-204
Ath	gene-AT2G03340	rna-NM_126385.4	Chr2	1014350	1017222	-	WRKY;WRKY	250-306;415-471
Ath	gene-AT2G04880	rna-NM_126520.4	Chr2	1717888	1720526	+	WRKY;WRKY	111-167;307-363
Ath	gene-AT2G21900	rna-NM_179688.2	Chr2	9333844	9336278	-	WRKY	109-166
Ath	gene-AT2G23320	rna-NM_127896.3	Chr2	9924886	9926372	+	Plant_zn_clust;WRKY	190-237;241-297
Ath	gene-AT2G24570	rna-NM_128018.3	Chr2	10437353	10439469	-	Plant_zn_clust;WRKY	191-240;244-300
Ath	gene-AT2G25000	rna-NM_128058.4	Chr2	10629662	10631413	+	WRKY	146-203
Ath	gene-AT2G30250	rna-NM_128578.4	Chr2	12903208	12905338	-	WRKY;WRKY	166-222;329-385
Ath	gene-AT2G30590	rna-NM_128611.3	Chr2	13033418	13035797	+	Plant_zn_clust;WRKY	264-310;314-371
Ath	gene-AT2G34830	rna-NM_001336530.1	Chr2	14693696	14696803	-	WRKY	225-282
Ath	gene-AT2G37260	rna-NM_129282.4	Chr2	15644811	15647076	+	WRKY;WRKY	166-220;349-405
Ath	gene-AT2G38470	rna-NM_129404.4	Chr2	16108235	16110766	+	WRKY;WRKY	184-240;362-418
Ath	gene-AT2G40740	rna-NM_001336861.1	Chr2	16997078	16999417	+	WRKY	182-241
Ath	gene-AT2G40750	rna-NM_129637.3	Chr2	17000419	17002528	-	WRKY	152-211
Ath	gene-AT2G44745	rna-NM_130039.3	Chr2	18447203	18449093	-	WRKY	145-201
Ath	gene-AT2G46130	rna-NM_130175.3	Chr2	18957212	18957925	+	WRKY	30-87
Ath	gene-AT2G46400	rna-NM_130204.3	Chr2	19043411	19044955	-	WRKY	104-164
Ath	gene-AT2G47260	rna-NM_130294.4	Chr2	19404802	19407098	-	WRKY	174-230
Ath	gene-AT3G01080	rna-NM_001337310.1	Chr3	25355	27712	+	WRKY;WRKY	205-261;344-400
Ath	gene-AT3G01970	rna-NM_111063.4	Chr3	325952	327412	-	WRKY	65-121
Ath	gene-AT3G04670	rna-NM_111339.3	Chr3	1266056	1268378	-	Plant_zn_clust;WRKY	223-259;263-319
Ath	gene-AT3G32090	rna-NM_114032.1	Chr3	13078956	13079921	+	NA	NA
Ath	gene-AT3G56400	rna-NM_115498.4	Chr3	20908711	20910623	-	WRKY	120-180
Ath	gene-AT3G58710	rna-NM_180689.3	Chr3	21714912	21716916	+	WRKY	72-129
Ath	gene-AT3G62340	rna-NM_116099.3	Chr3	23069489	23071207	-	WRKY	118-175
Ath	gene-AT4G01250	rna-NM_116355.3	Chr4	522530	524249	-	WRKY	129-186
Ath	gene-AT4G01720	rna-NM_116402.4	Chr4	744804	748554	+	WRKY	239-297
Ath	gene-AT4G04450	rna-NM_116683.3	Chr4	2218042	2221250	+	WRKY	293-350
Ath	gene-AT4G11070	rna-NM_117177.3	Chr4	6759098	6760794	+	WRKY	141-200
Ath	gene-AT4G12020	rna-NM_001125496.2	Chr4	7201656	7209672	+	PAH;WRKY;WRKY;NB-ARC;LRR_3;Pkinase	324-368;468-524;641-661;822-1031;1228-1247;1627-1877
Ath	gene-AT4G18170	rna-NM_117927.3	Chr4	10061214	10062893	+	WRKY	172-229
Ath	gene-AT4G22070	rna-NM_001341528.1	Chr4	11691259	11694570	-	WRKY	298-355
Ath	gene-AT4G23550	rna-NM_118486.6	Chr4	12291632	12293367	+	WRKY	141-198
Ath	gene-AT4G23810	rna-NM_118512.3	Chr4	12392370	12393982	-	WRKY	158-217
Ath	gene-AT4G24240	rna-NM_118557.4	Chr4	12571538	12573773	+	Plant_zn_clust;WRKY	245-278;282-338
Ath	gene-AT4G26440	rna-NM_118777.2	Chr4	13357596	13359551	-	WRKY;WRKY	178-233;372-428
Ath	gene-AT4G26640	rna-NM_179119.5	Chr4	13437005	13440996	-	WRKY;WRKY	211-267;381-437
Ath	gene-AT4G30935	rna-NM_119241.6	Chr4	15051764	15054107	-	WRKY;WRKY	169-224;332-387
Ath	gene-AT4G31550	rna-NM_179228.2	Chr4	15289947	15291539	-	Plant_zn_clust;WRKY	194-243;247-303
Ath	gene-AT4G31800	rna-NM_119329.4	Chr4	15382777	15385100	+	WRKY	176-233
Ath	gene-AT4G39410	rna-NM_120101.3	Chr4	18332606	18334893	-	WRKY	223-279
Ath	gene-AT5G01900	rna-NM_120268.4	Chr5	350925	352095	-	WRKY	111-170
Ath	gene-AT5G07100	rna-NM_120792.2	Chr5	2204248	2205811	+	WRKY;WRKY	117-174;234-291
Ath	gene-AT5G13080	rna-NM_121311.5	Chr5	4149738	4151201	-	WRKY	67-124
Ath	gene-AT5G15130	rna-NM_121517.3	Chr5	4904290	4907094	+	WRKY	227-284
Ath	gene-AT5G22570	rna-NM_122163.3	Chr5	7495455	7496990	-	WRKY	111-170
Ath	gene-AT5G24110	rna-NM_122316.3	Chr5	8153115	8154710	-	WRKY	113-172
Ath	gene-AT5G26170	rna-NM_122518.3	Chr5	9146879	9148391	-	WRKY	113-169
Ath	gene-AT5G28650	rna-NM_122748.3	Chr5	10677599	10679204	-	Plant_zn_clust;WRKY	222-259;263-319
Ath	gene-AT5G41570	rna-NM_123521.4	Chr5	16624157	16625977	+	WRKY	98-155
Ath	gene-AT5G43290	rna-NM_123695.3	Chr5	17371808	17373221	-	WRKY	114-170
Ath	gene-AT5G45050	rna-NM_180802.2	Chr5	18176914	18181973	-	NB-ARC;LRR_3;WRKY	153-362;570-589;1181-1238
Ath	gene-AT5G45260	rna-NM_123894.4	Chr5	18326203	18332920	+	NB-ARC;LRR_3;WRKY	163-371;577-596;1209-1268
Ath	gene-AT5G46350	rna-NM_124005.5	Chr5	18801164	18804056	-	WRKY	183-240
Ath	gene-AT5G49520	rna-NM_124329.3	Chr5	20090648	20093346	+	WRKY	221-278
Ath	gene-AT5G52830	rna-NM_124661.3	Chr5	21410769	21412526	+	WRKY	166-223
Ath	gene-AT5G56270	rna-NM_125010.3	Chr5	22779614	22783426	+	WRKY;WRKY	273-328;487-543
Ath	gene-AT5G64810	rna-NM_125877.4	Chr5	25908247	25909881	+	WRKY	110-167
LM8	ORUFILM01g000620-gene	ORUFILM01g000620	Chr1	4344608	4353449	-	WRKY	204-260
LM8	ORUFILM01g000649-gene	ORUFILM01g000649	Chr1	4547824	4556944	+	WRKY	210-268
LM8	ORUFILM01g000651-gene	ORUFILM01g000651	Chr1	4561232	4561891	-	WRKY	107-163
LM8	ORUFILM01g001070-gene	ORUFILM01g001070	Chr1	8159367	8161797	+	WRKY	312-369
LM8	ORUFILM01g001280-gene	ORUFILM01g001280	Chr1	9951504	9963030	+	NB-ARC;WRKY	476-663;1259-1318
LM8	ORUFILM01g001338-gene	ORUFILM01g001338	Chr1	10601117	10609167	+	WRKY	316-373
LM8	ORUFILM01g002271-gene	ORUFILM01g002271	Chr1	23090882	23091818	+	WRKY	137-194
LM8	ORUFILM01g002281-gene	ORUFILM01g002281	Chr1	23202012	23204313	-	WRKY	19-77
LM8	ORUFILM01g002528-gene	ORUFILM01g002528	Chr1	25344622	25346217	-	WRKY	178-234
LM8	ORUFILM01g002536-gene	ORUFILM01g002536	Chr1	25408380	25410602	+	WRKY	205-261
LM8	ORUFILM01g002711-gene	ORUFILM01g002711	Chr1	27008703	27009897	-	WRKY	103-162
LM8	ORUFILM01g002759-gene	ORUFILM01g002759	Chr1	27434620	27436724	-	WRKY	175-232
LM8	ORUFILM01g003067-gene	ORUFILM01g003067	Chr1	29960100	29961515	-	WRKY	147-203
LM8	ORUFILM01g003177-gene	ORUFILM01g003177	Chr1	30887930	30889022	-	WRKY	95-151
LM8	ORUFILM01g003197-gene	ORUFILM01g003197	Chr1	31011260	31014652	+	WRKY	176-233
LM8	ORUFILM01g003297-gene	ORUFILM01g003297	Chr1	31813343	31818973	-	WRKY	63-120
LM8	ORUFILM01g003806-gene	ORUFILM01g003806	Chr1	35398161	35402138	+	WRKY	52-112
LM8	ORUFILM01g003807-gene	ORUFILM01g003807	Chr1	35405214	35419980	+	WRKY	202-262
LM8	ORUFILM01g003809-gene	ORUFILM01g003809	Chr1	35425725	35427957	+	WRKY	123-184
LM8	ORUFILM01g003811-gene	ORUFILM01g003811	Chr1	35438785	35440939	-	WRKY	136-197
LM8	ORUFILM01g003812-gene	ORUFILM01g003812	Chr1	35467694	35468751	+	WRKY	114-174
LM8	ORUFILM01g003846-gene	ORUFILM01g003846	Chr1	35758825	35760999	+	WRKY;WRKY	220-275;385-441
LM8	ORUFILM01g003955-gene	ORUFILM01g003955	Chr1	36646840	36652658	-	WRKY	146-201
LM8	ORUFILM01g004893-gene	ORUFILM01g004893	Chr1	43390777	43392600	+	WRKY	160-216
LM8	ORUFILM02g000342-gene	ORUFILM02g000342	Chr2	9476406	9477708	+	WRKY	176-232
LM8	ORUFILM02g000849-gene	ORUFILM02g000849	Chr2	4317003	4318395	+	WRKY	193-250
LM8	ORUFILM02g001934-gene	ORUFILM02g001934	Chr2	32552030	32554366	+	WRKY	285-343
LM8	ORUFILM02g002415-gene	ORUFILM02g002415	Chr2	28746718	28750763	+	WRKY	242-299
LM8	ORUFILM02g002693-gene	ORUFILM02g002693	Chr2	26334166	26346714	-	WRKY	112-168
LM8	ORUFILM02g003753-gene	ORUFILM02g003753	Chr2	15463972	15464917	+	Plant_zn_clust;WRKY	126-165;169-225
LM8	ORUFILM03g000027-gene	ORUFILM03g000027	Chr3	19971379	19981021	+	WRKY;WRKY	200-256;367-423
LM8	ORUFILM03g000665-gene	ORUFILM03g000665	Chr3	12695644	12697430	+	WRKY	133-193
LM8	ORUFILM03g000747-gene	ORUFILM03g000747	Chr3	11934576	11935618	+	WRKY	33-94
LM8	ORUFILM03g002384-gene	ORUFILM03g002384	Chr3	38518596	38522792	+	WRKY	200-257
LM8	ORUFILM03g002816-gene	ORUFILM03g002816	Chr3	35879075	35880626	+	Plant_zn_clust;WRKY	268-302;306-362
LM8	ORUFILM03g003105-gene	ORUFILM03g003105	Chr3	33995169	33998388	+	WRKY;WRKY	194-250;340-396
LM8	ORUFILM03g003114-gene	ORUFILM03g003114	Chr3	33923214	33926616	-	WRKY	134-190
LM8	ORUFILM03g003241-gene	ORUFILM03g003241	Chr3	32941296	32943181	+	Plant_zn_clust;WRKY	274-318;322-378
LM8	ORUFILM03g003784-gene	ORUFILM03g003784	Chr3	27835543	27836534	-	WRKY	54-111
LM8	ORUFILM04g001203-gene	ORUFILM04g001203	Chr4	29053111	29054242	+	Plant_zn_clust;WRKY	177-219;223-279
LM8	ORUFILM04g001262-gene	ORUFILM04g001262	Chr4	28685295	28688389	+	WRKY	247-304
LM8	ORUFILM04g001621-gene	ORUFILM04g001621	Chr4	25861318	25867589	-	WRKY	170-226
LM8	ORUFILM04g002146-gene	ORUFILM04g002146	Chr4	22088281	22095446	-	WRKY;WRKY	508-564;740-797
LM8	ORUFILM04g003111-gene	ORUFILM04g003111	Chr4	11084271	11085403	+	Plant_zn_clust;WRKY	195-244;248-304
LM8	ORUFILM05g000098-gene	ORUFILM05g000098	Chr5	29539794	29541014	+	WRKY	175-231
LM8	ORUFILM05g000103-gene	ORUFILM05g000103	Chr5	29486539	29488293	-	WRKY	188-245
LM8	ORUFILM05g000189-gene	ORUFILM05g000189	Chr5	28933603	28934649	+	WRKY	106-165
LM8	ORUFILM05g000228-gene	ORUFILM05g000228	Chr5	28701281	28703779	+	WRKY	369-426
LM8	ORUFILM05g000238-gene	ORUFILM05g000238	Chr5	28620214	28644350	+	NA	NA
LM8	ORUFILM05g000239-gene	ORUFILM05g000239	Chr5	28617903	28619895	+	NA	NA
LM8	ORUFILM05g000470-gene	ORUFILM05g000470	Chr5	27051577	27059831	+	WRKY	102-158
LM8	ORUFILM05g000534-gene	ORUFILM05g000534	Chr5	26669093	26674405	-	WRKY	129-186
LM8	ORUFILM05g000888-gene	ORUFILM05g000888	Chr5	23914663	23972256	-	Rx_N;NB-ARC;WRKY	8-92;187-427;1042-1101
LM8	ORUFILM05g000911-gene	ORUFILM05g000911	Chr5	23708432	23710853	-	WRKY;WRKY	219-275;392-448
LM8	ORUFILM05g001669-gene	ORUFILM05g001669	Chr5	16475938	16477808	+	WRKY;WRKY	190-247;352-408
LM8	ORUFILM05g001756-gene	ORUFILM05g001756	Chr5	15126377	15128008	+	WRKY	118-178
LM8	ORUFILM05g001757-gene	ORUFILM05g001757	Chr5	15083202	15087922	+	WRKY	228-287
LM8	ORUFILM05g002126-gene	ORUFILM05g002126	Chr5	8132506	8137363	+	WRKY	189-250
LM8	ORUFILM05g002366-gene	ORUFILM05g002366	Chr5	4993868	4994979	-	WRKY	96-152
LM8	ORUFILM05g002672-gene	ORUFILM05g002672	Chr5	2208179	2219640	-	WRKY	200-257
LM8	ORUFILM05g002725-gene	ORUFILM05g002725	Chr5	1733309	1734147	+	WRKY	40-97
LM8	ORUFILM06g000333-gene	ORUFILM06g000333	Chr6	2275824	2281002	+	WRKY	235-293
LM8	ORUFILM06g000423-gene	ORUFILM06g000423	Chr6	2814957	2818210	+	WRKY	144-203
LM8	ORUFILM06g001631-gene	ORUFILM06g001631	Chr6	18510346	18511506	-	WRKY	182-237
LM8	ORUFILM06g002292-gene	ORUFILM06g002292	Chr6	26677618	26687626	-	WRKY	175-232
LM8	ORUFILM07g000083-gene	ORUFILM07g000083	Chr7	792924	796295	-	WRKY	124-180
LM8	ORUFILM07g000999-gene	ORUFILM07g000999	Chr7	9992454	10017950	-	NA	NA
LM8	ORUFILM07g002152-gene	ORUFILM07g002152	Chr7	23831182	23834385	-	WRKY;WRKY	209-265;378-434
LM8	ORUFILM07g002726-gene	ORUFILM07g002726	Chr7	28052008	28053934	-	WRKY	123-184
LM8	ORUFILM08g000688-gene	ORUFILM08g000688	Chr8	5654000	5661310	-	WRKY;DUF4283	61-118;215-352
LM8	ORUFILM08g001006-gene	ORUFILM08g001006	Chr8	10916385	10921953	-	WRKY;WRKY	246-301;414-469
LM8	ORUFILM08g001515-gene	ORUFILM08g001515	Chr8	19354017	19355070	+	WRKY	130-190
LM8	ORUFILM08g002141-gene	ORUFILM08g002141	Chr8	25792746	25795494	-	WRKY;WRKY	277-332;488-545
LM8	ORUFILM09g000307-gene	ORUFILM09g000307	Chr9	5548513	5550654	-	WRKY	105-170
LM8	ORUFILM09g000596-gene	ORUFILM09g000596	Chr9	10348057	10349680	+	WRKY	126-185
LM8	ORUFILM09g000984-gene	ORUFILM09g000984	Chr9	15096644	15097738	-	WRKY	166-224
LM8	ORUFILM09g000985-gene	ORUFILM09g000985	Chr9	15113217	15114928	-	WRKY	144-201
LM8	ORUFILM09g001404-gene	ORUFILM09g001404	Chr9	18644014	18646692	-	WRKY	434-491
LM8	ORUFILM10g000019-gene	ORUFILM10g000019	Chr10	23939937	23940912	+	WRKY	153-210
LM8	ORUFILM10g001449-gene	ORUFILM10g001449	Chr10	9717761	9725186	+	WRKY	64-124
LM8	ORUFILM11g000275-gene	ORUFILM11g000275	Chr11	16931792	16934923	+	WRKY	137-194
LM8	ORUFILM11g001186-gene	ORUFILM11g001186	Chr11	27993304	28009855	+	Rx_N;NB-ARC;WRKY;WRKY	5-97;181-410;1001-1060;1092-1152
LM8	ORUFILM11g001188-gene	ORUFILM11g001188	Chr11	28036940	28042352	-	WRKY;WRKY	457-517;556-614
LM8	ORUFILM11g002299-gene	ORUFILM11g002299	Chr11	803420	805772	-	WRKY	131-191
LM8	ORUFILM11g002300-gene	ORUFILM11g002300	Chr11	797855	799096	-	WRKY	146-214
LM8	ORUFILM11g002301-gene	ORUFILM11g002301	Chr11	788846	793743	-	WRKY	122-186
LM8	ORUFILM11g002302-gene	ORUFILM11g002302	Chr11	767099	770796	-	WRKY	44-105
LM8	ORUFILM11g002303-gene	ORUFILM11g002303	Chr11	756297	757494	-	WRKY	141-201
LM8	ORUFILM11g002410-gene	ORUFILM11g002410	Chr11	114840	116534	-	WRKY	95-150
LM8	ORUFILM12g000389-gene	ORUFILM12g000389	Chr12	18258617	18262593	+	WRKY;WRKY	92-148;249-306
LM8	ORUFILM12g000846-gene	ORUFILM12g000846	Chr12	23353047	23354875	-	Plant_zn_clust;WRKY	248-293;297-353
LM8	ORUFILM12g001160-gene	ORUFILM12g001160	Chr12	124552	126251	-	WRKY	116-171
LM8	ORUFILM12g001262-gene	ORUFILM12g001262	Chr12	854961	856245	-	WRKY	140-200
LM8	ORUFILM12g001263-gene	ORUFILM12g001263	Chr12	862701	871529	-	WRKY	42-103
LM8	ORUFILM12g001266-gene	ORUFILM12g001266	Chr12	889736	890974	-	WRKY	147-215
LM8	ORUFILM12g001268-gene	ORUFILM12g001268	Chr12	901943	904182	-	WRKY	129-189
Osa	LOC_Os01g08710	LOC_Os01g08710.1	Chr1	4340849	4356383	-	WRKY	135-191
Osa	LOC_Os01g09080	LOC_Os01g09080.1	Chr1	4566304	4568617	+	WRKY	238-296
Osa	LOC_Os01g09100	LOC_Os01g09100.1	Chr1	4572448	4573409	-	WRKY	107-163
Osa	LOC_Os01g14440	LOC_Os01g14440.1	Chr1	8084372	8087044	+	WRKY	302-359
Osa	LOC_Os01g18584	LOC_Os01g18584.1	Chr1	10470540	10478800	+	WRKY	317-374
Osa	LOC_Os01g40260	LOC_Os01g40260.1	Chr1	22731943	22733240	+	WRKY	137-194
Osa	LOC_Os01g40430	LOC_Os01g40430.1	Chr1	22824809	22827116	-	WRKY	148-206
Osa	LOC_Os01g43550	LOC_Os01g43550.1	Chr1	24945286	24947296	-	WRKY	180-236
Osa	LOC_Os01g43650	LOC_Os01g43650.1	Chr1	25009453	25012236	+	WRKY	205-261
Osa	LOC_Os01g46800	LOC_Os01g46800.1	Chr1	26687377	26688416	-	WRKY	101-160
Osa	LOC_Os01g47560	LOC_Os01g47560.1	Chr1	27196417	27200990	-	WRKY	370-427
Osa	LOC_Os01g51690	LOC_Os01g51690.1	Chr1	29720923	29723065	-	WRKY	160-216
Osa	LOC_Os01g53040	LOC_Os01g53040.1	Chr1	30480134	30482161	-	WRKY	95-151
Osa	LOC_Os01g53260	LOC_Os01g53260.1	Chr1	30604295	30608077	+	WRKY	176-233
Osa	LOC_Os01g54600	LOC_Os01g54600.1	Chr1	31409004	31410978	-	WRKY	99-156
Osa	LOC_Os01g60490	LOC_Os01g60490.1	Chr1	34981468	34985447	+	WRKY	52-112
Osa	LOC_Os01g60520	LOC_Os01g60520.1	Chr1	34996792	35003226	+	WRKY	71-131
Osa	LOC_Os01g60540	LOC_Os01g60540.1	Chr1	35008866	35011098	+	WRKY	123-184
Osa	LOC_Os01g60600	LOC_Os01g60600.1	Chr1	35032511	35035321	-	WRKY	136-197
Osa	LOC_Os01g60640	LOC_Os01g60640.1	Chr1	35062734	35064940	+	WRKY	114-174
Osa	LOC_Os01g61080	LOC_Os01g61080.1	Chr1	35347978	35350645	+	WRKY;WRKY	220-275;385-441
Osa	LOC_Os01g74140	LOC_Os01g74140.1	Chr1	42946753	42948750	+	WRKY	160-216
Osa	LOC_Os02g08440	LOC_Os02g08440.1	Chr2	4542762	4544983	+	WRKY	193-250
Osa	LOC_Os02g16540	LOC_Os02g16540.1	Chr2	9446492	9448847	+	WRKY	176-232
Osa	LOC_Os02g26430	LOC_Os02g26430.1	Chr2	15521497	15522724	+	Plant_zn_clust;WRKY	126-165;169-225
Osa	LOC_Os02g47060	LOC_Os02g47060.1	Chr2	28726783	28730933	+	WRKY	240-297
Osa	LOC_Os02g53100	LOC_Os02g53100.1	Chr2	32489017	32495070	+	WRKY	341-399
Osa	LOC_Os03g20550	LOC_Os03g20550.1	Chr3	11650824	11652144	+	WRKY	33-94
Osa	LOC_Os03g21710	LOC_Os03g21710.1	Chr3	12394669	12396898	+	WRKY	133-193
Osa	LOC_Os03g33012	LOC_Os03g33012.1	Chr3	18882373	18893375	+	WRKY;WRKY	200-256;367-423
Osa	LOC_Os03g45450	LOC_Os03g45450.1	Chr3	25651039	25652125	-	WRKY	54-111
Osa	LOC_Os03g53050	LOC_Os03g53050.1	Chr3	30422191	30425543	+	Plant_zn_clust;WRKY	274-318;322-378
Osa	LOC_Os03g55080	LOC_Os03g55080.1	Chr3	31323190	31326926	-	WRKY	135-191
Osa	LOC_Os03g55164	LOC_Os03g55164.1	Chr3	31391390	31399050	+	DUF3598;WRKY;WRKY	257-437;757-813;903-959
Osa	LOC_Os03g58420	LOC_Os03g58420.1	Chr3	33286932	33288483	+	Plant_zn_clust;WRKY	268-302;306-362
Osa	LOC_Os03g63810	LOC_Os03g63810.1	Chr3	36039164	36043822	+	WRKY	200-257
Osa	LOC_Os04g21950	LOC_Os04g21950.1	Chr4	12425564	12427457	+	Plant_zn_clust;WRKY	195-244;248-304
Osa	LOC_Os04g39570	LOC_Os04g39570.1	Chr4	23579869	23587188	-	WRKY;WRKY	523-579;755-812
Osa	LOC_Os04g46060	LOC_Os04g46060.1	Chr4	27284275	27290983	-	WRKY	170-226
Osa	LOC_Os04g50920	LOC_Os04g50920.1	Chr4	30132491	30136547	+	WRKY	264-321
Osa	LOC_Os04g51560	LOC_Os04g51560.1	Chr4	30545175	30546577	+	Plant_zn_clust;WRKY	177-219;223-279
Osa	LOC_Os05g04640	LOC_Os05g04640.1	Chr5	2179520	2184940	-	WRKY	250-307
Osa	LOC_Os05g09020	LOC_Os05g09020.1	Chr5	4998210	4999626	-	WRKY	96-152
Osa	LOC_Os05g14370	LOC_Os05g14370.1	Chr5	8086892	8088575	+	WRKY	147-208
Osa	LOC_Os05g25770	LOC_Os05g25770.1	Chr5	14991579	14993800	+	WRKY	118-178
Osa	LOC_Os05g27730	LOC_Os05g27730.1	Chr5	16150266	16152747	+	WRKY;WRKY	190-247;352-408
Osa	LOC_Os05g39720	LOC_Os05g39720.1	Chr5	23310474	23313449	-	WRKY;WRKY	219-275;392-448
Osa	LOC_Os05g40060	LOC_Os05g40060.1	Chr5	23529423	23530499	-	WRKY	127-186
Osa	LOC_Os05g40070	LOC_Os05g40070.1	Chr5	23536113	23539013	-	WRKY	136-197
Osa	LOC_Os05g40080	LOC_Os05g40080.1	Chr5	23550611	23551716	-	WRKY	126-191
Osa	LOC_Os05g46020	LOC_Os05g46020.1	Chr5	26682472	26684208	+	WRKY	135-191
Osa	LOC_Os05g49100	LOC_Os05g49100.1	Chr5	28154693	28157989	+	WRKY	201-258
Osa	LOC_Os05g49210	LOC_Os05g49210.1	Chr5	28238562	28241041	+	WRKY	365-422
Osa	LOC_Os05g49620	LOC_Os05g49620.1	Chr5	28471802	28473061	+	WRKY	106-165
Osa	LOC_Os05g50610	LOC_Os05g50610.1	Chr5	29009136	29013100	-	WRKY	188-244
Osa	LOC_Os05g50700	LOC_Os05g50700.1	Chr5	29064582	29065815	+	WRKY	175-231
Osa	LOC_Os06g05380	LOC_Os06g05380.1	Chr6	2429149	2433254	+	WRKY	179-237
Osa	LOC_Os06g06360	LOC_Os06g06360.1	Chr6	2958991	2963006	+	WRKY	144-203
Osa	LOC_Os06g30860	LOC_Os06g30860.1	Chr6	17915923	17917083	-	WRKY	177-232
Osa	LOC_Os06g44010	LOC_Os06g44010.1	Chr6	26509919	26511699	-	WRKY	251-308
Osa	LOC_Os07g02060	LOC_Os07g02060.1	Chr7	630562	634316	-	WRKY	124-180
Osa	LOC_Os07g27670	LOC_Os07g27670.1	Chr7	16147913	16149483	+	WRKY	86-143
Osa	LOC_Os07g39480	LOC_Os07g39480.1	Chr7	23654076	23659625	-	WRKY;WRKY	236-292;410-467
Osa	LOC_Os07g40570	LOC_Os07g40570.1	Chr7	24311898	24315383	-	WRKY;WRKY	170-226;339-395
Osa	LOC_Os07g48260	LOC_Os07g48260.1	Chr7	28828793	28832398	-	WRKY	122-182
Osa	LOC_Os08g09800	LOC_Os08g09800.1	Chr8	5663578	5669406	-	WRKY;zf-BED;DUF4413;Dimer_Tnp_hAT	62-117;230-273;624-720;767-849
Osa	LOC_Os08g09810	LOC_Os08g09810.1	Chr8	5672471	5676449	-	WRKY;zf-BED;DUF4413;Dimer_Tnp_hAT	66-121;242-285;633-731;778-860
Osa	LOC_Os08g09840	LOC_Os08g09840.1	Chr8	5683939	5686805	-	WRKY;DUF4413;Dimer_Tnp_hAT	52-106;574-668;722-796
Osa	LOC_Os08g09900	LOC_Os08g09900.1	Chr8	5713945	5719160	-	WRKY;zf-BED;DUF4413;Dimer_Tnp_hAT	62-119;253-280;611-710;755-837
Osa	LOC_Os08g13840	LOC_Os08g13840.1	Chr8	8258454	8259597	-	Plant_zn_clust;WRKY	194-239;243-299
Osa	LOC_Os08g17400	LOC_Os08g17400.1	Chr8	10633195	10639603	-	WRKY;WRKY	229-284;397-452
Osa	LOC_Os08g29660	LOC_Os08g29660.1	Chr8	18220041	18222408	+	WRKY	130-190
Osa	LOC_Os08g38990	LOC_Os08g38990.1	Chr8	24645860	24649832	-	WRKY;WRKY	277-332;488-545
Osa	LOC_Os09g09630	LOC_Os09g09630.1	Chr9	5187963	5190200	-	WRKY	124-189
Osa	LOC_Os09g16510	LOC_Os09g16510.1	Chr9	10128825	10131136	+	WRKY	126-185
Osa	LOC_Os09g25060	LOC_Os09g25060.1	Chr9	14975932	14977713	-	WRKY	166-224
Osa	LOC_Os09g25070	LOC_Os09g25070.1	Chr9	14992803	14994888	-	WRKY	144-201
Osa	LOC_Os09g30400	LOC_Os09g30400.2	Chr9	18496949	18500439	-	WRKY	434-491
Osa	LOC_Os10g18099	LOC_Os10g18099.1	Chr10	9184625	9192018	+	WRKY	64-124
Osa	LOC_Os10g42850	LOC_Os10g42850.1	Chr10	23107503	23108646	+	WRKY	153-210
Osa	LOC_Os11g02470	LOC_Os11g02470.1	Chr11	749998	751210	-	WRKY	141-201
Osa	LOC_Os11g02480	LOC_Os11g02480.1	Chr11	759587	763334	-	WRKY	44-105
Osa	LOC_Os11g02520	LOC_Os11g02520.1	Chr11	782358	783511	-	WRKY	122-186
Osa	LOC_Os11g02530	LOC_Os11g02530.1	Chr11	787542	789030	-	WRKY	146-214
Osa	LOC_Os11g02540	LOC_Os11g02540.1	Chr11	793116	795608	-	WRKY	131-191
Osa	LOC_Os11g29870	LOC_Os11g29870.1	Chr11	17352085	17355820	+	WRKY	137-194
Osa	LOC_Os11g45850	LOC_Os11g45850.1	Chr11	27740142	27741375	+	WRKY;WRKY	36-98;136-196
Osa	LOC_Os11g45920	LOC_Os11g45920.1	Chr11	27779324	27785982	-	WRKY;WRKY	10-70;109-164
Osa	LOC_Os12g01180	LOC_Os12g01180.1	Chr12	100799	104008	-	Peptidase_C48;WRKY	90-182;310-365
Osa	LOC_Os12g02400	LOC_Os12g02400.1	Chr12	789403	790687	-	WRKY	140-200
Osa	LOC_Os12g02420	LOC_Os12g02420.1	Chr12	802489	806097	-	WRKY	44-105
Osa	LOC_Os12g02440	LOC_Os12g02440.4	Chr12	817003	823002	-	WRKY	106-170
Osa	LOC_Os12g02450	LOC_Os12g02450.1	Chr12	824302	825793	-	WRKY	147-215
Osa	LOC_Os12g02470	LOC_Os12g02470.1	Chr12	836516	838755	-	WRKY	129-189
Osa	LOC_Os12g32250	LOC_Os12g32250.1	Chr12	19473728	19478606	+	WRKY;WRKY	270-326;427-484
Osa	LOC_Os12g40570	LOC_Os12g40570.1	Chr12	25100479	25104175	-	Plant_zn_clust;WRKY	248-293;297-349

## Sheet: Table S7
Table S7 The identify results of NBS families
Species	NLR_classify	Gene_ID	mRNA_ID	Chr	Start	End	Strand	Domain	Domain_position
Ath	CNL	gene-AT1G12210	rna-NM_101093.2	Chr1	4140924	4143916	+	Syntaxin_2;domain_CC;NB-ARC;LRR_8;LRR_8;LRR_4	27-97;29-49;161-400;540-599;607-642;800-843
Ath	CNL	gene-AT1G12220	rna-NM_101094.3	Chr1	4144788	4147939	+	domain_CC;NB-ARC;LRR_8;LRR_4	29-49;161-402;541-597;610-645
Ath	CNL	gene-AT1G12280	rna-NM_101100.2	Chr1	4174875	4177660	-	domain_CC;NB-ARC;LRR_8;LRR_4;LRR_4	36-56;160-401;539-598;746-777;800-840
Ath	CNL	gene-AT1G12290	rna-NM_101101.5	Chr1	4178359	4181466	-	domain_CC;NB-ARC;LRR_8;LRR_4	29-63;159-401;540-599;740-779
Ath	CNL	gene-AT1G15890	rna-NM_101457.3	Chr1	5461309	5464241	+	Rx_N;domain_CC;NB-ARC;LRR_8;LRR_4	29-94;29-63;159-399;535-593;606-639
Ath	TNL	gene-AT1G17600	rna-NM_101622.3	Chr1	6052936	6058114	-	TIR;NB-ARC;LRR_3;LRR_4;LRR_8;LRR_4	11-178;190-426;604-622;626-662;797-852;915-958
Ath	TN	gene-AT1G17610	rna-NM_001332314.1	Chr1	6054922	6058357	+	TIR;NB-ARC	33-122;183-400
Ath	TN	gene-AT1G17615	rna-NM_101624.2	Chr1	6059389	6060851	+	TIR;NB-ARC	14-182;207-363
Ath	TNL	gene-AT1G27170	rna-NM_102479.5	Chr1	9434351	9439417	+	TIR;NB-ARC;LRR_4;LRR_4;LRR_8;LRR_8;LRR_8;LRR_4	13-183;204-420;788-826;834-872;931-986;992-1028;1078-1119;1155-1186
Ath	TNL	gene-AT1G27180	rna-NM_102480.3	Chr1	9439859	9446106	+	TIR;TIR;NB-ARC;LRR_8;LRR_8;LRR_8;LRR_8;LRR_8;LRR_4	17-148;175-331;378-592;868-924;962-1017;1072-1112;1127-1182;1252-1293;1329-1360
Ath	TNL	gene-AT1G31540	rna-NM_001123924.2	Chr1	11288378	11293799	-	TIR;NB-ARC;LRR_3;LRR_4;LRR_4;LRR_5;LRR_4;C-JID	12-185;200-416;606-624;629-663;679-717;795-837;842-879;965-1094
Ath	RNL	gene-AT1G33560	rna-NM_103079.4	Chr1	12168768	12172119	+	RPW8;NB-ARC;LRR_4	12-116;232-365;676-715
Ath	CNL	gene-AT1G50180	rna-NM_103903.2	Chr1	18583964	18587136	+	Rx_N;domain_CC;NB-ARC;LRR_8;LRR_4	5-90;31-51;168-419;557-600;798-825
Ath	CNL	gene-AT1G51480	rna-NM_104026.2	Chr1	19090716	19093478	-	domain_CC;NB-ARC;LRR_8;LRR_4;LRR_9	28-62;160-398;535-594;607-647;649-718
Ath	CN	gene-AT1G52660	rna-NM_104144.5	Chr1	19613378	19614989	+	domain_CC;GLYCAM-1;NB-ARC	18-38;19-105;151-365
Ath	CN	gene-AT1G53350	rna-NM_001333589.1	Chr1	19903777	19907068	+	Rx_N;domain_CC;NB-ARC	5-93;17-65;167-413
Ath	TNL	gene-AT1G56510	rna-NM_104527.4	Chr1	21167565	21173632	+	TIR;NB-ARC;LRR_3;LRR_4;LRR_4;LRR_8;C-JID	13-186;193-411;602-621;625-657;683-713;762-794;860-942
Ath	TNL	gene-AT1G56520	rna-NM_001198323.1	Chr1	21174664	21178974	-	TIR;NB-ARC;LRR_3;LRR_8;LRR_4	13-178;196-426;603-622;626-682;763-804
Ath	TNL	gene-AT1G56540	rna-NM_104531.2	Chr1	21181585	21185495	+	TIR;NB-ARC;LRR_3;LRR_4;LRR_4;C-JID	15-188;192-428;604-623;627-664;762-805;861-939
Ath	CNL	gene-AT1G58390	rna-NM_104619.3	Chr1	21690930	21694447	-	Rx_N;NB-ARC;LRR_8;LRR_8	6-87;168-414;610-663;718-738
Ath	CNL	gene-AT1G58400	rna-NM_001333832.1	Chr1	21695699	21699695	-	Rx_N;domain_CC;NB-ARC;LRR_8;LRR_4	5-88;17-51;169-419;607-663;825-865
Ath	CNL	gene-AT1G58410	rna-NM_104621.1	Chr1	21701185	21704255	-	Rx_N;NB-ARC;LRR_8;LRR_6	3-82;166-413;603-656;768-780
Ath	CNL	gene-AT1G58602	rna-NM_001084273.3	Chr1	21746354	21766048	+	Rx_N;NB-ARC;LRR_8;LRR_8;LRR_4	5-82;166-422;608-663;775-833;917-958
Ath	CNL	gene-AT1G58807	rna-NM_148605.4	Chr1	21780076	21784581	+	Rx_N;NB-ARC;domain_CC;LRR_8;LRR_8	6-89;167-419;338-358;604-659;769-825
Ath	CNL	gene-AT1G58848	rna-NM_148606.3	Chr1	21791688	21797050	+	Rx_N;NB-ARC;domain_CC;LRR_8;LRR_8;LRR_4;LRR_4	6-89;167-418;338-358;588-640;777-833;922-963;967-1008
Ath	CNL	gene-AT1G59124	rna-NM_001333846.1	Chr1	21816334	21820839	+	Rx_N;NB-ARC;domain_CC;LRR_8;LRR_8	6-89;167-419;338-358;604-659;769-825
Ath	CNL	gene-AT1G59218	rna-NM_001198336.2	Chr1	21827947	21832499	+	Rx_N;NB-ARC;domain_CC;LRR_8;LRR_8;LRR_4;LRR_4	6-89;167-418;338-358;588-640;777-833;922-963;967-1008
Ath	CNL	gene-AT1G59780	rna-NM_104671.1	Chr1	21993581	21997691	-	Rx_N;domain_CC;domain_CC;NB-ARC;LRR_4	10-87;22-42;153-173;164-410;599-638
Ath	CNL	gene-AT1G61180	rna-NM_001036139.2	Chr1	22551271	22554684	+	Rx_N;domain_CC;NB-ARC;LRR_8	26-87;27-54;156-397;534-593
Ath	CNL	gene-AT1G61190	rna-NM_104800.1	Chr1	22557602	22560687	+	domain_CC;DUF2203;NB-ARC;LRR_8	28-62;29-87;157-398;538-597
Ath	NL	gene-AT1G61300	rna-NM_104811.4	Chr1	22607462	22610557	-	NB-ARC;LRR_8	45-286;423-482
Ath	CNL	gene-AT1G61310	rna-NM_104812.3	Chr1	22612998	22616373	-	DUF2203;domain_CC;NB-ARC;LRR_8;domain_CC	29-88;29-63;158-399;547-606;665-685
Ath	CNL	gene-AT1G62630	rna-NM_104941.2	Chr1	23185760	23189224	+	domain_CC;NB-ARC;LRR_8;LRR_4	27-61;156-398;557-605;618-658
Ath	CNL	gene-AT1G63350	rna-NM_001334082.1	Chr1	23494643	23497940	-	domain_CC;NB-ARC;LRR_8;LRR_4;LRR_4;LRR_4	27-61;156-397;538-596;608-650;736-774;792-833
Ath	CNL	gene-AT1G63360	rna-NM_105015.2	Chr1	23498484	23502321	-	DivIC;domain_CC;NB-ARC;LRR_8;LRR_4	27-57;27-61;157-398;554-601;616-656
Ath	TNL	gene-AT1G63730	rna-NM_105050.1	Chr1	23641770	23645132	+	TIR;NB-ARC;LRR_3;LRR_4	13-189;190-415;603-622;768-799
Ath	TNL	gene-AT1G63740	rna-NM_001334123.1	Chr1	23645206	23649289	+	TIR;NB-ARC;LRR_3;LRR_4;C-JID	42-217;219-442;636-655;681-713;887-1002
Ath	TNL	gene-AT1G63750	rna-NM_001084300.2	Chr1	23650840	23655453	+	TIR;NB-ARC;LRR_3;LRR_8;LRR_4;LRR_4;C-JID	17-190;195-419;608-627;631-687;724-764;766-809;866-953
Ath	TNL	gene-AT1G63860	rna-NM_001160971.1	Chr1	23701484	23706005	-	TIR;NB-ARC;LRR_3;LRR_8;LRR_4	13-187;205-328;573-592;596-652;733-773
Ath	TNL	gene-AT1G63870	rna-NM_105061.2	Chr1	23707131	23711944	-	TIR;NB-ARC;LRR_3;LRR_8;LRR_8	17-191;208-410;602-621;625-681;758-793
Ath	TNL	gene-AT1G63880	rna-NM_105062.3	Chr1	23712227	23716206	-	TIR;NB-ARC;LRR_3;LRR_4;LRR_8;C-JID	13-190;191-430;607-626;629-668;739-795;860-977
Ath	TNL	gene-AT1G64070	rna-NM_105080.3	Chr1	23779927	23783449	+	TIR;NB-ARC;LRR_3;LRR_4;LRR_4;LRR_8;C-JID	14-189;191-426;602-621;647-676;715-758;760-801;858-939
Ath	TNL	gene-AT1G65850	rna-NM_001198396.2	Chr1	24494678	24498616	+	TIR;NB-ARC;LRR_3;LRR_4;LRR_8;LRR_4;C-JID	48-224;240-467;649-667;718-755;767-820;854-894;927-1048
Ath	TN	gene-AT1G66090	rna-NM_105280.3	Chr1	24602033	24604763	+	TIR;NB-ARC	26-202;205-411
Ath	TNL	gene-AT1G69550	rna-NM_105624.5	Chr1	26148021	26153600	-	TIR;NB-ARC;LRR_3;LRR_4;LRR_4;LRR_4;LRR_1;LRR_4;LRR_4;C-JID	80-246;258-463;671-690;885-920;957-993;1029-1064;1077-1099;1100-1136;1172-1214;1270-1392
Ath	TNL	gene-AT1G72840	rna-NM_001198457.2	Chr1	27409196	27413851	-	TIR;NB-ARC;LRR_3;LRR_4;RRM_occluded;LRR_8;LRR_8;APG6	15-182;200-429;606-623;626-662;703-751;796-851;917-973;999-1072
Ath	TN	gene-AT1G72850	rna-NM_105943.2	Chr1	27413881	27415483	+	TIR;NB-ARC;domain_CC	6-166;177-400;374-394
Ath	TNL	gene-AT1G72860	rna-NM_001334556.1	Chr1	27416478	27420946	-	TIR;NB-ARC;LRR_3;LRR_4;LRR_8;LRR_4;C-JID	11-178;189-427;608-626;654-689;887-935;1005-1047;1109-1246
Ath	TN	gene-AT1G72870	rna-NM_105945.4	Chr1	27420939	27423338	+	TIR;NB-ARC	10-167;258-471
Ath	TN	gene-AT1G72890	rna-NM_001198458.2	Chr1	27429916	27432003	+	TIR;NB-ARC	38-228;255-417
Ath	TN	gene-AT1G72900	rna-NM_105948.4	Chr1	27432178	27433782	+	TIR;NB-ARC	9-188;190-350
Ath	TN	gene-AT1G72910	rna-NM_105949.4	Chr1	27435306	27437192	+	TIR;NB-ARC	8-185;193-330
Ath	TN	gene-AT1G72940	rna-NM_105952.4	Chr1	27441981	27443859	+	TIR;NB-ARC	8-188;189-348
Ath	TN	gene-AT1G72950	rna-NM_105953.3	Chr1	27444415	27445997	+	TIR;NB-ARC	10-188;194-353
Ath	TNL	gene-AT2G14080	rna-NM_126980.3	Chr2	5925119	5929902	+	TIR;NB-ARC;LRR_8;LRR_3;LRR_4;LRR_4;LRR_4;LRR_4;LRR_4;C-JID	55-232;238-472;579-606;652-671;675-709;769-801;842-877;933-969;979-1019;1076-1196
Ath	TNL	gene-AT2G16870	rna-NM_127240.2	Chr2	7307975	7311796	-	TIR;NB-ARC;LRR_3;LRR_4;LRR_4;LRR_4;C-JID	11-188;204-411;601-620;623-656;671-712;760-801;860-977
Ath	TNL	gene-AT2G17050	rna-NM_001335535.1	Chr2	7410704	7415802	-	NB-ARC;LRR_8;LRR_3;LRR_4;LRR_4;LRR_4;LRR_4;TIR	48-253;362-392;437-456;532-569;598-637;667-705;829-871;1156-1321
Ath	TNL	gene-AT2G17060	rna-NM_127261.3	Chr2	7422411	7426890	+	TIR;domain_CC;NB-ARC;LRR_3;LRR_4;LRR_8;LRR_8;C-JID	19-182;220-240;225-440;659-677;729-766;773-828;888-920;1012-1134
Ath	TN	gene-AT3G04210	rna-NM_001337506.1	Chr3	1105650	1108069	-	TIR;NB-ARC;SWIRM-assoc_3	65-242;244-475;502-522
Ath	TNL	gene-AT3G04220	rna-NM_001337508.1	Chr3	1108725	1112437	-	TIR;NB-ARC;LRR_3;LRR_8;LRR_8;LRR_8	62-239;242-481;675-694;721-777;785-825;833-874
Ath	CNL	gene-AT3G07040	rna-NM_111584.3	Chr3	2225855	2229555	-	Rx_N;NB-ARC;LRR_4;LRR_8	8-92;177-425;605-642;772-808
Ath	CNL	gene-AT3G14460	rna-NM_112306.2	Chr3	4851990	4856450	-	Rx_N;NB-ARC;LRR_8;LRR_4;LRR_4;LRR_4;LRR_8;LRR_4	27-92;194-421;570-608;619-653;788-821;1091-1122;1239-1283;1287-1328
Ath	CNL	gene-AT3G14470	rna-NM_001338120.1	Chr3	4857464	4861247	+	Rx_N;domain_CC;NB-ARC;LRR_8;LRR_4;LRR_4	8-100;123-143;176-398;579-635;804-829;899-937
Ath	NBS	gene-AT3G15700	rna-NM_001338183.1	Chr3	5320644	5322432	-	IL2;NB-ARC	5-60;157-364
Ath	TNL	gene-AT3G25505	rna-NM_001338750.1	Chr3	9260826	9263742	-	TIR;NB-ARC;LRR_3;LRR_8	1-88;118-249;426-444;471-529
Ath	NL	gene-AT3G25510	rna-NM_001338752.1	Chr3	9263795	9268852	-	NB-ARC;LRR_3;LRR_4;LRR_8;LRR_8;LRR_4;LRR_4;LRR_4;C-JID	14-240;438-457;508-543;626-683;692-731;773-810;813-852;900-926;954-1013
Ath	TNL	gene-AT3G44400	rna-NM_001339134.1	Chr3	16044679	16049782	-	TIR;NB-ARC;LRR_3;LRR_4;LRR_4;LRR_4;C-JID	47-208;231-445;648-667;717-755;764-801;812-856;886-977
Ath	TNL	gene-AT3G44480	rna-NM_001339144.1	Chr3	16091161	16096414	-	TIR;NB-ARC;LRR_3;LRR_4;LRR_5;LRR_4;C-JID	97-274;284-510;692-711;737-780;832-906;947-985;1039-1132
Ath	TNL	gene-AT3G44630	rna-NM_180324.2	Chr3	16195984	16200914	+	TIR;NB-ARC;LRR_3;LRR_4;LRR_4;LRR_8;LRR_4;C-JID	93-270;280-497;717-736;740-776;787-822;834-891;993-1034;1067-1156
Ath	TNL	gene-AT3G44670	rna-NM_114335.5	Chr3	16216806	16221722	+	TIR;NB-ARC;LRR_3;LRR_4;LRR_4;LRR_4;C-JID	93-270;280-497;694-713;832-869;880-922;936-982;1009-1107
Ath	CNL	gene-AT3G46530	rna-NM_114520.3	Chr3	17130300	17133462	-	Rx_N;domain_CC;NB-ARC;AAA_22;LRR_4	7-88;163-183;170-394;489-569;586-626
Ath	CNL	gene-AT3G46710	rna-NM_114538.2	Chr3	17206183	17209203	-	Rx_N;NB-ARC;domain_CC;LRR_4	7-86;173-392;236-256;613-639
Ath	CNL	gene-AT3G46730	rna-NM_114540.2	Chr3	17213069	17215755	-	Rx_N;NB-ARC;LRR_8;LRR_8	7-87;170-397;581-628;739-775
Ath	CNL	gene-AT3G50950	rna-NM_180346.1	Chr3	18935714	18938685	+	Rx_N;domain_CC;NB-ARC;LRR_4	5-93;17-68;164-410;611-647
Ath	TNL	gene-AT3G51560	rna-NM_115015.3	Chr3	19121687	19125913	-	TIR;NB-ARC;LRR_3;LRR_4;LRR_4;LRR_4;LRR_8	6-159;171-367;570-589;616-657;735-773;803-841;922-977
Ath	TNL	gene-AT3G51570	rna-NM_115016.2	Chr3	19126358	19130705	+	TIR;domain_CC;NB-ARC;LRR_3;LRR_4;LRR_8;LRR_8;C-JID	19-185;202-233;213-453;630-648;678-714;721-776;810-844;964-1118
Ath	TNL	gene-AT4G08450	rna-NM_116914.2	Chr4	5365518	5371101	+	TIR;NB-ARC;domain_CC;LRR_3;LRR_4;LRR_4;LRR_4;C-JID	11-183;187-428;271-291;610-628;655-695;816-852;859-889;972-1106
Ath	NL	gene-AT4G09360	rna-NM_117004.1	Chr4	5940186	5943280	+	NB-ARC;LRR_8;LRR_4;LRR_4;C-JID	4-211;525-577;601-641;644-677;704-834
Ath	TN	gene-AT4G09420	rna-NM_117010.5	Chr4	5961979	5964054	-	TIR;domain_CC;NB-ARC	11-160;107-127;213-434
Ath	TN	gene-AT4G09430	rna-NM_001340619.1	Chr4	5970908	5973113	+	TIR;NB-ARC	15-181;190-426
Ath	CNL	gene-AT4G10780	rna-NM_117146.1	Chr4	6634779	6637457	-	domain_CC;NB-ARC;LRR_8;LRR_4	29-56;158-399;536-597;609-643
Ath	TNL	gene-AT4G11170	rna-NM_117187.2	Chr4	6811103	6817339	+	TIR;NB-ARC;Phage_rep_org_N;LRR_3;LRR_8;C-JID	11-186;190-423;453-499;609-628;767-799;869-996
Ath	TNL	gene-AT4G12010	rna-NM_117271.3	Chr4	7196991	7201571	-	TIR;NB-ARC;LRR_8;LRR_3;LRR_8;LRR_8;C-JID	11-185;197-427;556-574;621-640;735-791;855-912;1005-1155
Ath	NL	gene-AT4G12020	rna-NM_001125496.2	Chr4	7201656	7209672	+	PAH;WRKY;ATG31;WRKY;NB-ARC;LRR_3;LRR_4;LRR_8;Pkinase	324-368;468-524;550-601;641-661;822-1031;1228-1247;1305-1348;1374-1432;1627-1877
Ath	TNL	gene-AT4G14370	rna-NM_117515.5	Chr4	8279641	8283407	-	TIR;NB-ARC;LRR_3;LRR_8;LRR_8;C-JID	14-188;191-428;603-622;625-682;761-793;860-987
Ath	TNL	gene-AT4G16860	rna-NM_117790.4	Chr4	9488466	9495837	-	TIR;NB-ARC;LRR_8;LRR_3;LRR_4;LRR_4;LRR_3;LRR_4;LRR_3;LRR_4	13-175;189-418;535-558;608-626;631-665;678-706;745-764;814-855;906-924;929-962
Ath	TNL	gene-AT4G16890	rna-NM_001341145.1	Chr4	9500271	9505830	-	TIR;NB-ARC;domain_CC;LRR_8;LRR_3;LRR_4;LRR_3;LRR_8;LRR_4;LRR_4;LRR_4;C-JID	21-194;196-430;480-500;546-564;600-618;669-710;761-779;806-862;908-935;943-974;1098-1137;1226-1351
Ath	TNL	gene-AT4G16900	rna-NM_117794.3	Chr4	9511859	9516602	-	TIR;NB-ARC;LRR_3;LRR_1;LRR_4;LRR_3;LRR_8	12-177;188-414;559-577;605-626;629-660;686-706;733-789
Ath	TNL	gene-AT4G16920	rna-NM_001341152.1	Chr4	9517950	9525691	-	TIR;NB-ARC;LRR_8;LRR_3;LRR_4;LRR_3;LRR_4;LRR_3;LRR_4;LRR_4;LRR_4;C-JID	10-171;185-410;535-553;591-609;661-690;728-747;798-838;888-907;911-945;969-996;1023-1057;1233-1309
Ath	TNL	gene-AT4G16940	rna-NM_001341161.1	Chr4	9531416	9537667	-	TIR;NB-ARC;LuxQ-periplasm;LRR_3;LRR_4;LRR_3;LRR_4;LRR_4;Importin_rep_6;C-JID	4-134;147-369;447-526;566-585;589-627;698-718;722-754;855-896;928-981;999-1115
Ath	TNL	gene-AT4G16950	rna-NM_117798.4	Chr4	9538233	9544467	-	TIR;NB-ARC;LRR_3;LRR_4;LRR_4;LRR_3;LRR_4;LRR_3;LRR_4;LRR_4;LRR_4;C-JID	12-190;192-425;597-615;626-655;667-697;734-753;804-844;894-913;917-951;975-1002;1029-1063;1233-1352
Ath	TNL	gene-AT4G16960	rna-NM_001341171.1	Chr4	9547402	9551028	-	TIR;NB-ARC;LRR_3;LRR_4;LRR_3;LRR_4;LRR_4	13-178;191-413;610-629;656-695;740-760;764-798;897-938
Ath	TN	gene-AT4G16990	rna-NM_001341185.1	Chr4	9558585	9565569	+	TIR;domain_CC;NB-ARC;BRX;BRX;BRX	9-183;150-170;185-407;434-485;537-593;725-776
Ath	NL	gene-AT4G19050	rna-NM_118023.5	Chr4	10439984	10444121	-	NB-ARC;LRR_8;LRR_4;LRR_4;LRR_4;LRR_4	10-284;492-549;633-660;703-742;773-812;843-883
Ath	NBS	gene-AT4G19060	rna-NM_118024.2	Chr4	10444916	10446300	-	NB-ARC	102-291
Ath	TNL	gene-AT4G19500	rna-NM_118070.7	Chr4	10625562	10630433	+	TIR;NB-ARC;ALOG_dom;TIR;NB-ARC;LRR_3;LRR_4	11-182;187-412;528-571;624-724;752-958;1146-1165;1259-1301
Ath	TNL	gene-AT4G19510	rna-NM_001341347.1	Chr4	10633632	10638567	+	TIR;NB-ARC;LRR_3;LRR_4;LRR_8;LRR_8;C-JID	57-222;241-468;650-668;719-756;763-818;883-937;1030-1187
Ath	TNL	gene-AT4G19520	rna-NM_118072.4	Chr4	10639269	10647079	-	TIR;NB-ARC;LRR_3;LRR_4;domain_CC;LRR_4;LRR_8;LRR_8;LRR_4;TIR	7-163;182-400;581-600;626-667;694-714;755-795;824-882;894-950;1011-1054;1402-1564
Ath	TNL	gene-AT4G19530	rna-NM_001341356.1	Chr4	10651744	10657282	+	TIR;domain_CC;NB-ARC;LRR_3;LRR_4;LRR_4;LRR_8;LRR_4;C-JID	15-184;198-225;222-441;643-662;665-702;713-748;756-812;827-862;971-1130
Ath	NL	gene-AT4G26090	rna-NM_118742.2	Chr4	13224338	13227872	+	NB-ARC;LRR_8;LRR_4;LRR_4	159-398;533-593;605-636;773-810
Ath	CNL	gene-AT4G27190	rna-NM_118853.2	Chr4	13620977	13624043	-	domain_CC;NB-ARC;LRR_4;LRR_8;LRR_8	26-53;150-388;484-519;529-583;598-654
Ath	CNL	gene-AT4G27220	rna-NM_001341839.1	Chr4	13633941	13637119	-	domain_CC;NB-ARC;LRR_8;LRR_4;LRR_4	14-37;128-365;506-559;596-630;776-819
Ath	RNL	gene-AT4G33300	rna-NM_001036704.2	Chr4	16050456	16056526	-	RPW8;NB-ARC;LRR_4;LRR_4	10-129;191-390;579-620;728-761
Ath	TNL	gene-AT4G36140	rna-NM_119781.2	Chr4	17098612	17104576	-	TIR;NB-ARC;TIR;NB-ARC;LRR_3;LRR_4;LRR_4;LRR_4	50-179;272-416;448-579;594-804;1010-1029;1055-1097;1167-1207;1208-1244
Ath	TNL	gene-AT4G36150	rna-NM_119782.3	Chr4	17104542	17108825	+	TIR;NB-ARC;LRR_3;LRR_8;LRR_8;LRR_4;C-JID	19-177;219-451;630-649;653-709;743-799;854-894;977-1121
Ath	RNL	gene-AT5G04720	rna-NM_120554.2	Chr5	1360589	1363907	+	RPW8;NB-ARC;LRR_4	7-125;186-384;709-740
Ath	CNL	gene-AT5G05400	rna-NM_120622.2	Chr5	1597351	1600392	-	Rx_N;domain_CC;NB-ARC;LRR_8;LRR_4;LRR_9	14-91;29-63;160-381;527-582;598-634;767-828
Ath	TNL	gene-AT5G11250	rna-NM_121163.2	Chr5	3587978	3592471	-	TIR;NB-ARC;LRR_3;LRR_5;C-JID	62-238;242-479;654-673;865-929;1075-1186
Ath	TNL	gene-AT5G17680	rna-NM_001343517.1	Chr5	5822881	5827153	+	TIR;NB-ARC;LRR_3;LRR_4;LRR_4;LRR_8;LRR_8;LRR_8;LRR_8;C-JID	19-179;204-413;604-623;649-690;720-757;759-798;811-866;872-914;958-1013;1084-1219
Ath	TNL	gene-AT5G17880	rna-NM_121794.2	Chr5	5908874	5913099	-	TIR;NB-ARC;domain_CC;LRR_3;LRR_4;LRR_4;LRR_8;LRR_8;C-JID	18-185;211-432;284-304;638-657;660-693;709-744;751-807;841-874;966-1069
Ath	CNL	gene-AT5G17890	rna-NM_121795.4	Chr5	5916862	5923494	+	NB-ARC;LRR_3;LRR_4;LRR_4;LRR_4;LRR_4;domain_CC;domain_CC;LIM;DA1-like	178-379;594-613;640-679;683-702;758-787;793-830;1116-1143;1174-1194;1240-1291;1387-1602
Ath	TNL	gene-AT5G17970	rna-NM_121802.2	Chr5	5948999	5951750	-	TIR;NB-ARC;LRR_4;LRR_3;LRR_8	16-190;194-427;558-573;615-634;660-718
Ath	TNL	gene-AT5G18350	rna-NM_121840.5	Chr5	6074069	6078615	-	TIR;NB-ARC;LRR_3;LRR_4;LRR_4;LRR_4;LRR_4;C-JID	20-195;199-448;623-639;645-685;716-756;799-839;847-883;1036-1163
Ath	TNL	gene-AT5G18360	rna-NM_121841.2	Chr5	6079768	6083077	-	TIR;NB-ARC;LRR_3;LRR_4	16-187;192-403;608-627;768-805
Ath	TNL	gene-AT5G18370	rna-NM_001343545.1	Chr5	6083401	6089041	-	TIR;NB-ARC;LRR_3;LRR_4;LRR_4;LRR_4;DUF6184;C-JID	61-236;243-488;664-683;709-746;805-841;853-889;963-1002;1043-1200
Ath	TNL	gene-AT5G22690	rna-NM_001343747.1	Chr5	7541072	7545256	+	TIR;NB-ARC;LRR_3;LRR_1;LRR_4;C-JID	10-187;190-430;612-631;658-680;726-766;803-936
Ath	CN	gene-AT5G35450	rna-NM_122936.5	Chr5	13666524	13671200	+	Rx_N;domain_CC;NB-ARC;DUF6198	5-89;17-51;167-412;563-633
Ath	TNL	gene-AT5G36930	rna-NM_001125847.2	Chr5	14567444	14573206	-	TIR;NB-ARC;LRR_4;LRR_4;LRR_8	17-178;208-416;672-713;720-764;788-841
Ath	TNL	gene-AT5G38340	rna-NM_001344240.1	Chr5	15320375	15324832	+	TIR;NB-ARC;LRR_3;LRR_4;LRR_8;C-JID	56-233;235-474;657-676;751-792;795-843;936-1056
Ath	NL	gene-AT5G38350	rna-NM_123196.2	Chr5	15328569	15331528	+	NB-ARC;LRR_3;LRR_4;LRR_4;LRR_8;LRR_4;C-JID	41-268;456-475;479-513;526-567;570-612;616-655;710-830
Ath	TNL	gene-AT5G38850	rna-NM_123246.4	Chr5	15555156	15558882	+	TIR;NB-ARC;Imm6;LRR_3;LRR_4;LRR_4;C-JID	9-179;194-403;460-517;592-611;637-679;750-792;848-973
Ath	CNL	gene-AT5G40060	rna-NM_123369.4	Chr5	16034441	16039096	+	NB-ARC;LRR_3;LRR_8;LRR_3;domain_CC;LRR_4;C-JID	9-207;418-436;442-497;554-573;608-628;616-655;783-907
Ath	TN	gene-AT5G40090	rna-NM_123372.4	Chr5	16041919	16043733	-	TIR;NB-ARC	38-174;188-401
Ath	TNL	gene-AT5G40100	rna-NM_123373.3	Chr5	16043727	16047572	+	TIR;NB-ARC;LRR_3;LRR_4;LRR_4	12-177;195-427;597-615;835-870;884-923
Ath	TNL	gene-AT5G40910	rna-NM_123456.1	Chr5	16395507	16399129	+	TIR;NB-ARC;LRR_8;LRR_3;LRR_4;LRR_4;LRR_8;C-JID	12-186;189-404;530-570;587-606;609-645;656-699;744-777;842-968
Ath	TNL	gene-AT5G41540	rna-NM_123518.1	Chr5	16612659	16616063	-	TIR;NB-ARC;LRR_3;LRR_4;LRR_8;LRR_4;C-JID	10-185;191-429;605-623;626-672;717-756;761-804;858-983
Ath	TNL	gene-AT5G41550	rna-NM_123519.2	Chr5	16617232	16620824	-	TIR;NB-ARC;LRR_3;LRR_4;LRR_4;LRR_8;LRR_8;C-JID	13-187;191-428;607-625;628-664;676-718;720-758;763-796;861-1004
Ath	TNL	gene-AT5G41740	rna-NM_001161285.1	Chr5	16688626	16693119	+	TIR;NB-ARC;LRR_3;LRR_4;LRR_4;C-JID	16-178;180-404;591-608;612-647;660-702;844-967
Ath	TNL	gene-AT5G41750	rna-NM_180786.3	Chr5	16693832	16698943	+	TIR;NB-ARC;LRR_3;LRR_4;LRR_4;LRR_4;LRR_8;C-JID	13-188;190-418;604-623;626-659;674-716;718-749;762-792;857-981
Ath	CNL	gene-AT5G43470	rna-NM_001344485.1	Chr5	17462551	17467119	-	Rx_N;domain_CC;NB-ARC;LRR_8;LRR_4	5-90;24-51;169-418;598-632;843-876
Ath	CNL	gene-AT5G43730	rna-NM_001344504.1	Chr5	17560267	17564434	+	domain_CC;NB-ARC;LRR_8;LRR_4	28-62;157-396;533-589;605-635
Ath	CNL	gene-AT5G43740	rna-NM_180795.3	Chr5	17564738	17568802	+	domain_CC;NB-ARC;LRR_8;LRR_4	27-54;157-395;532-589;605-645
Ath	TNL	gene-AT5G44510	rna-NM_123818.2	Chr5	17929673	17934222	-	TIR;NB-ARC;LRR_3;LRR_4;LRR_8;LRR_4;C-JID	41-216;231-457;635-653;658-691;712-762;848-886;1023-1084
Ath	TNL	gene-AT5G44870	rna-NM_123855.2	Chr5	18114461	18119006	+	TIR;NB-ARC;LRR_3;LRR_4;LRR_4;C-JID	12-180;262-491;679-698;792-831;839-881;1012-1149
Ath	NL	gene-AT5G45050	rna-NM_180802.2	Chr5	18176914	18181973	-	NB-ARC;LRR_3;LRR_4;LRR_4;WRKY	153-362;570-589;615-658;726-767;1181-1238
Ath	TNL	gene-AT5G45060	rna-NM_001344584.1	Chr5	18182038	18187081	+	TIR;NB-ARC;LRR_8;LRR_3;LRR_4;LRR_8;LRR_4;C-JID	14-180;212-435;571-592;638-657;683-719;727-783;814-858;938-1087
Ath	TNL	gene-AT5G45200	rna-NM_123888.2	Chr5	18283663	18290478	-	TIR;domain_CC;NB-ARC;LRR_3;LRR_8;LRR_8;LRR_8;C-JID	19-179;215-235;219-448;640-659;662-719;753-809;868-905;997-1143
Ath	TNL	gene-AT5G45210	rna-NM_001344600.1	Chr5	18295437	18298642	+	TIR;NB-ARC;CARD;LRR_4	37-189;208-419;472-512;653-691
Ath	TNL	gene-AT5G45230	rna-NM_123891.1	Chr5	18302147	18308303	-	TIR;NB-ARC;LRR_3;LRR_8;LRR_8;LRR_8;C-JID	12-190;220-453;636-655;658-715;749-805;821-876;966-1106
Ath	TNL	gene-AT5G45240	rna-NM_123892.2	Chr5	18313706	18319089	+	TIR;NB-ARC;LRR_4;LRR_3;LRR_1	45-156;166-366;498-533;540-550;565-587
Ath	TNL	gene-AT5G45250	rna-NM_123893.2	Chr5	18321764	18326175	-	TIR;NB-ARC;LRR_3;LRR_4;LRR_8;LRR_8;C-JID	16-184;211-449;638-657;709-741;751-807;835-872;964-1113
Ath	TNL	gene-AT5G45260	rna-NM_123894.4	Chr5	18326203	18332920	+	TIR;NB-ARC;LRR_8;LRR_3;LRR_4;LRR_4;LRR_4;WRKY	18-102;163-371;508-533;577-596;623-662;748-783;787-829;1209-1268
Ath	NBS	gene-AT5G45440	rna-NM_123912.3	Chr5	18412059	18413617	-	NB-ARC	60-310
Ath	NBS	gene-AT5G45490	rna-NM_123917.4	Chr5	18430717	18432430	+	NB-ARC	71-320
Ath	TNL	gene-AT5G46260	rna-NM_123995.2	Chr5	18758699	18763503	-	TIR;NB-ARC;LRR_3;LRR_5;LRR_5;C-JID	12-183;195-427;606-623;647-734;807-906;959-1096
Ath	TNL	gene-AT5G46270	rna-NM_001344666.1	Chr5	18764180	18769090	-	TIR;NB-ARC;LRR_3;LRR_4;LRR_5;C-JID	23-195;208-438;616-634;729-756;801-859;959-1089
Ath	TNL	gene-AT5G46450	rna-NM_124015.2	Chr5	18835605	18840058	+	TIR;NB-ARC;LRR_3;LRR_5;domain_CC;LRR_8	13-188;191-428;606-624;659-734;671-691;772-829
Ath	TNL	gene-AT5G46470	rna-NM_124017.3	Chr5	18842553	18849741	+	TIR;NB-ARC;LRR_3;LRR_8;LRR_4;LRR_8;C-JID	14-190;192-400;611-629;656-713;793-833;835-868;947-1076
Ath	TNL	gene-AT5G46490	rna-NM_203165.1	Chr5	18850776	18853843	+	TIR;NB-ARC;LRR_3;LRR_5	12-183;195-413;669-687;710-784
Ath	TNL	gene-AT5G46510	rna-NM_124021.2	Chr5	18860451	18867013	+	TIR;NB-ARC;LRR_3;LRR_5;LRR_8;LRR_8;C-JID;C-JID	9-179;199-429;607-624;645-734;773-828;863-905;964-1100;1173-1265
Ath	TNL	gene-AT5G46520	rna-NM_001344692.1	Chr5	18867616	18872468	+	TIR;NB-ARC;LRR_3;LRR_5;LRR_8;LRR_8;C-JID	50-217;236-468;646-663;684-773;812-867;902-944;1003-1139
Ath	CNL	gene-AT5G47250	rna-NM_124096.4	Chr5	19185698	19188885	-	domain_CC;NB-ARC;LRR_8;LRR_4	33-53;161-398;535-594;606-634
Ath	CNL	gene-AT5G47260	rna-NM_124097.2	Chr5	19189411	19192516	+	domain_CC;NB-ARC;LRR_8;LRR_8;MMR_HSR1	23-57;155-390;520-577;588-623;886-940
Ath	NL	gene-AT5G47280	rna-NM_124099.1	Chr5	19193157	19195559	+	NB-ARC;LRR_4;LRR_4	6-196;396-421;515-551
Ath	CNL	gene-AT5G48620	rna-NM_001344786.1	Chr5	19717244	19721452	+	Rx_N;domain_CC;NB-ARC;LRR_8;LRR_4	5-90;17-51;169-418;595-632;843-874
Ath	TNL	gene-AT5G48770	rna-NM_124254.2	Chr5	19773117	19777242	-	TIR;NB-ARC;LRR_3;LRR_8;LRR_8;LRR_8;C-JID	13-188;190-427;606-623;662-685;805-858;916-955;1028-1119
Ath	TN	gene-AT5G48780	rna-NM_001203565.1	Chr5	19777453	19779815	+	TIR;NB-ARC;NB-ARC	11-183;205-404;454-618
Ath	TNL	gene-AT5G49140	rna-NM_124291.2	Chr5	19918971	19923415	-	TIR;NB-ARC;LRR_3;LRR_4;LRR_4;LRR_4;LRR_4;C-JID	14-186;190-429;609-628;633-670;679-721;722-759;770-809;864-977
Ath	TNL	gene-AT5G51630	rna-NM_180841.3	Chr5	20969183	20975940	+	TIR;NB-ARC;LRR_8;LRR_3;LRR_4;LRR_3;LRR_4;LRR_4;C-JID	11-188;189-409;531-554;602-621;672-711;762-781;791-819;832-872;1025-1133
Ath	TN	gene-AT5G56220	rna-NM_001345187.1	Chr5	22753973	22758057	+	TIR_2;NB-ARC;TPR_12	170-260;434-592;917-970
Ath	TNL	gene-AT5G58120	rna-NM_125197.4	Chr5	23517256	23521067	+	TIR;NB-ARC;LRR_3;LRR_8;LRR_8;C-JID	15-189;192-415;604-623;650-705;763-796;862-989
Ath	CNL	gene-AT5G63020	rna-NM_125696.4	Chr5	25283063	25286121	-	domain_CC;NB-ARC;LRR_8	29-63;161-400;533-593
Ath	RN	gene-AT5G66630	rna-NM_126061.3	Chr5	26592648	26595922	+	RPW8;NB-ARC;LIM;DA1-like	7-146;178-305;347-383;489-699
Ath	RNL	gene-AT5G66900	rna-NM_001345808.1	Chr5	26714723	26717958	-	RPW8;domain_CC;NB-ARC;MSV199;domain_CC;LRR_8	58-176;103-123;224-453;538-604;542-562;722-779
Ath	RNL	gene-AT5G66910	rna-NM_126090.5	Chr5	26718130	26721377	-	RPW8;NB-ARC;LRR_5;LRR_8	12-132;182-403;580-671;680-737
LM8	CNL	ORUFILM01g000343-gene	ORUFILM01g000343	Chr1	2560069	2563038	-	Rx_N;domain_CC;NB-ARC;LRR_8;LRR_8;LRR_4	12-88;34-54;185-386;534-592;605-642;857-901
LM8	CNL	ORUFILM01g000585-gene	ORUFILM01g000585	Chr1	4060003	4064787	+	Rx_N;NB-ARC;LRR_4;LRR_4;LRR_8	17-90;230-449;658-695;724-740;1208-1249
LM8	NBS	ORUFILM01g001131-gene	ORUFILM01g001131	Chr1	8614380	8616859	-	NB-ARC	194-316
LM8	CNL	ORUFILM01g001154-gene	ORUFILM01g001154	Chr1	8827616	8831494	+	Rx_N;NB-ARC;LRR_8;LRR_8;LRR_8;LRR_4;LRR_8	11-84;180-413;574-627;643-699;786-842;1019-1049;1207-1263
LM8	CNL	ORUFILM01g001223-gene	ORUFILM01g001223	Chr1	9362437	9371842	+	Rx_N;domain_CC;domain_CC;NB-ARC;LRR_8;LRR_8;LRR_4	12-96;31-58;120-140;187-431;581-617;634-684;798-831
LM8	CNL	ORUFILM01g001224-gene	ORUFILM01g001224	Chr1	9374461	9383438	-	Rx_N;domain_CC;NB-ARC;LRR_4;LRR_8	12-94;38-58;243-391;608-643;786-825
LM8	CNL	ORUFILM01g001225-gene	ORUFILM01g001225	Chr1	9387751	9391652	+	Rx_N;domain_CC;NB-ARC;LRR_8	12-99;38-58;214-462;684-733
LM8	NL	ORUFILM01g001280-gene	ORUFILM01g001280	Chr1	9951504	9963030	+	LRR_8;LRR_8;NB-ARC;LRR_8;LRR_4;WRKY	322-379;386-428;476-663;887-935;1104-1149;1259-1318
LM8	CNL	ORUFILM01g001426-gene	ORUFILM01g001426	Chr1	11680698	11683940	+	Rx_N;NB-ARC;LRR_8;LRR_4	3-99;188-408;617-670;920-959
LM8	NBS	ORUFILM01g001454-gene	ORUFILM01g001454	Chr1	12002915	12006379	+	NB-ARC	113-347
LM8	CNL	ORUFILM01g001542-gene	ORUFILM01g001542	Chr1	13176601	13179200	-	Rx_N;domain_CC;NB-ARC;LRR_4	12-91;129-156;190-430;611-647
LM8	NL	ORUFILM01g001608-gene	ORUFILM01g001608	Chr1	14187281	14191126	-	NB-ARC;LRR_8	156-388;581-625
LM8	CN	ORUFILM01g001640-gene	ORUFILM01g001640	Chr1	14504963	14506480	-	Rx_N;domain_CC;NB-ARC	10-99;37-57;174-392
LM8	CNL	ORUFILM01g001659-gene	ORUFILM01g001659	Chr1	14748881	14761219	-	Rx_N;NB-ARC;LRR_8	14-99;185-441;620-672
LM8	CNL	ORUFILM01g001661-gene	ORUFILM01g001661	Chr1	14778885	14783509	-	Rx_N;NB-ARC;LRR_8;LRR_4;LRR_4	53-85;177-428;575-611;762-794;843-881
LM8	CNL	ORUFILM01g001662-gene	ORUFILM01g001662	Chr1	14790142	14794140	-	Rx_N;domain_CC;NB-ARC;LRR_4;LRR_4;FNIP	16-96;22-42;171-404;591-631;775-805;1065-1101
LM8	CNL	ORUFILM01g001663-gene	ORUFILM01g001663	Chr1	14801502	14805359	-	Rx_N;NB-ARC;LRR_8;LRR_4;LRR_4;LRR_4	14-98;179-391;596-633;782-820;1032-1070;1155-1187
LM8	CNL	ORUFILM01g001666-gene	ORUFILM01g001666	Chr1	14816996	14819500	-	Rx_N;NB-ARC;LRR_8;LRR_4	14-98;181-410;594-630;780-811
LM8	CNL	ORUFILM01g001934-gene	ORUFILM01g001934	Chr1	18972089	18980553	-	Rx_N;domain_CC;domain_CC;domain_CC;NB-ARC;LRR_4;LRR_4;LRR_4;LRR_4	28-103;40-60;71-91;111-145;187-417;634-669;726-764;854-889;1067-1104
LM8	CNL	ORUFILM01g001943-gene	ORUFILM01g001943	Chr1	19053679	19056495	+	Rx_N;NB-ARC;DUF2862;LRR_8	21-102;158-400;454-481;585-636
LM8	CNL	ORUFILM01g002016-gene	ORUFILM01g002016	Chr1	19947765	19977485	-	Rx_N;NB-ARC;LRR_4;LRR_8;LRR_4;LRR_8	10-95;177-396;659-691;707-765;927-946;1120-1163
LM8	CNL	ORUFILM01g002063-gene	ORUFILM01g002063	Chr1	20758280	20760997	+	Rx_N;domain_CC;domain_CC;NB-ARC;LRR_8;LRR_8	5-105;36-56;116-136;173-394;565-615;762-798
LM8	CN	ORUFILM01g002256-gene	ORUFILM01g002256	Chr1	22947199	22957658	-	Rx_N;AAA_14;NB-ARC	9-89;104-146;153-287
LM8	CNL	ORUFILM01g002384-gene	ORUFILM01g002384	Chr1	24140642	24145482	+	Rx_N;NB-ARC;LRR_8	7-98;195-430;605-650
LM8	CN	ORUFILM01g002421-gene	ORUFILM01g002421	Chr1	24418315	24422595	-	Rx_N;domain_CC;domain_CC;NB-ARC;domain_CC	16-110;45-75;254-274;343-541;396-416
LM8	CN	ORUFILM01g003109-gene	ORUFILM01g003109	Chr1	30426679	30428157	+	Rx_N;domain_CC;AAA_14;NB-ARC	8-96;34-54;198-254;257-380
LM8	CN	ORUFILM01g003110-gene	ORUFILM01g003110	Chr1	30434043	30435515	+	Rx_N;NB-ARC	8-95;178-353
LM8	CN	ORUFILM01g003111-gene	ORUFILM01g003111	Chr1	30437718	30439223	+	Rx_N;domain_CC;AAA_16;NB-ARC	22-101;47-67;174-236;276-391
LM8	CN	ORUFILM01g003113-gene	ORUFILM01g003113	Chr1	30447401	30448927	+	Rx_N;NB-ARC	9-93;272-388
LM8	CN	ORUFILM01g003114-gene	ORUFILM01g003114	Chr1	30459263	30460804	+	Rx_N;NB-ARC	33-105;281-395
LM8	CN	ORUFILM01g003115-gene	ORUFILM01g003115	Chr1	30463468	30464991	+	Rx_N;AAA_14;NB-ARC	9-91;202-244;276-355
LM8	CN	ORUFILM01g003117-gene	ORUFILM01g003117	Chr1	30467697	30469187	+	Rx_N;NB-ARC	9-92;177-378
LM8	CN	ORUFILM01g003119-gene	ORUFILM01g003119	Chr1	30475207	30476730	+	Rx_N;NB-ARC	9-92;274-389
LM8	TN	ORUFILM01g003372-gene	ORUFILM01g003372	Chr1	32466412	32469420	-	TIR_2;NB-ARC	187-264;473-652
LM8	NL	ORUFILM01g003526-gene	ORUFILM01g003526	Chr1	33537435	33542722	+	YojJ;NB-ARC;LRR_8;LRR_4	2-36;92-326;473-527;714-756
LM8	CNL	ORUFILM01g003527-gene	ORUFILM01g003527	Chr1	33547417	33551283	+	Rx_N;domain_CC;Mto2_bdg;NB-ARC;LRR_8;LRR_6;LRR_4;LRR_4	48-96;63-87;121-144;216-447;587-624;748-766;976-1015;1208-1250
LM8	CNL	ORUFILM01g003571-gene	ORUFILM01g003571	Chr1	33867420	33870149	-	domain_CC;NB-ARC;LRR_8	33-60;153-373;529-588
LM8	NBS	ORUFILM01g003655-gene	ORUFILM01g003655	Chr1	34219213	34220406	+	NB-ARC	166-379
LM8	NL	ORUFILM01g003657-gene	ORUFILM01g003657	Chr1	34229403	34232363	+	NB-ARC;LRR_8;LRR_8;LRR_8	32-226;399-455;469-526;540-595
LM8	CNL	ORUFILM01g003716-gene	ORUFILM01g003716	Chr1	34693271	34696603	-	Rx_N;domain_CC;NB-ARC;LRR_8;LRR_4;LRR_4;LRR_4;LRR_8;LRR_4	10-93;36-56;189-416;553-602;614-644;769-807;870-909;920-951;1020-1058
LM8	CN	ORUFILM01g004544-gene	ORUFILM01g004544	Chr1	40979764	40985066	-	Rx_N;domain_CC;NB-ARC;HIRAN	5-91;125-145;182-442;469-523
LM8	CNL	ORUFILM01g004644-gene	ORUFILM01g004644	Chr1	41665263	41670681	-	Rx_N;NB-ARC;LRR_8;LRR_8;LRR_8;LRR_1;LRR_1;LRR_4;LRR_4;LRR_8	2-34;105-336;573-627;634-675;713-770;785-804;808-830;984-1008;1180-1221;1228-1279
LM8	CNL	ORUFILM01g004646-gene	ORUFILM01g004646	Chr1	41674459	41681124	-	Rx_N;domain_CC;NB-ARC;LRR_8;LRR_8;LRR_8;LRR_8;LRR_8;domain_CC;LRR_4;LRR_8;LRR_8;LRR_4;LRR_8	14-102;31-58;173-423;639-695;702-742;757-815;821-862;876-905;964-984;1037-1076;1214-1271;1311-1367;1478-1514;1628-1682
LM8	CNL	ORUFILM01g004733-gene	ORUFILM01g004733	Chr1	42427759	42430540	-	Rx_N;NB-ARC;LRR_4;LRR_4;LRR_8	67-95;133-328;498-521;536-550;564-620
LM8	CNL	ORUFILM01g004761-gene	ORUFILM01g004761	Chr1	42610469	42613354	+	domain_CC;TMF_TATA_bd;NB-ARC;LRR_8;LRR_4;LRR_4	29-56;36-98;154-396;515-568;584-622;769-806
LM8	CNL	ORUFILM02g000124-gene	ORUFILM02g000124	Chr2	12056513	12097097	-	Rx_N;domain_CC;NB-ARC;LRR_4;LRR_4;LRR_4	9-90;56-80;183-385;551-588;643-683;796-839
LM8	CNL	ORUFILM02g000138-gene	ORUFILM02g000138	Chr2	11915140	11924149	-	Rx_N;Rx_N;NB-ARC;LRR_8;LRR_4;LRR_4	11-46;54-85;166-400;586-622;768-798;819-862
LM8	CNL	ORUFILM02g000156-gene	ORUFILM02g000156	Chr2	11723836	11728634	-	Rx_N;NB-ARC;LRR_8;domain_CC;Jacalin	7-88;174-416;597-650;911-931;944-1071
LM8	CNL	ORUFILM02g000165-gene	ORUFILM02g000165	Chr2	11572828	11576196	+	Rx_N;NB-ARC;LRR_4;FTH;domain_CC	5-76;167-431;616-653;698-759;720-740
LM8	CNL	ORUFILM02g000234-gene	ORUFILM02g000234	Chr2	10801133	10804496	-	Rx_N;NB-ARC;LRR_4;LRR_8	8-87;201-408;567-603;737-768
LM8	CNL	ORUFILM02g000249-gene	ORUFILM02g000249	Chr2	10560930	10563025	+	domain_CC;Rx_N;NB-ARC;LRR_4	36-56;38-103;235-453;641-668
LM8	CNL	ORUFILM02g000253-gene	ORUFILM02g000253	Chr2	10530081	10533638	+	Rx_N;NB-ARC;LRR_8	46-106;224-466;642-678
LM8	CNL	ORUFILM02g000254-gene	ORUFILM02g000254	Chr2	10472012	10519160	+	Rx_N;DUF5137;NB-ARC;LRR_8;LRR_4;LRR_4;LRR_4	46-106;173-219;220-448;618-651;809-846;859-897;950-985
LM8	CNL	ORUFILM02g000297-gene	ORUFILM02g000297	Chr2	9972134	9977552	+	Rx_N;NB-ARC;LRR_8	12-96;141-381;575-616
LM8	CN	ORUFILM02g000350-gene	ORUFILM02g000350	Chr2	9280337	9293236	+	domain_CC;NB-ARC;domain_CC;domain_CC	63-83;233-464;597-617;1351-1371
LM8	CN	ORUFILM02g000354-gene	ORUFILM02g000354	Chr2	9128899	9145122	+	Rx_N;domain_CC;NB-ARC	12-97;69-89;224-429
LM8	CNL	ORUFILM02g000355-gene	ORUFILM02g000355	Chr2	9111253	9118099	+	Rx_N;domain_CC;NB-ARC;LRR_8	9-95;62-89;240-474;639-695
LM8	CN	ORUFILM02g000675-gene	ORUFILM02g000675	Chr2	5607415	5610892	-	Helo_like_N;domain_CC;NB-ARC;domain_CC	1-90;65-85;172-391;531-551
LM8	CN	ORUFILM02g000705-gene	ORUFILM02g000705	Chr2	5362140	5375018	+	Rx_N;domain_CC;NB-ARC	11-89;37-57;201-360
LM8	CNL	ORUFILM02g000770-gene	ORUFILM02g000770	Chr2	4871250	4873991	-	Rx_N;domain_CC;NB-ARC;LRR_8	16-100;120-143;177-420;602-653
LM8	CNL	ORUFILM02g000988-gene	ORUFILM02g000988	Chr2	3209467	3212208	+	Rx_N;DUF3452;domain_CC;NB-ARC;LRR_8	18-100;110-152;121-144;177-421;603-654
LM8	CNL	ORUFILM02g001064-gene	ORUFILM02g001064	Chr2	2646182	2657135	+	Rx_N;NB-ARC;LRR_4;LRR_4;LRR_8;LRR_8;LRR_4	12-96;173-394;494-529;539-574;578-619;621-667;683-721
LM8	CNL	ORUFILM02g001133-gene	ORUFILM02g001133	Chr2	2009796	2013524	+	Rx_N;domain_CC;NB-ARC;domain_CC;domain_CC;LRR_4;domain_CC;LRR_4;LRR_5	50-104;73-93;218-427;281-301;380-400;601-638;723-743;930-970;1158-1197
LM8	CN	ORUFILM02g001293-gene	ORUFILM02g001293	Chr2	980082	994472	+	Rx_N;domain_CC;NB-ARC	13-102;41-61;227-471
LM8	CNL	ORUFILM02g001294-gene	ORUFILM02g001294	Chr2	970342	975634	+	Rx_N;domain_CC;NB-ARC;LRR_4;LRR_4;LRR_4	12-102;41-61;226-470;716-753;1324-1355;1533-1574
LM8	CNL	ORUFILM02g001575-gene	ORUFILM02g001575	Chr2	35146711	35153013	-	Rx_N;domain_CC;NB-ARC;NB-ARC;domain_CC;LRR_8;Mhr1;LRR_8	16-68;93-113;163-345;396-654;462-482;851-890;933-977;1048-1080
LM8	CNL	ORUFILM02g001576-gene	ORUFILM02g001576	Chr2	35137533	35142808	-	Rx_N;domain_CC;NB-ARC;NB-ARC;LRR_8	16-94;105-125;174-333;405-669;853-904
LM8	CN	ORUFILM02g002839-gene	ORUFILM02g002839	Chr2	25121282	25122839	-	Rx_N;domain_CC;NB-ARC	9-91;21-55;255-381
LM8	CN	ORUFILM02g002946-gene	ORUFILM02g002946	Chr2	23749787	23751358	-	Rx_N;NB-ARC	18-98;186-417
LM8	CNL	ORUFILM02g003053-gene	ORUFILM02g003053	Chr2	22995466	23012250	+	Rx_N;domain_CC;NB-ARC;LRR_4;LRR_8;LRR_8;LRR_8;LRR_4;LRR_8	13-94;39-59;146-359;523-552;564-603;611-651;660-699;715-751;999-1054
LM8	CNL	ORUFILM02g003280-gene	ORUFILM02g003280	Chr2	21035989	21039262	+	Rx_N;domain_CC;NB-ARC;LRR_8;LRR_8	8-90;48-68;180-401;598-653;664-697
LM8	CNL	ORUFILM02g003575-gene	ORUFILM02g003575	Chr2	17782280	17786149	+	Rx_N;NB-ARC;LRR_8;LRR_4;LRR_8;LRR_8;LRR_8	17-103;208-433;603-634;817-849;951-1005;1046-1100;1198-1246
LM8	CNL	ORUFILM02g003583-gene	ORUFILM02g003583	Chr2	17727019	17731916	+	Rx_N;domain_CC;NB-ARC;LRR_8	12-96;31-51;199-427;681-716
LM8	CNL	ORUFILM02g003679-gene	ORUFILM02g003679	Chr2	16341015	16392716	+	Rx_N;NB-ARC;NB-ARC;LRR_8;LRR_8	36-105;172-300;392-634;788-848;1043-1085
LM8	CNL	ORUFILM02g003688-gene	ORUFILM02g003688	Chr2	16233277	16267021	-	Rx_N;domain_CC;NB-ARC;LRR_8;LRR_4;LRR_4	13-98;107-127;155-303;459-518;736-774;813-850
LM8	CNL	ORUFILM02g003779-gene	ORUFILM02g003779	Chr2	15137163	15140432	+	Rx_N;NB-ARC;LRR_4;LRR_4;domain_CC;LRR_4;LRR_4	8-90;181-397;577-615;623-659;736-760;875-923;952-986
LM8	CNL	ORUFILM03g000124-gene	ORUFILM03g000124	Chr3	18550229	18552990	+	Rx_N;NB-ARC;LRR_8;LRR_8	12-89;175-404;582-632;744-782
LM8	CNL	ORUFILM03g000370-gene	ORUFILM03g000370	Chr3	15585901	15598022	+	Rx_N;NB-ARC;LRR_8	6-88;188-425;645-683
LM8	CNL	ORUFILM03g000725-gene	ORUFILM03g000725	Chr3	12083382	12086603	-	Rx_N;domain_CC;NB-ARC;LRR_8;LRR_4;LRR_4;LRR_8	21-91;35-59;181-421;602-655;808-844;854-876;921-978
LM8	CNL	ORUFILM03g001206-gene	ORUFILM03g001206	Chr3	8367462	8370846	-	domain_CC;domain_CC;NB-ARC;LRR_8;LRR_6	30-50;68-88;174-400;593-648;798-811
LM8	NL	ORUFILM03g001524-gene	ORUFILM03g001524	Chr3	5749295	5751484	+	NB-ARC;LRR_8;LRR_8;LRR_8	1-204;376-406;424-477;614-650
LM8	NL	ORUFILM03g001525-gene	ORUFILM03g001525	Chr3	5738596	5741550	-	NB-ARC;LRR_8;LRR_4;LRR_8	185-431;583-640;653-685;837-878
LM8	CNL	ORUFILM03g002441-gene	ORUFILM03g002441	Chr3	38240829	38245576	-	Rx_N;domain_CC;NB-ARC;LRR_8;LRR_4;LRR_4;LRR_8	14-100;53-73;183-426;604-656;790-815;1176-1213;1214-1251
LM8	CNL	ORUFILM03g003462-gene	ORUFILM03g003462	Chr3	30982802	30985681	+	Rx_N;NB-ARC;Exosortase_EpsH;LRR_4;LRR_4	6-92;230-430;552-624;643-682;881-919
LM8	CNL	ORUFILM03g003593-gene	ORUFILM03g003593	Chr3	29816885	29825149	+	Rx_N;domain_CC;NB-ARC;LRR_8;LRR_4;LRR_6	12-85;34-54;215-440;595-650;663-688;742-762
LM8	CNL	ORUFILM03g003594-gene	ORUFILM03g003594	Chr3	29771257	29779581	-	Rx_N;domain_CC;NB-ARC;LRR_8;LRR_4;LRR_8	9-97;34-54;226-431;609-661;678-704;926-980
LM8	CNL	ORUFILM03g003726-gene	ORUFILM03g003726	Chr3	28549263	28552873	+	Rx_N;NB-ARC;LRR_4;LRR_4;LRR_8	7-89;175-409;588-623;656-682;741-771
LM8	NL	ORUFILM03g004098-gene	ORUFILM03g004098	Chr3	24317985	24320258	-	NB-ARC;LRR_8;LRR_4	14-264;438-494;620-652
LM8	NL	ORUFILM03g004222-gene	ORUFILM03g004222	Chr3	23093420	23096320	+	NB-ARC;LRR_8;LRR_8;LRR_4	97-340;499-540;548-586;827-861
LM8	CNL	ORUFILM03g004224-gene	ORUFILM03g004224	Chr3	23049845	23057855	+	Rx_N;NB-ARC;LRR_8;LRR_8	166-264;345-587;761-805;808-846
LM8	CNL	ORUFILM03g004257-gene	ORUFILM03g004257	Chr3	22708197	22712030	-	Rx_N;NB-ARC;LRR_8;LRR_4	28-101;231-472;661-711;1035-1072
LM8	CNL	ORUFILM03g004289-gene	ORUFILM03g004289	Chr3	22179038	22182310	-	Rx_N;NB-ARC;LRR_8;LRR_4;LRR_8	17-101;189-441;579-624;636-676;988-1032
LM8	CNL	ORUFILM04g000113-gene	ORUFILM04g000113	Chr4	6969593	6977425	+	Rx_N;domain_CC;NB-ARC;NB-ARC;LRR_8	13-93;116-136;191-369;432-641;820-867
LM8	NBS	ORUFILM04g000131-gene	ORUFILM04g000131	Chr4	6807677	6817879	-	NB-ARC	17-236
LM8	CNL	ORUFILM04g000153-gene	ORUFILM04g000153	Chr4	5990572	5994280	+	Rx_N;NB-ARC;LRR_8	12-99;178-372;498-553
LM8	CNL	ORUFILM04g000162-gene	ORUFILM04g000162	Chr4	5721358	5723580	+	Rx_N;NB-ARC;LRR_8	15-105;228-442;649-705
LM8	NL	ORUFILM04g000264-gene	ORUFILM04g000264	Chr4	4163392	4166442	-	NB-ARC;LRR_8;LRR_4;LRR_4;LRR_4	12-145;338-380;482-514;562-577;853-888
LM8	CNL	ORUFILM04g000417-gene	ORUFILM04g000417	Chr4	1260803	1282466	+	Rx_N;domain_CC;NB-ARC;LRR_8;LRR_4	72-158;168-195;233-475;636-692;839-871
LM8	NL	ORUFILM04g000435-gene	ORUFILM04g000435	Chr4	1083724	1087944	-	NB-ARC;LRR_8	19-144;599-636
LM8	CNL	ORUFILM04g000450-gene	ORUFILM04g000450	Chr4	905682	908864	-	Rx_N;NB-ARC;LRR_8;LRR_4;LRR_4	24-96;210-432;605-659;801-830;974-1013
LM8	CNL	ORUFILM04g000451-gene	ORUFILM04g000451	Chr4	896623	899922	-	domain_CC;NB-ARC;LRR_8;LRR_4;LRR_4;LRR_4;LRR_8	27-47;207-418;582-622;636-675;791-821;992-1032;1056-1096
LM8	CN	ORUFILM04g000456-gene	ORUFILM04g000456	Chr4	844947	857024	-	Rx_N;NB-ARC	40-107;263-468
LM8	CN	ORUFILM04g000458-gene	ORUFILM04g000458	Chr4	800919	813730	+	Rx_N;NB-ARC	48-97;208-415
LM8	NL	ORUFILM04g001042-gene	ORUFILM04g001042	Chr4	30507982	30512199	+	NB-ARC;LRR_8;DUF2316	167-412;604-641;1058-1107
LM8	CNL	ORUFILM04g001044-gene	ORUFILM04g001044	Chr4	30498966	30503503	+	Rx_N;NB-ARC;domain_CC;LRR_4;LRR_4;LRR_4	12-93;283-520;647-667;1057-1093;1145-1169;1399-1440
LM8	CNL	ORUFILM04g001048-gene	ORUFILM04g001048	Chr4	30450983	30455503	+	Rx_N;Prok-RING_2;NB-ARC;DUF2316;LRR_4	13-95;125-170;281-526;1172-1222;1432-1467
LM8	CNL	ORUFILM04g001077-gene	ORUFILM04g001077	Chr4	30112438	30156747	+	Rx_N;domain_CC;NB-ARC;DUF6546;FNIP;LRR_4;domain_CC;LRR_4	33-101;136-163;197-419;539-616;747-766;776-815;884-904;899-936
LM8	CNL	ORUFILM04g001079-gene	ORUFILM04g001079	Chr4	30096485	30109083	+	Rx_N;NB-ARC;LRR_4;LRR_4;LRR_4;LRR_4	12-104;245-486;1140-1173;1272-1312;1379-1411;1481-1521
LM8	CNL	ORUFILM04g001598-gene	ORUFILM04g001598	Chr4	26007181	26010036	-	Rx_N;NB-ARC;LRR_8;LRR_8	11-89;174-418;569-621;746-801
LM8	NL	ORUFILM04g001823-gene	ORUFILM04g001823	Chr4	24288206	24292359	-	NB-ARC;LRR_8;LRR_4	188-414;543-601;612-657
LM8	CNL	ORUFILM04g001833-gene	ORUFILM04g001833	Chr4	24212600	24217238	-	Rx_N;domain_CC;NB-ARC;Glyco_transf_36;LRR_4;LRR_8;LRR_4	52-106;72-99;185-406;506-580;603-641;644-678;809-843
LM8	CNL	ORUFILM04g001988-gene	ORUFILM04g001988	Chr4	23121360	23124515	-	Rx_N;NB-ARC;LRR_8;LRR_1;LRR_8	7-93;165-386;574-629;665-687;975-1031
LM8	CNL	ORUFILM04g002154-gene	ORUFILM04g002154	Chr4	22015281	22018067	+	PspA_IM30;domain_CC;NB-ARC;LRR_8;LRR_4	22-121;23-43;148-366;521-577;591-623
LM8	CNL	ORUFILM04g002761-gene	ORUFILM04g002761	Chr4	16974269	16978837	+	Rx_N;NB-ARC;LRR_4;LRR_4	14-102;193-440;812-841;1038-1079
LM8	CNL	ORUFILM04g002778-gene	ORUFILM04g002778	Chr4	16799242	16803060	+	Rx_N;domain_CC;NB-ARC;CSTF_C;LRR_4;LRR_8	65-138;65-85;243-456;627-639;667-712;739-781
LM8	CNL	ORUFILM04g002779-gene	ORUFILM04g002779	Chr4	16728235	16766737	+	Rx_N;NB-ARC;DUF5902;LRR_6;LRR_8	90-164;271-430;589-628;829-850;894-937
LM8	CNL	ORUFILM04g002888-gene	ORUFILM04g002888	Chr4	15064424	15072848	-	Rx_N;domain_CC;domain_CC;NB-ARC;LRR_8;LRR_8;LRR_4	26-99;45-72;78-98;175-407;570-630;638-673;895-933
LM8	CNL	ORUFILM04g002891-gene	ORUFILM04g002891	Chr4	15045184	15048093	+	DUF1072;NB-ARC;domain_CC;LRR_8	9-25;169-436;221-241;606-662
LM8	NL	ORUFILM04g002957-gene	ORUFILM04g002957	Chr4	14056488	14060084	-	NB-ARC;LRR_8;LRR_4;LRR_4;LRR_4	95-254;449-488;588-625;651-688;946-977
LM8	CN	ORUFILM04g002977-gene	ORUFILM04g002977	Chr4	13749329	13755030	+	Rx_N;NB-ARC;domain_CC	64-103;213-429;731-751
LM8	CN	ORUFILM05g000504-gene	ORUFILM05g000504	Chr5	26842410	26852180	-	Rx_N;domain_CC;AAA_14;NB-ARC	9-98;36-56;202-275;277-383
LM8	CNL	ORUFILM05g000790-gene	ORUFILM05g000790	Chr5	24609402	24615579	+	Rx_N;domain_CC;domain_CC;NB-ARC;LRR_8	55-142;81-101;164-184;218-462;601-647
LM8	CNL	ORUFILM05g000791-gene	ORUFILM05g000791	Chr5	24601009	24604383	+	Rx_N;domain_CC;domain_CC;NB-ARC;LRR_8;LRR_8;LRR_4;LRR_4;LRR_8;FNIP	11-99;37-57;121-141;177-421;563-607;613-649;777-815;829-875;930-961;1065-1080
LM8	CNL	ORUFILM05g000887-gene	ORUFILM05g000887	Chr5	23973612	23976965	+	Rx_N;domain_CC;NB-ARC;LRR_8;CCDC32	9-100;126-146;192-433;595-651;723-776
LM8	CNL	ORUFILM05g000888-gene	ORUFILM05g000888	Chr5	23914663	23972256	-	Rx_N;NB-ARC;LRR_8;WRKY	8-92;187-427;675-710;1042-1101
LM8	CNL	ORUFILM05g001266-gene	ORUFILM05g001266	Chr5	20669104	20670939	-	Rx_N;NB-ARC;LRR_8	2-58;131-392;516-567
LM8	CNL	ORUFILM05g001267-gene	ORUFILM05g001267	Chr5	20663347	20666751	+	Rx_N;domain_CC;NB-ARC;Pan3_PK;LRR_8;LRR_4;LRR_5	14-101;41-61;220-423;464-546;601-652;803-840;1013-1089
LM8	CNL	ORUFILM05g001458-gene	ORUFILM05g001458	Chr5	18738003	18741782	+	Rx_N;NB-ARC;RNA_helicase;LRR_8;LRR_4;LRR_8;LRR_4	10-93;168-414;473-526;574-623;638-673;886-918;1141-1180
LM8	CNL	ORUFILM05g001460-gene	ORUFILM05g001460	Chr5	18715181	18718849	+	Rx_N;NB-ARC;LRR_8;LRR_4;LRR_8	10-93;168-388;594-650;1014-1046;1113-1165
LM8	CNL	ORUFILM05g001461-gene	ORUFILM05g001461	Chr5	18703706	18707485	+	Rx_N;NB-ARC;RNA_helicase;LRR_8;LRR_4;LRR_8;LRR_4	10-93;168-414;473-526;588-623;638-673;886-918;1141-1180
LM8	CNL	ORUFILM05g001552-gene	ORUFILM05g001552	Chr5	17873220	17882432	-	Rx_N;domain_CC;NB-ARC;LRR_8;LRR_4;LRR_4;STAT2_C	34-95;63-87;197-449;597-650;993-1037;1194-1235;1251-1273
LM8	NL	ORUFILM05g001838-gene	ORUFILM05g001838	Chr5	13858200	13861661	+	NB-ARC;LRR_8;LRR_4;LRR_8;LRR_8;LRR_8	65-282;525-582;598-633;952-1006;1023-1078;1086-1126
LM8	CNL	ORUFILM05g001883-gene	ORUFILM05g001883	Chr5	13270397	13281394	-	Rx_N;NB-ARC;LRR_8;LRR_8;LRR_8;LRR_4	12-63;196-328;479-529;539-580;587-630;1064-1100
LM8	CNL	ORUFILM05g002048-gene	ORUFILM05g002048	Chr5	9192227	9203490	-	Rx_N;domain_CC;NB-ARC;LRR_8;LRR_4	13-89;34-54;187-407;636-686;886-929
LM8	NL	ORUFILM05g002100-gene	ORUFILM05g002100	Chr5	8572635	8580653	-	NB-ARC;LRR_8;WD40	117-367;558-605;1111-1145
LM8	CNL	ORUFILM05g002184-gene	ORUFILM05g002184	Chr5	7373860	7378492	-	Rx_N;domain_CC;NB-ARC;LRR_8;LRR_8;LRR_4	14-84;113-140;199-425;562-615;635-677;886-928
LM8	CNL	ORUFILM05g002192-gene	ORUFILM05g002192	Chr5	7264603	7276060	+	Rx_N;NB-ARC;LRR_8;LRR_4;LRR_4;LRR_8;LRR_8	20-86;173-396;534-585;599-642;757-786;847-880;896-928
LM8	CNL	ORUFILM06g000168-gene	ORUFILM06g000168	Chr6	1211454	1215356	-	Rx_N;NB-ARC;LRR_8;LRR_8	17-97;180-419;623-657;826-867
LM8	CNL	ORUFILM06g000332-gene	ORUFILM06g000332	Chr6	2257990	2274150	+	Rx_N;NB-ARC;LRR_8;LRR_4	16-101;170-417;624-658;905-938
LM8	CNL	ORUFILM06g000425-gene	ORUFILM06g000425	Chr6	2829066	2832906	-	Rx_N;NB-ARC;LRR_4	12-94;181-446;625-663
LM8	CNL	ORUFILM06g000428-gene	ORUFILM06g000428	Chr6	2840690	2844248	-	Rx_N;domain_CC;NB-ARC;LRR_8	13-93;112-139;181-444;624-678
LM8	CNL	ORUFILM06g000463-gene	ORUFILM06g000463	Chr6	3071917	3075643	-	Rx_N;domain_CC;NB-ARC;LRR_8	12-90;114-134;180-414;617-652
LM8	CNL	ORUFILM06g000464-gene	ORUFILM06g000464	Chr6	3078746	3082520	-	Rx_N;domain_CC;NB-ARC;LRR_8	12-90;115-135;200-423;623-661
LM8	CNL	ORUFILM06g001089-gene	ORUFILM06g001089	Chr6	8628147	8659183	-	Rx_N;domain_CC;NB-ARC;LRR_8;LRR_4;LRR_4	18-85;104-131;303-448;573-617;782-819;901-940
LM8	NL	ORUFILM06g001093-gene	ORUFILM06g001093	Chr6	8718675	8727680	-	Syntaxin_2;NB-ARC;NB-ARC;LRR_8;LRR_8	12-63;144-224;268-437;539-572;591-647
LM8	CN	ORUFILM06g001176-gene	ORUFILM06g001176	Chr6	9852888	9858093	+	Rx_N;domain_CC;NB-ARC	13-98;106-126;184-424
LM8	CNL	ORUFILM06g001177-gene	ORUFILM06g001177	Chr6	9859003	9867462	+	Rx_N;NB-ARC;LRR_8;LRR_8	12-72;167-351;573-606;800-835
LM8	NL	ORUFILM06g001181-gene	ORUFILM06g001181	Chr6	9885376	9895847	+	NB-ARC;LRR_4	11-248;605-634
LM8	CNL	ORUFILM06g001182-gene	ORUFILM06g001182	Chr6	9898147	9904566	+	Rx_N;NB-ARC;LRR_8	12-103;175-413;615-647
LM8	CNL	ORUFILM06g001183-gene	ORUFILM06g001183	Chr6	9912124	9926604	+	Rx_N;NB-ARC;LRR_8;LRR_4	73-158;244-482;682-718;866-897
LM8	CNL	ORUFILM06g001258-gene	ORUFILM06g001258	Chr6	10886238	10896925	+	Rx_N;NB-ARC;LRR_4;LRR_8;LRR_4;LRR_8	17-105;214-444;683-712;987-1014;1079-1115;1163-1218
LM8	CNL	ORUFILM06g001367-gene	ORUFILM06g001367	Chr6	12449516	12452290	-	Rx_N;NB-ARC;LRR_8;LRR_4	5-97;183-421;580-630;781-806
LM8	CNL	ORUFILM06g001372-gene	ORUFILM06g001372	Chr6	12600757	12603528	-	Rx_N;NB-ARC;LRR_8	5-96;185-422;579-629
LM8	CNL	ORUFILM06g001922-gene	ORUFILM06g001922	Chr6	22518672	22541316	-	domain_CC;Rx_N;domain_CC;NB-ARC;NB-ARC;LRR_8;LRR_4	10-30;12-94;115-135;187-370;420-610;823-867;1131-1162
LM8	CNL	ORUFILM06g001981-gene	ORUFILM06g001981	Chr6	23510423	23515950	-	NB-ARC;LRR_4;domain_CC	310-488;1227-1266;1278-1305
LM8	CNL	ORUFILM06g002117-gene	ORUFILM06g002117	Chr6	24988844	24992687	+	Rx_N;NB-ARC;LRR_8;LRR_8	26-103;208-438;577-615;997-1032
LM8	CN	ORUFILM06g002124-gene	ORUFILM06g002124	Chr6	25053261	25056710	-	Rx_N;NB-ARC;domain_CC	17-105;211-447;721-741
LM8	CNL	ORUFILM06g002125-gene	ORUFILM06g002125	Chr6	25060899	25064535	-	Rx_N;NB-ARC;LRR_8;LRR_4	18-105;211-447;584-624;799-838
LM8	CNL	ORUFILM06g002126-gene	ORUFILM06g002126	Chr6	25067050	25072424	-	Rx_N;NB-ARC;LRR_8;domain_CC;LRR_8;LRR_4	64-143;240-499;635-676;796-825;1020-1045;1127-1167
LM8	CNL	ORUFILM06g002128-gene	ORUFILM06g002128	Chr6	25074945	25096068	-	Rx_N;NB-ARC;LRR_4;LRR_4	19-94;202-427;710-746;917-955
LM8	CNL	ORUFILM06g002260-gene	ORUFILM06g002260	Chr6	26447479	26460020	+	Rx_N;domain_CC;NB-ARC;LRR_8;LRR_4;LRR_4;LRR_4;LRR_4;LRR_4;LRR_4;LRR_8;LRR_8;zf-C5HC2	12-91;38-58;172-382;566-619;657-704;716-759;769-808;1010-1045;1049-1086;1524-1564;1710-1765;1967-2014;2076-2098
LM8	CNL	ORUFILM06g002428-gene	ORUFILM06g002428	Chr6	27854995	27858870	+	Rx_N;NB-ARC;LRR_8;LRR_4;VP_N-CPKC;LRR_4	25-96;238-461;658-691;842-880;923-933;1087-1119
LM8	CNL	ORUFILM06g002587-gene	ORUFILM06g002587	Chr6	29165972	29192303	-	Rx_N;NB-ARC;LRR_8;LRR_4;LRR_8	23-100;170-406;560-614;651-691;692-734
LM8	CNL	ORUFILM06g002636-gene	ORUFILM06g002636	Chr6	29483050	29486132	-	Rx_N;NB-ARC;LRR_8;LRR_8	21-98;182-425;582-635;704-742
LM8	CNL	ORUFILM06g002684-gene	ORUFILM06g002684	Chr6	29845957	29848893	-	NB-ARC;domain_CC;LRR_8;LRR_4;LRR_4	173-343;496-516;633-668;684-710;811-843
LM8	CN	ORUFILM06g002720-gene	ORUFILM06g002720	Chr6	30074758	30086131	-	Rx_N;NB-ARC;DUF2201	15-94;285-511;814-873
LM8	CN	ORUFILM06g002721-gene	ORUFILM06g002721	Chr6	30089705	30094084	-	Rx_N;NB-ARC;domain_CC	34-94;267-507;1430-1450
LM8	CN	ORUFILM07g000038-gene	ORUFILM07g000038	Chr7	495353	496693	-	domain_CC;NB-ARC	53-80;174-407
LM8	CN	ORUFILM07g000123-gene	ORUFILM07g000123	Chr7	1059736	1061271	-	Rx_N;domain_CC;NB-ARC	17-99;38-58;175-399
LM8	CN	ORUFILM07g000124-gene	ORUFILM07g000124	Chr7	1067100	1068632	-	Rx_N;NB-ARC	34-93;171-353
LM8	CN	ORUFILM07g000125-gene	ORUFILM07g000125	Chr7	1072990	1074501	-	Rx_N;NB-ARC	34-92;171-348
LM8	NBS	ORUFILM07g000126-gene	ORUFILM07g000126	Chr7	1081650	1083167	-	NB-ARC	270-351
LM8	CN	ORUFILM07g000128-gene	ORUFILM07g000128	Chr7	1091609	1093183	-	Rx_N;domain_CC;NB-ARC	18-99;38-62;186-358
LM8	CN	ORUFILM07g000129-gene	ORUFILM07g000129	Chr7	1094461	1095975	-	Rx_N;domain_CC;AAA_14;NB-ARC	33-92;33-53;194-236;258-365
LM8	CN	ORUFILM07g000131-gene	ORUFILM07g000131	Chr7	1106555	1108141	-	Rx_N;domain_CC;NB-ARC	41-108;44-68;208-362
LM8	CNL	ORUFILM07g000288-gene	ORUFILM07g000288	Chr7	2179537	2183682	-	Rx_N;NB-ARC;LRR_8;LRR_8;LRR_8	12-91;388-499;750-793;936-967;995-1036
LM8	CN	ORUFILM07g000290-gene	ORUFILM07g000290	Chr7	2192667	2197132	-	Rx_N;NB-ARC	11-92;261-500
LM8	CNL	ORUFILM07g000582-gene	ORUFILM07g000582	Chr7	4512420	4515140	+	Rx_N;NB-ARC;LRR_8;LRR_4	8-102;181-428;584-639;799-837
LM8	CNL	ORUFILM07g000653-gene	ORUFILM07g000653	Chr7	5165485	5175531	-	Rx_N;domain_CC;NB-ARC;LRR_4	12-85;34-54;196-447;629-660
LM8	CNL	ORUFILM07g000655-gene	ORUFILM07g000655	Chr7	5183225	5195606	-	Rx_N;NB-ARC;domain_CC;LRR_4	15-92;205-454;260-280;636-673
LM8	CNL	ORUFILM07g000804-gene	ORUFILM07g000804	Chr7	7169529	7175385	-	Rx_N;domain_CC;NB-ARC;LRR_4;domain_CC	7-81;108-135;168-374;588-617;866-886
LM8	CNL	ORUFILM07g000999-gene	ORUFILM07g000999	Chr7	9992454	10017950	-	LRR_8;LRR_8;NB-ARC;LRR_8;WRKY;Rx_N;NB-ARC;LRR_8	279-339;352-409;502-691;877-930;1299-1344;1407-1435;1542-1744;1927-1981
LM8	CNL	ORUFILM07g001001-gene	ORUFILM07g001001	Chr7	10022959	10025127	+	Rx_N;domain_CC;NB-ARC;LRR_4	50-109;53-73;218-442;611-644
LM8	CNL	ORUFILM07g001015-gene	ORUFILM07g001015	Chr7	10138971	10152336	-	domain_CC;NB-ARC;LRR_4	42-62;124-377;560-596
LM8	CN	ORUFILM07g001072-gene	ORUFILM07g001072	Chr7	11210092	11213228	-	Rx_N;domain_CC;NB-ARC	7-96;33-53;175-412
LM8	CNL	ORUFILM07g001254-gene	ORUFILM07g001254	Chr7	14684140	14688718	-	Rx_N;domain_CC;NB-ARC;LRR_8;Thioredoxin	46-80;91-111;169-409;564-619;897-986
LM8	CNL	ORUFILM07g001255-gene	ORUFILM07g001255	Chr7	14692577	14699179	+	Rx_N;NB-ARC;LRR_4	10-78;162-347;582-619
LM8	CNL	ORUFILM07g001257-gene	ORUFILM07g001257	Chr7	14723207	14728526	-	Rx_N;NB-ARC;LRR_8;LRR_4;LRR_4;LRR_8	16-94;185-398;578-631;792-830;865-910;923-961
LM8	NBS	ORUFILM07g001264-gene	ORUFILM07g001264	Chr7	14820394	14834965	+	NB-ARC	83-289
LM8	CNL	ORUFILM07g001278-gene	ORUFILM07g001278	Chr7	15036992	15040168	+	Rx_N;NB-ARC;LRR_8	6-93;191-404;583-638
LM8	CNL	ORUFILM07g001307-gene	ORUFILM07g001307	Chr7	15530048	15533085	-	Rx_N;NB-ARC;LRR_8;LRR_4	12-39;127-370;528-585;707-737
LM8	CNL	ORUFILM07g001423-gene	ORUFILM07g001423	Chr7	17119660	17124139	-	Rx_N;domain_CC;NB-ARC;LRR_8;LRR_4	12-95;34-54;166-390;550-605;865-902
LM8	CNL	ORUFILM07g001541-gene	ORUFILM07g001541	Chr7	18399754	18410501	-	Rx_N;domain_CC;NB-ARC;LRR_8;LRR_4	5-89;111-138;192-402;624-673;733-753
LM8	CNL	ORUFILM07g001660-gene	ORUFILM07g001660	Chr7	19578266	19581979	-	Rx_N;domain_CC;NB-ARC;LRR_4;LRR_4;LRR_8;LRR_4	17-104;42-62;296-503;706-744;892-920;961-1019;1140-1181
LM8	NL	ORUFILM07g001661-gene	ORUFILM07g001661	Chr7	19591123	19594881	-	NB-ARC;LRR_8;LRR_4;LRR_4;LRR_4	151-358;640-676;984-1000;1013-1049;1158-1200
LM8	CNL	ORUFILM07g001662-gene	ORUFILM07g001662	Chr7	19599837	19602947	+	Rx_N;domain_CC;NB-ARC;LRR_8;LRR_4;LRR_8	16-98;73-100;207-405;607-659;789-820;873-929
LM8	CNL	ORUFILM07g002171-gene	ORUFILM07g002171	Chr7	23948124	23951916	-	Rx_N;NB-ARC;LRR_8;LRR_8	13-95;191-452;628-678;813-867
LM8	CNL	ORUFILM08g000093-gene	ORUFILM08g000093	Chr8	431834	436370	+	Rx_N;domain_CC;NB-ARC;LRR_4;LRR_8	9-96;118-145;177-410;626-660;674-708
LM8	CN	ORUFILM08g000373-gene	ORUFILM08g000373	Chr8	2848206	2858503	+	Rx_N;domain_CC;NB-ARC	7-89;26-46;195-418
LM8	CNL	ORUFILM08g000405-gene	ORUFILM08g000405	Chr8	3095864	3098647	+	Rx_N;domain_CC;Tom37_C;NB-ARC;LRR_8;LRR_8	5-103;43-63;117-160;183-424;579-631;757-813
LM8	CNL	ORUFILM08g000524-gene	ORUFILM08g000524	Chr8	4080179	4084959	-	Rx_N;domain_CC;NB-ARC;LRR_4	7-75;105-125;166-410;622-648
LM8	CNL	ORUFILM08g000528-gene	ORUFILM08g000528	Chr8	4126213	4130034	+	Rx_N;NB-ARC;LRR_8;domain_CC	7-90;175-417;604-643;915-935
LM8	CNL	ORUFILM08g000533-gene	ORUFILM08g000533	Chr8	4179528	4182677	-	Rx_N;NB-ARC;LRR_4;LRR_8	7-94;202-423;612-649;784-816
LM8	CNL	ORUFILM08g000534-gene	ORUFILM08g000534	Chr8	4198966	4202101	-	Rx_N;domain_CC;NB-ARC;LRR_4;LRR_8	7-96;115-142;173-408;600-636;759-815
LM8	CNL	ORUFILM08g000560-gene	ORUFILM08g000560	Chr8	4396900	4405217	+	Rx_N;domain_CC;NB-ARC;LRR_8	12-99;114-134;156-393;549-606
LM8	CNL	ORUFILM08g000568-gene	ORUFILM08g000568	Chr8	4482414	4485550	+	Rx_N;NB-ARC;LRR_8	13-104;174-410;565-623
LM8	NL	ORUFILM08g000569-gene	ORUFILM08g000569	Chr8	4485781	4494331	+	Rho_N;NB-ARC;LRR_4	22-40;86-228;418-448
LM8	CNL	ORUFILM08g000635-gene	ORUFILM08g000635	Chr8	5098940	5102608	-	Rx_N;domain_CC;NB-ARC;LRR_8	5-101;132-152;189-426;684-719
LM8	CNL	ORUFILM08g000663-gene	ORUFILM08g000663	Chr8	5291252	5308453	+	Rx_N;NB-ARC;NB-ARC;LRR_8	17-94;187-304;307-390;543-596
LM8	CN	ORUFILM08g000706-gene	ORUFILM08g000706	Chr8	5899868	5903268	-	Rx_N;NB-ARC	12-94;172-414
LM8	CN	ORUFILM08g000728-gene	ORUFILM08g000728	Chr8	6204659	6208015	+	Rx_N;domain_CC;NB-ARC	16-99;127-147;180-421
LM8	CNL	ORUFILM08g000729-gene	ORUFILM08g000729	Chr8	6214890	6218206	+	Rx_N;domain_CC;NB-ARC;LRR_4	13-99;118-145;179-419;701-746
LM8	CNL	ORUFILM08g000795-gene	ORUFILM08g000795	Chr8	8009440	8011950	-	Rx_N;domain_CC;NB-ARC;LRR_8;LRR_4;LRR_4	12-92;35-55;166-402;580-620;682-720;757-791
LM8	CNL	ORUFILM08g000847-gene	ORUFILM08g000847	Chr8	8765324	8771955	+	Rx_N;NB-ARC;LRR_8;LRR_8;LRR_4	8-94;184-430;620-672;703-737;821-848
LM8	CNL	ORUFILM08g000940-gene	ORUFILM08g000940	Chr8	9986397	9989447	-	Rx_N;NB-ARC;LRR_8;LRR_4	8-88;183-395;570-625;782-814
LM8	CNL	ORUFILM08g000944-gene	ORUFILM08g000944	Chr8	10045614	10048400	-	Rx_N;NB-ARC;DUF2862;LRR_8;LRR_4	6-99;187-425;479-506;609-660;816-849
LM8	CNL	ORUFILM08g000945-gene	ORUFILM08g000945	Chr8	10063917	10066456	+	Rx_N;domain_CC;NB-ARC;LRR_8;Cytochrom_B559	28-103;120-140;191-410;581-630;790-801
LM8	CNL	ORUFILM08g001080-gene	ORUFILM08g001080	Chr8	12269352	12281423	-	Rx_N;NB-ARC;LRR_8;domain_CC;LRR_8	5-90;178-421;620-669;719-739;791-826
LM8	CNL	ORUFILM08g001133-gene	ORUFILM08g001133	Chr8	13096650	13101443	+	Rx_N;NB-ARC;domain_CC;LRR_8;LRR_4;LRR_4	12-107;205-435;550-570;626-681;810-848;866-902
LM8	CNL	ORUFILM08g001237-gene	ORUFILM08g001237	Chr8	14985197	14988151	-	Rx_N;NB-ARC;LRR_8	10-94;185-336;530-586
LM8	CNL	ORUFILM08g001445-gene	ORUFILM08g001445	Chr8	18449171	18460103	-	Rx_N;NB-ARC;LRR_8;LRR_4	13-92;233-375;561-615;665-684
LM8	CNL	ORUFILM08g001448-gene	ORUFILM08g001448	Chr8	18506846	18510889	+	Rx_N;NB-ARC;LRR_8;LRR_4	12-97;174-418;596-646;667-701
LM8	CNL	ORUFILM08g001450-gene	ORUFILM08g001450	Chr8	18531381	18535116	+	Rx_N;NB-ARC;LRR_8;LRR_4	12-95;173-418;571-629;667-694
LM8	CNL	ORUFILM08g001451-gene	ORUFILM08g001451	Chr8	18542009	18558454	-	Rx_N;domain_CC;domain_CC;domain_CC;NB-ARC;LRR_8	6-89;25-45;59-79;112-139;174-423;581-636
LM8	CNL	ORUFILM08g001526-gene	ORUFILM08g001526	Chr8	19453887	19463244	-	Rx_N;NB-ARC;LRR_4	53-136;230-440;635-673
LM8	CNL	ORUFILM08g001527-gene	ORUFILM08g001527	Chr8	19479269	19496712	+	Rx_N;NB-ARC;LRR_8;LRR_4;DOR	13-96;187-395;572-631;668-700;925-1015
LM8	CN	ORUFILM08g001557-gene	ORUFILM08g001557	Chr8	20029468	20051614	+	Rx_N;domain_CC;NB-ARC	9-92;110-130;169-368
LM8	CNL	ORUFILM08g001626-gene	ORUFILM08g001626	Chr8	20871343	20874756	-	Rx_N;domain_CC;NB-ARC;LRR_8;LRR_4	14-94;120-140;173-429;610-662;688-711
LM8	CNL	ORUFILM08g001628-gene	ORUFILM08g001628	Chr8	20887608	20891015	-	Rx_N;domain_CC;NB-ARC;LRR_4	12-103;121-141;187-435;615-647
LM8	CNL	ORUFILM08g001685-gene	ORUFILM08g001685	Chr8	21497752	21500475	+	Rx_N;NB-ARC;LRR_4;LRR_8	11-78;167-397;591-627;821-866
LM8	NL	ORUFILM08g001686-gene	ORUFILM08g001686	Chr8	21502941	21506692	+	DUF2039;NB-ARC;ADD_DNMT3;LRR_4;LRR_8	74-114;194-411;507-531;601-638;759-811
LM8	TN	ORUFILM08g002139-gene	ORUFILM08g002139	Chr8	25780667	25783627	+	TIR_2;NB-ARC	185-276;453-648
LM8	NL	ORUFILM08g002192-gene	ORUFILM08g002192	Chr8	26180723	26183850	+	NB-ARC;LRR_8;LRR_8;LRR_4	3-112;338-382;476-516;850-885
LM8	CNL	ORUFILM08g002431-gene	ORUFILM08g002431	Chr8	28101590	28110757	-	Rx_N;domain_CC;NB-ARC;NB-ARC;LRR_8;LRR_4	13-94;107-134;203-344;409-640;800-856;1028-1056
LM8	CNL	ORUFILM08g002435-gene	ORUFILM08g002435	Chr8	28122370	28129992	+	Rx_N;domain_CC;NB-ARC;NB-ARC;LRR_8;LRR_8	14-94;108-128;210-365;437-695;852-908;1081-1123
LM8	CNL	ORUFILM08g002437-gene	ORUFILM08g002437	Chr8	28149124	28159392	+	Rx_N;NB-ARC;NB-ARC;LRR_8;LRR_4	17-94;187-344;436-707;867-923;1095-1126
LM8	CNL	ORUFILM08g002456-gene	ORUFILM08g002456	Chr8	28261850	28266085	+	Rx_N;domain_CC;NB-ARC;LRR_8	26-110;52-72;192-426;601-649
LM8	CNL	ORUFILM08g002465-gene	ORUFILM08g002465	Chr8	28307170	28310802	-	Rx_N;domain_CC;domain_CC;NB-ARC;LRR_8;LRR_1;LRR_8	10-92;36-56;117-137;173-401;616-672;1038-1056;1087-1143
LM8	CNL	ORUFILM08g002466-gene	ORUFILM08g002466	Chr8	28313230	28316784	-	Rx_N;domain_CC;DUF2250;NB-ARC;LRR_8;LRR_4;LRR_4;LRR_8	9-92;35-55;118-151;171-413;573-630;645-674;790-828;1069-1123
LM8	CNL	ORUFILM08g002471-gene	ORUFILM08g002471	Chr8	28337863	28341237	-	Rx_N;domain_CC;NB-ARC;LRR_8;LRR_4;LRR_4;LRR_8	9-96;35-55;177-411;583-622;780-815;865-903;1094-1123
LM8	CNL	ORUFILM09g000217-gene	ORUFILM09g000217	Chr9	4313018	4322582	-	Rx_N;NB-ARC;LRR_4;LRR_8	7-80;182-407;598-635;769-804
LM8	CNL	ORUFILM09g000299-gene	ORUFILM09g000299	Chr9	5473300	5478600	+	Rx_N;NB-ARC;LRR_8;LRR_8;LRR_4	8-105;181-427;606-658;762-816;832-863
LM8	CNL	ORUFILM09g000369-gene	ORUFILM09g000369	Chr9	6570712	6573846	-	Rx_N;domain_CC;NB-ARC;LRR_8;LRR_4;LRR_8	8-88;34-54;175-391;575-626;801-819;952-979
LM8	CNL	ORUFILM09g000479-gene	ORUFILM09g000479	Chr9	8615047	8618816	+	Rx_N;domain_CC;NB-ARC;LRR_8;LRR_8;LRR_4	10-95;34-54;200-408;582-635;642-676;892-932
LM8	CNL	ORUFILM09g000489-gene	ORUFILM09g000489	Chr9	8712964	8718292	-	Rx_N;domain_CC;NB-ARC;LRR_8;LRR_8;LRR_4;LRR_4	32-103;68-92;178-397;548-582;591-631;768-805;819-860
LM8	CNL	ORUFILM09g000490-gene	ORUFILM09g000490	Chr9	8737348	8744372	+	Rx_N;Matrilin_ccoil;NB-ARC;LRR_4;LRR_4;LRR_4	13-91;104-131;171-400;542-584;591-625;872-902
LM8	CNL	ORUFILM09g000491-gene	ORUFILM09g000491	Chr9	8770338	8773913	+	Rx_N;NB-ARC;LRR_4	35-100;205-411;846-869
LM8	NL	ORUFILM09g000522-gene	ORUFILM09g000522	Chr9	9508557	9513273	-	NB-ARC;NB-ARC;LRR_8;LRR_4;LRR_4	125-330;465-699;869-925;940-972;1161-1201
LM8	CNL	ORUFILM09g000523-gene	ORUFILM09g000523	Chr9	9550664	9561763	+	domain_CC;NB-ARC;NB-ARC;LRR_8;LRR_4;LRR_8	76-96;300-474;600-837;996-1052;1067-1098;1240-1274
LM8	CN	ORUFILM09g000525-gene	ORUFILM09g000525	Chr9	9586687	9590474	+	NB-ARC;domain_CC;NB-ARC	154-361;383-403;496-719
LM8	CNL	ORUFILM09g000566-gene	ORUFILM09g000566	Chr9	9817264	9822814	-	Rx_N;domain_CC;NB-ARC;LRR_4;LRR_4;LRR_8;LRR_8	14-90;40-60;175-391;583-619;675-713;749-805;812-853
LM8	CN	ORUFILM09g000567-gene	ORUFILM09g000567	Chr9	9859475	9870101	+	Rx_N;NB-ARC	5-87;164-379
LM8	NBS	ORUFILM09g000575-gene	ORUFILM09g000575	Chr9	9939165	9940187	+	NB-ARC	13-239
LM8	CNL	ORUFILM09g000672-gene	ORUFILM09g000672	Chr9	11681031	11695999	-	Rx_N;domain_CC;NB-ARC;LRR_8	7-93;26-53;150-387;497-555
LM8	CNL	ORUFILM09g000716-gene	ORUFILM09g000716	Chr9	12132343	12135342	-	Rx_N;NB-ARC;LRR_8	40-93;195-401;605-641
LM8	CNL	ORUFILM09g000717-gene	ORUFILM09g000717	Chr9	12141028	12143238	+	Rx_N;NB-ARC;LRR_8	58-125;260-466;665-701
LM8	CNL	ORUFILM09g000719-gene	ORUFILM09g000719	Chr9	12148149	12152843	+	PCC;Rx_N;NB-ARC;LRR_8;LRR_8	11-46;116-185;283-513;693-750;987-1044
LM8	CNL	ORUFILM09g001387-gene	ORUFILM09g001387	Chr9	18540014	18543258	-	Rx_N;domain_CC;NB-ARC;LRR_4	21-108;125-145;193-435;616-653
LM8	CNL	ORUFILM09g001388-gene	ORUFILM09g001388	Chr9	18544988	18553271	-	Rx_N;NB-ARC;domain_CC;LRR_8;LRR_4	38-107;193-434;268-288;615-666;797-825
LM8	TN	ORUFILM09g001402-gene	ORUFILM09g001402	Chr9	18638525	18641512	+	TIR_2;NB-ARC;TPR_12	189-267;459-647;937-991
LM8	CNL	ORUFILM09g001652-gene	ORUFILM09g001652	Chr9	20252833	20256898	-	Rx_N;domain_CC;NB-ARC;LRR_8;domain_CC	15-95;111-131;197-423;581-637;659-679
LM8	CNL	ORUFILM09g001653-gene	ORUFILM09g001653	Chr9	20257842	20262524	-	Rx_N;domain_CC;NB-ARC;LRR_8;LRR_8;LRR_4	13-98;110-130;205-425;606-656;767-825;862-901
LM8	NL	ORUFILM10g000095-gene	ORUFILM10g000095	Chr10	23382440	23387083	-	NB-ARC;LRR_8	25-204;426-458
LM8	CNL	ORUFILM10g000762-gene	ORUFILM10g000762	Chr10	18364101	18369096	+	Rx_N;domain_CC;NB-ARC;LRR_8;LRR_8;LRR_4;LRR_4;LRR_4	18-91;126-146;179-400;560-616;626-661;800-840;855-898;926-963
LM8	CNL	ORUFILM10g001198-gene	ORUFILM10g001198	Chr10	13958204	13968481	+	Rx_N;domain_CC;domain_CC;NB-ARC;LRR_8;LRR_4	11-95;34-54;127-147;184-404;575-632;793-820
LM8	CNL	ORUFILM10g001297-gene	ORUFILM10g001297	Chr10	12199628	12203139	+	Rx_N;domain_CC;NB-ARC;LRR_4	10-96;111-131;177-384;581-611
LM8	CNL	ORUFILM10g001317-gene	ORUFILM10g001317	Chr10	11836528	11842404	+	Rx_N;NB-ARC;LRR_4	13-93;170-406;663-690
LM8	CN	ORUFILM10g001319-gene	ORUFILM10g001319	Chr10	11817374	11831997	-	Rx_N;NB-ARC;Peptidase_C27	12-106;191-381;672-749
LM8	CNL	ORUFILM10g001350-gene	ORUFILM10g001350	Chr10	11368201	11371002	+	Rx_N;NB-ARC;LRR_8;LRR_4	10-101;184-426;613-667;828-863
LM8	CNL	ORUFILM10g001467-gene	ORUFILM10g001467	Chr10	9490239	9494098	-	Rx_N;domain_CC;NB-ARC;LRR_8	12-95;31-58;146-388;642-677
LM8	CNL	ORUFILM10g001468-gene	ORUFILM10g001468	Chr10	9478214	9481032	-	Rx_N;NB-ARC;LRR_8	16-70;139-375;625-658
LM8	CNL	ORUFILM10g001633-gene	ORUFILM10g001633	Chr10	6024089	6026773	-	Rx_N;NB-ARC;LRR_8	5-89;171-400;566-604
LM8	CNL	ORUFILM10g001718-gene	ORUFILM10g001718	Chr10	4590171	4592942	+	Rx_N;NB-ARC;LRR_8	6-99;183-408;551-611
LM8	NL	ORUFILM10g001727-gene	ORUFILM10g001727	Chr10	4431246	4433144	+	NB-ARC;LRR_8;LRR_8;zf-CCHC_2	1-190;372-424;465-522;585-601
LM8	CNL	ORUFILM10g001756-gene	ORUFILM10g001756	Chr10	4249402	4252152	+	Rx_N;domain_CC;NB-ARC;LRR_4;LRR_8	5-105;123-143;177-395;611-648;817-872
LM8	CNL	ORUFILM10g001757-gene	ORUFILM10g001757	Chr10	4230377	4233121	+	Rx_N;NB-ARC;LRR_8	20-102;180-423;603-654
LM8	CNL	ORUFILM10g001761-gene	ORUFILM10g001761	Chr10	4145664	4148361	+	Rx_N;NB-ARC;LRR_8	31-104;182-394;581-629
LM8	CNL	ORUFILM10g001898-gene	ORUFILM10g001898	Chr10	2377965	2381689	-	Rx_N;NB-ARC;LRR_8	8-102;185-424;607-661
LM8	CN	ORUFILM10g001908-gene	ORUFILM10g001908	Chr10	2319813	2321258	+	Rx_N;domain_CC;NB-ARC	11-90;20-40;232-370
LM8	CN	ORUFILM10g001909-gene	ORUFILM10g001909	Chr10	2313882	2315342	+	Rx_N;NB-ARC	10-93;233-368
LM8	NBS	ORUFILM10g001910-gene	ORUFILM10g001910	Chr10	2308778	2310231	+	NB-ARC	198-338
LM8	CN	ORUFILM10g001911-gene	ORUFILM10g001911	Chr10	2302223	2303749	+	Rx_N;NB-ARC	37-121;265-379
LM8	CN	ORUFILM10g001916-gene	ORUFILM10g001916	Chr10	2258575	2260005	-	Rx_N;NB-ARC	12-86;252-364
LM8	CN	ORUFILM10g001917-gene	ORUFILM10g001917	Chr10	2249107	2250540	-	Rx_N;NB-ARC	10-90;240-365
LM8	CNL	ORUFILM10g001923-gene	ORUFILM10g001923	Chr10	2167993	2209079	+	Rx_N;AAA_16;NB-ARC;LRR_8;LRR_4;Rx_N;domain_CC;domain_CC;NB-ARC;LRR_8	19-98;175-244;415-536;810-865;903-940;1218-1299;1230-1250;1326-1346;1398-1605;1764-1814
LM8	CNL	ORUFILM10g001928-gene	ORUFILM10g001928	Chr10	2096146	2102171	-	Rx_N;NB-ARC;domain_CC;LRR_8	12-88;194-484;301-321;667-711
LM8	CNL	ORUFILM10g001935-gene	ORUFILM10g001935	Chr10	2052020	2055799	-	Rx_N;domain_CC;NB-ARC;LRR_4;FNIP;LRR_4	10-96;35-55;177-390;600-640;1015-1045;1162-1199
LM8	CN	ORUFILM10g001936-gene	ORUFILM10g001936	Chr10	2044259	2048958	+	Rx_N;NB-ARC;GhoS	11-84;85-310;519-581
LM8	NL	ORUFILM10g001938-gene	ORUFILM10g001938	Chr10	2037919	2039886	-	NB-ARC;LRR_8	40-251;429-486
LM8	CNL	ORUFILM10g001940-gene	ORUFILM10g001940	Chr10	2017215	2022296	-	Rx_N;NB-ARC;LRR_8;LRR_4;LRR_4;FNIP;LRR_4	10-96;177-384;575-628;758-793;842-873;1090-1111;1125-1162
LM8	CNL	ORUFILM10g001962-gene	ORUFILM10g001962	Chr10	1789662	1793867	+	Rx_N;domain_CC;NB-ARC;domain_CC;LRR_4	41-86;53-73;219-456;594-614;1336-1369
LM8	CN	ORUFILM10g001969-gene	ORUFILM10g001969	Chr10	1688976	1692912	-	Rx_N;domain_CC;NB-ARC	7-94;122-149;179-425
LM8	CNL	ORUFILM11g000044-gene	ORUFILM11g000044	Chr11	13351891	13362973	-	Rx_N;NB-ARC;LRR_8;LRR_8;LRR_4;LRR_8	42-108;205-416;664-696;1113-1149;1217-1247;1314-1351
LM8	CNL	ORUFILM11g000177-gene	ORUFILM11g000177	Chr11	15349558	15369959	-	Rx_N;NB-ARC;LRR_4	11-93;169-387;606-641
LM8	CNL	ORUFILM11g000178-gene	ORUFILM11g000178	Chr11	15371839	15375419	+	Rx_N;NB-ARC;LRR_8;LRR_4	1-80;165-402;589-627;745-778
LM8	CNL	ORUFILM11g000179-gene	ORUFILM11g000179	Chr11	15375464	15382625	+	Rx_N;NB-ARC;F-box_5;Transp_inhibit;LRR_6	67-137;236-475;1014-1049;1070-1115;1491-1510
LM8	CN	ORUFILM11g000210-gene	ORUFILM11g000210	Chr11	15965590	15967086	-	Rx_N;NB-ARC	16-90;187-385
LM8	CNL	ORUFILM11g000223-gene	ORUFILM11g000223	Chr11	16322942	16330131	-	Rx_N;domain_CC;NB-ARC;LRR_4;LRR_8;LRR_4	10-90;34-54;192-396;571-608;618-669;885-926
LM8	CNL	ORUFILM11g000227-gene	ORUFILM11g000227	Chr11	16353187	16366750	-	Rx_N;NB-ARC;LRR_8;LRR_8;LRR_8;LRR_4;LRR_8	18-79;181-385;538-596;616-662;771-810;959-999;1015-1052
LM8	CNL	ORUFILM11g000228-gene	ORUFILM11g000228	Chr11	16379106	16397334	+	Rx_N;NB-ARC;LRR_8;LRR_8	12-95;186-416;631-680;894-924
LM8	NL	ORUFILM11g000229-gene	ORUFILM11g000229	Chr11	16419996	16423009	-	NB-ARC;LRR_8;LRR_4	136-364;496-552;567-607
LM8	NL	ORUFILM11g000230-gene	ORUFILM11g000230	Chr11	16431188	16435168	+	NB-ARC;LRR_4;LRR_4	305-547;726-764;903-943
LM8	CNL	ORUFILM11g000260-gene	ORUFILM11g000260	Chr11	16728504	16733419	+	Rx_N;domain_CC;NB-ARC;LRR_8;LRR_4;LRR_8	9-72;14-34;228-471;737-772;1365-1391;1468-1505
LM8	CNL	ORUFILM11g000285-gene	ORUFILM11g000285	Chr11	16992342	16997829	-	Rx_N;domain_CC;NB-ARC;LRR_8;LRR_4;LRR_4;LRR_4;LRR_4	9-112;45-65;196-437;587-620;857-888;938-968;984-1024;1095-1129
LM8	CN	ORUFILM11g000286-gene	ORUFILM11g000286	Chr11	17006516	17008588	-	NB-ARC;domain_CC	64-309;567-587
LM8	CNL	ORUFILM11g000287-gene	ORUFILM11g000287	Chr11	17014596	17018645	-	Rx_N;domain_CC;NB-ARC;LRR_8;MobB;domain_CC	9-110;44-64;192-445;585-623;704-767;723-746
LM8	NBS	ORUFILM11g000290-gene	ORUFILM11g000290	Chr11	17061327	17061854	-	NB-ARC	4-173
LM8	NBS	ORUFILM11g000292-gene	ORUFILM11g000292	Chr11	17064922	17067398	+	NB-ARC	86-196
LM8	CN	ORUFILM11g000298-gene	ORUFILM11g000298	Chr11	17142269	17144490	-	Rx_N;domain_CC;domain_CC;NB-ARC	9-106;39-59;71-91;193-436
LM8	CNL	ORUFILM11g000386-gene	ORUFILM11g000386	Chr11	18456915	18463518	-	Rx_N;domain_CC;GTP-bdg_M;domain_CC;NB-ARC;LRR_8;Jacalin;Jacalin;Jacalin	13-100;42-62;124-151;126-153;185-435;612-662;990-1121;1150-1276;1304-1432
LM8	CNL	ORUFILM11g000527-gene	ORUFILM11g000527	Chr11	19947267	19952104	-	Rx_N;domain_CC;NB-ARC;LRR_4;LRR_4	7-92;19-46;175-394;409-430;444-481
LM8	CNL	ORUFILM11g000529-gene	ORUFILM11g000529	Chr11	19963715	19973278	+	Rx_N;NB-ARC;LRR_8;LRR_8	8-92;171-416;600-651;731-771
LM8	CNL	ORUFILM11g000532-gene	ORUFILM11g000532	Chr11	19999254	20011991	+	Rx_N;domain_CC;NB-ARC;LRR_8	2-65;91-111;141-384;565-615
LM8	CNL	ORUFILM11g000533-gene	ORUFILM11g000533	Chr11	20015413	20020011	+	Rx_N;NB-ARC;LRR_8;LRR_8;domain_CC	12-89;184-422;603-653;775-812;947-967
LM8	CNL	ORUFILM11g000543-gene	ORUFILM11g000543	Chr11	20144338	20148183	+	Rx_N;domain_CC;HALZ;NB-ARC;LRR_8;LRR_4;LRR_4	28-97;63-87;120-143;190-414;578-632;957-996;1054-1084
LM8	NL	ORUFILM11g000602-gene	ORUFILM11g000602	Chr11	20987484	20990894	-	NB-ARC;LRR_8;LRR_4	170-388;523-581;592-629
LM8	CN	ORUFILM11g000672-gene	ORUFILM11g000672	Chr11	21668258	21679133	+	Rx_N;domain_CC;NB-ARC	7-91;115-142;174-417
LM8	CNL	ORUFILM11g000673-gene	ORUFILM11g000673	Chr11	21715357	21741119	+	Rx_N;domain_CC;NB-ARC;LRR_8;LRR_8	7-92;121-141;173-416;576-632;775-808
LM8	CNL	ORUFILM11g000674-gene	ORUFILM11g000674	Chr11	21748108	21750472	+	Rx_N;domain_CC;NB-ARC;LRR_8;LRR_8	7-91;115-142;174-416;599-654;664-694
LM8	CNL	ORUFILM11g000676-gene	ORUFILM11g000676	Chr11	21781825	21800806	+	Rx_N;domain_CC;NB-ARC;LRR_8;Rx_N;domain_CC;NB-ARC;LRR_4	7-91;115-142;175-417;577-629;921-1004;1022-1042;1072-1317;1482-1518
LM8	CNL	ORUFILM11g000677-gene	ORUFILM11g000677	Chr11	21819592	21879338	+	Rx_N;V-SNARE;domain_CC;Rx_N;domain_CC;NB-ARC;LRR_8	7-91;101-142;120-143;186-271;294-321;351-596;802-833
LM8	CN	ORUFILM11g000678-gene	ORUFILM11g000678	Chr11	21887194	21899536	+	Rx_N;NB-ARC;T6SS_HCP	7-91;189-418;665-708
LM8	CNL	ORUFILM11g000679-gene	ORUFILM11g000679	Chr11	21900634	21905614	+	Rx_N;domain_CC;NB-ARC;LRR_4	7-91;114-141;189-413;596-633
LM8	CN	ORUFILM11g000680-gene	ORUFILM11g000680	Chr11	21927041	21939553	+	Rx_N;domain_CC;NB-ARC	7-99;33-53;170-413
LM8	CNL	ORUFILM11g000681-gene	ORUFILM11g000681	Chr11	21940101	21948883	+	Rx_N;domain_CC;NB-ARC;LRR_8	7-91;55-75;171-412;599-655
LM8	CNL	ORUFILM11g000694-gene	ORUFILM11g000694	Chr11	22033967	22043652	-	Rx_N;domain_CC;NB-ARC;LRR_4	25-101;72-92;194-381;598-629
LM8	CN	ORUFILM11g000696-gene	ORUFILM11g000696	Chr11	22074167	22087951	+	Rx_N;NB-ARC;PP2C	12-96;220-457;1103-1348
LM8	CN	ORUFILM11g000699-gene	ORUFILM11g000699	Chr11	22097401	22123353	+	Rx_N;NB-ARC;PP2C;TPX2;domain_CC	212-297;398-537;1107-1310;1607-1676;1614-1655
LM8	CNL	ORUFILM11g000784-gene	ORUFILM11g000784	Chr11	22907258	22911199	-	Rx_N;NB-ARC;LRR_4;LRR_8	11-54;147-400;584-619;751-784
LM8	NL	ORUFILM11g000785-gene	ORUFILM11g000785	Chr11	22927257	22934968	+	NB-ARC;LRR_8;LRR_6	177-369;635-686;812-830
LM8	NL	ORUFILM11g000788-gene	ORUFILM11g000788	Chr11	22941373	22944708	-	NB-ARC;LRR_8;LRR_4;PSII_Pbs31	182-402;618-672;685-724;997-1052
LM8	CNL	ORUFILM11g000789-gene	ORUFILM11g000789	Chr11	22975787	22980286	+	Rx_N;NB-ARC;LRR_8;LRR_8	11-94;184-438;621-672;835-872
LM8	CNL	ORUFILM11g000795-gene	ORUFILM11g000795	Chr11	23038567	23094722	-	Rx_N;domain_CC;NB-ARC;NB-ARC;LRR_8;LRR_8	13-68;106-126;173-339;407-620;841-889;1007-1038
LM8	CNL	ORUFILM11g000805-gene	ORUFILM11g000805	Chr11	23163488	23166396	-	Rx_N;NB-ARC;LRR_8	10-90;234-467;634-676
LM8	CNL	ORUFILM11g000833-gene	ORUFILM11g000833	Chr11	23453701	23456912	-	Rx_N;domain_CC;domain_CC;NB-ARC;LRR_4;LRR_4;LRR_4;LRR_4	9-89;21-41;113-140;201-431;567-600;613-645;691-711;847-870
LM8	CNL	ORUFILM11g000834-gene	ORUFILM11g000834	Chr11	23457999	23460999	+	Rx_N;NB-ARC;LRR_1;LRR_8;LRR_4	12-83;185-375;567-584;592-642;756-787
LM8	NBS	ORUFILM11g000837-gene	ORUFILM11g000837	Chr11	23478605	23481369	+	NB-ARC	83-291
LM8	CNL	ORUFILM11g000846-gene	ORUFILM11g000846	Chr11	23631148	23648020	-	domain_CC;NB-ARC;LRR_8;UCH;domain_CC	6-26;181-389;629-683;1287-1561;1362-1382
LM8	CNL	ORUFILM11g000847-gene	ORUFILM11g000847	Chr11	23656390	23660998	+	Rx_N;NB-ARC;LRR_8;LRR_8	13-96;201-461;643-693;807-836
LM8	CNL	ORUFILM11g000895-gene	ORUFILM11g000895	Chr11	24303432	24306596	-	Rx_N;domain_CC;domain_CC;NB-ARC;LRR_8;LRR_4	8-86;34-54;184-204;213-413;596-651;924-956
LM8	CNL	ORUFILM11g000912-gene	ORUFILM11g000912	Chr11	24582560	24585686	+	Rx_N;domain_CC;domain_CC;NB-ARC;LRR_8	14-97;33-60;130-150;184-422;574-611
LM8	CN	ORUFILM11g000913-gene	ORUFILM11g000913	Chr11	24587940	24608552	+	Rx_N;domain_CC;domain_CC;NB-ARC;Rx_N;NB-ARC	12-97;38-58;117-137;179-411;921-1004;1092-1345
LM8	CN	ORUFILM11g000932-gene	ORUFILM11g000932	Chr11	24830090	24831978	+	Rx_N;NB-ARC	5-92;175-421
LM8	CNL	ORUFILM11g000971-gene	ORUFILM11g000971	Chr11	25217631	25220438	-	Rx_N;NB-ARC;NB-ARC;LRR_8;LRR_4	48-132;202-342;364-464;621-679;819-858
LM8	CNL	ORUFILM11g000974-gene	ORUFILM11g000974	Chr11	25249446	25252802	+	Rx_N;NB-ARC;LRR_8;LRR_4;LRR_4;LRR_4	25-92;205-419;640-698;711-758;904-935;1045-1087
LM8	CNL	ORUFILM11g000976-gene	ORUFILM11g000976	Chr11	25266599	25272897	-	domain_CC;domain_CC;NB-ARC;LRR_8;LRR_8;LRR_8	69-89;110-130;188-403;562-610;645-698;955-1012
LM8	CNL	ORUFILM11g001041-gene	ORUFILM11g001041	Chr11	26212102	26214849	+	Rx_N;NB-ARC;LRR_8;LRR_8	12-87;181-328;568-626;774-814
LM8	CN	ORUFILM11g001046-gene	ORUFILM11g001046	Chr11	26254028	26255704	+	Rx_N;NB-ARC	46-134;221-372
LM8	CNL	ORUFILM11g001047-gene	ORUFILM11g001047	Chr11	26259013	26261931	+	Rx_N;NB-ARC;LRR_8;domain_CC;LRR_8;LRR_4	12-91;197-428;643-693;783-803;833-873;911-947
LM8	CNL	ORUFILM11g001049-gene	ORUFILM11g001049	Chr11	26275971	26278376	+	NB-ARC;LRR_8;domain_CC;LRR_8	33-126;461-495;556-576;647-681
LM8	CNL	ORUFILM11g001064-gene	ORUFILM11g001064	Chr11	26385464	26388723	-	Rx_N;domain_CC;NB-ARC;LRR_4	7-91;122-142;178-423;614-652
LM8	CN	ORUFILM11g001096-gene	ORUFILM11g001096	Chr11	26746569	26751094	-	Rx_N;domain_CC;NB-ARC;domain_CC	14-102;41-61;230-452;303-323
LM8	CNL	ORUFILM11g001123-gene	ORUFILM11g001123	Chr11	26992992	27021547	+	Rx_N;domain_CC;NB-ARC;LRR_8	9-96;34-54;188-404;582-636
LM8	CNL	ORUFILM11g001127-gene	ORUFILM11g001127	Chr11	27038137	27040695	+	Rx_N;domain_CC;NB-ARC;LRR_8;LRR_4	9-88;34-54;182-392;567-622;795-819
LM8	CNL	ORUFILM11g001129-gene	ORUFILM11g001129	Chr11	27049122	27105256	+	Rx_N;domain_CC;domain_CC;NB-ARC;LRR_8;domain_CC;LRR_4	9-89;34-54;118-145;185-392;568-622;859-879;904-933
LM8	CNL	ORUFILM11g001131-gene	ORUFILM11g001131	Chr11	27147790	27150894	+	Rx_N;domain_CC;NB-ARC;LRR_8;LRR_4;LRR_4;Arm_3	8-85;34-54;195-393;571-625;799-822;907-950;956-971
LM8	CNL	ORUFILM11g001132-gene	ORUFILM11g001132	Chr11	27157276	27171607	+	Rx_N;domain_CC;Matrilin_ccoil;NB-ARC;LRR_8;domain_CC;LRR_4	9-99;34-54;111-147;182-392;556-601;852-874;900-942
LM8	CNL	ORUFILM11g001142-gene	ORUFILM11g001142	Chr11	27259746	27262314	+	Rx_N;NB-ARC;LRR_8	21-99;166-273;520-572
LM8	CNL	ORUFILM11g001149-gene	ORUFILM11g001149	Chr11	27391771	27401090	+	Rx_N;NB-ARC;LRR_8	37-103;233-471;829-884
LM8	CN	ORUFILM11g001165-gene	ORUFILM11g001165	Chr11	27739413	27776407	+	Rx_N;domain_CC;NB-ARC;HTH_Tnp_4	45-103;137-157;226-436;625-653
LM8	CNL	ORUFILM11g001170-gene	ORUFILM11g001170	Chr11	27811160	27823294	+	Rx_N;domain_CC;NB-ARC;LRR_8;Jacalin	11-95;123-150;180-450;657-691;978-1096
LM8	CN	ORUFILM11g001176-gene	ORUFILM11g001176	Chr11	27884811	27888600	-	domain_CC;domain_CC;NB-ARC	54-74;102-122;182-368
LM8	CNL	ORUFILM11g001182-gene	ORUFILM11g001182	Chr11	27933527	27951046	-	Rx_N;NB-ARC;LRR_8;domain_CC	18-104;200-442;623-656;986-1006
LM8	CNL	ORUFILM11g001183-gene	ORUFILM11g001183	Chr11	27971968	27975266	-	Rx_N;domain_CC;domain_CC;NB-ARC;LRR_8	9-101;21-48;120-140;178-380;579-635
LM8	CNL	ORUFILM11g001186-gene	ORUFILM11g001186	Chr11	27993304	28009855	+	Rx_N;NB-ARC;LRR_8;LRR_4;WRKY;WRKY	5-97;181-410;577-628;766-799;1001-1060;1092-1152
LM8	CNL	ORUFILM11g001189-gene	ORUFILM11g001189	Chr11	28046503	28049918	+	Rx_N;NB-ARC;LRR_8;LRR_4;LRR_8	9-99;208-393;564-612;749-780;825-850
LM8	CNL	ORUFILM11g001192-gene	ORUFILM11g001192	Chr11	28066876	28083400	-	Rx_N;NB-ARC;LRR_4	27-101;216-308;452-480
LM8	CNL	ORUFILM11g001193-gene	ORUFILM11g001193	Chr11	28085487	28089688	+	Rx_N;domain_CC;NB-ARC;LRR_8;Ribos_L4_asso_C;LRR_8	10-98;119-139;169-388;571-626;647-674;793-833
LM8	CNL	ORUFILM11g001197-gene	ORUFILM11g001197	Chr11	28173240	28178250	+	Rx_N;domain_CC;NB-ARC;LRR_8	21-106;29-56;200-374;614-661
LM8	CNL	ORUFILM11g001198-gene	ORUFILM11g001198	Chr11	28182418	28195904	+	Rx_N;NB-ARC;LRR_8;LRR_8;PG_isomerase_N;domain_CC	12-97;189-463;654-698;841-877;994-1060;1015-1035
LM8	CNL	ORUFILM11g001200-gene	ORUFILM11g001200	Chr11	28207159	28219004	+	NB-ARC;LRR_8;domain_CC	13-238;420-466;511-531
LM8	CNL	ORUFILM11g001201-gene	ORUFILM11g001201	Chr11	28261985	28266653	-	Rx_N;NB-ARC;LRR_8;LRR_8	11-92;286-485;703-758;768-824
LM8	CNL	ORUFILM11g001202-gene	ORUFILM11g001202	Chr11	28268768	28272059	+	Rx_N;NB-ARC;NB-ARC;LRR_8	12-96;188-270;319-502;685-733
LM8	CNL	ORUFILM11g001232-gene	ORUFILM11g001232	Chr11	28599050	28603317	+	Rx_N;NB-ARC;LRR_4	7-93;192-345;579-617
LM8	NBS	ORUFILM11g001259-gene	ORUFILM11g001259	Chr11	28813597	28814199	-	NB-ARC	2-166
LM8	CNL	ORUFILM11g001260-gene	ORUFILM11g001260	Chr11	28817179	28820533	-	Rx_N;NB-ARC;LRR_8;LRR_8	13-90;186-401;625-675;885-939
LM8	CNL	ORUFILM11g001407-gene	ORUFILM11g001407	Chr11	9414142	9422790	-	Rx_N;domain_CC;NB-ARC;LRR_8	5-88;112-139;170-403;654-702
LM8	CNL	ORUFILM11g001436-gene	ORUFILM11g001436	Chr11	8889308	8893734	+	Rx_N;domain_CC;NB-ARC;LRR_4	13-97;125-145;188-412;594-630
LM8	CNL	ORUFILM11g001437-gene	ORUFILM11g001437	Chr11	8872725	8880340	-	Rx_N;Rx_N;domain_CC;NB-ARC;LRR_8	12-49;51-78;107-127;184-397;552-607
LM8	CNL	ORUFILM11g001439-gene	ORUFILM11g001439	Chr11	8852502	8855356	+	Rx_N;domain_CC;NB-ARC;LRR_4;LRR_8	12-94;123-143;199-420;558-589;602-655
LM8	NL	ORUFILM11g001465-gene	ORUFILM11g001465	Chr11	8585855	8602037	-	NB-ARC;LRR_4	257-499;1364-1405
LM8	CN	ORUFILM11g001474-gene	ORUFILM11g001474	Chr11	8483060	8486162	+	Rx_N;domain_CC;NB-ARC	13-100;58-78;175-412
LM8	CNL	ORUFILM11g001480-gene	ORUFILM11g001480	Chr11	8271701	8275455	-	Rx_N;domain_CC;domain_CC;NB-ARC;YozD;LRR_8;LRR_8	12-99;59-79;116-136;175-432;477-521;612-661;752-798
LM8	CNL	ORUFILM11g001517-gene	ORUFILM11g001517	Chr11	7774678	7780041	+	Rx_N;domain_CC;NB-ARC;LRR_8;LRR_4	12-95;38-58;168-408;564-619;766-799
LM8	CNL	ORUFILM11g001535-gene	ORUFILM11g001535	Chr11	7559542	7563462	+	Rx_N;NB-ARC;LRR_8;LRR_4;LRR_8	32-99;205-439;591-645;804-843;980-1038
LM8	CNL	ORUFILM11g001551-gene	ORUFILM11g001551	Chr11	7415340	7418351	-	Rx_N;domain_CC;NB-ARC;LRR_8	8-88;34-54;181-395;566-622
LM8	CNL	ORUFILM11g001581-gene	ORUFILM11g001581	Chr11	7049093	7100960	+	Rx_N;domain_CC;NB-ARC;LRR_8;Rx_N;domain_CC;NB-ARC;LRR_8	16-102;28-55;182-426;582-640;982-1072;994-1014;1164-1391;1542-1580
LM8	CNL	ORUFILM11g001584-gene	ORUFILM11g001584	Chr11	7035058	7038661	+	Rx_N;domain_CC;NB-ARC;LRR_4	16-98;28-48;196-440;625-660
LM8	CNL	ORUFILM11g001610-gene	ORUFILM11g001610	Chr11	6668698	6671430	+	Rx_N;NB-ARC;LRR_8;LRR_4	24-104;175-419;599-650;778-812
LM8	CNL	ORUFILM11g001611-gene	ORUFILM11g001611	Chr11	6650756	6653473	+	Rx_N;DUF5446;NB-ARC;BACK;LRR_8	14-99;108-138;174-412;463-506;592-643
LM8	CNL	ORUFILM11g001612-gene	ORUFILM11g001612	Chr11	6643605	6646325	+	Rx_N;domain_CC;NB-ARC;BACK;LRR_8;LRR_4	22-106;116-136;177-415;469-509;611-646;774-808
LM8	CNL	ORUFILM11g001613-gene	ORUFILM11g001613	Chr11	6632468	6635200	+	Rx_N;domain_CC;domain_CC;NB-ARC;LRR_8	7-101;41-61;122-142;180-418;599-650
LM8	CNL	ORUFILM11g001616-gene	ORUFILM11g001616	Chr11	6612975	6615686	-	Rx_N;domain_CC;NB-ARC;BACK;LRR_4;LRR_6	20-100;21-55;182-413;464-507;592-629;769-784
LM8	CNL	ORUFILM11g001617-gene	ORUFILM11g001617	Chr11	6599109	6602526	-	Rx_N;NB-ARC;BACK;LRR_8;LRR_4	5-101;177-416;470-510;596-647;779-813
LM8	CN	ORUFILM11g001618-gene	ORUFILM11g001618	Chr11	6543693	6544496	-	Rx_N;Med9;NB-ARC;domain_CC	20-98;108-137;175-265;245-265
LM8	CNL	ORUFILM11g001619-gene	ORUFILM11g001619	Chr11	6514171	6516900	-	domain_CC;Rx_N;NB-ARC;LRR_4;LRR_6	18-55;21-98;182-417;598-635;775-790
LM8	NL	ORUFILM11g001621-gene	ORUFILM11g001621	Chr11	6508267	6509676	-	NB-ARC;LRR_8	4-157;337-388
LM8	CN	ORUFILM11g001623-gene	ORUFILM11g001623	Chr11	6497515	6501459	+	Rx_N;domain_CC;NB-ARC	10-97;107-134;170-389
LM8	CNL	ORUFILM11g001624-gene	ORUFILM11g001624	Chr11	6485211	6493987	-	Rx_N;domain_CC;NB-ARC;LRR_4;AvrRpt-cleavage	33-109;60-80;176-416;667-698;1027-1059
LM8	CNL	ORUFILM11g001629-gene	ORUFILM11g001629	Chr11	6421462	6428326	+	Rx_N;NB-ARC;LRR_8;domain_CC;LRR_8;DUF761	11-87;180-395;670-704;903-923;1117-1153;1249-1267
LM8	CNL	ORUFILM11g001630-gene	ORUFILM11g001630	Chr11	6409416	6412853	-	Rx_N;domain_CC;NB-ARC;LRR_8;LRR_8	9-101;110-144;189-421;580-634;779-820
LM8	CNL	ORUFILM11g001632-gene	ORUFILM11g001632	Chr11	6394507	6397560	-	Rx_N;NB-ARC;LRR_8;LRR_4;LRR_4	11-94;180-383;681-738;884-916;966-995
LM8	CNL	ORUFILM11g001638-gene	ORUFILM11g001638	Chr11	6302023	6340654	+	Rx_N;domain_CC;NB-ARC;LRR_8	14-83;99-119;149-391;573-605
LM8	CNL	ORUFILM11g001639-gene	ORUFILM11g001639	Chr11	6282692	6285975	-	Rx_N;domain_CC;NB-ARC;LRR_8;LRR_4	9-97;113-133;189-398;579-637;790-823
LM8	CNL	ORUFILM11g001687-gene	ORUFILM11g001687	Chr11	5778631	5789050	-	Rx_N;domain_CC;NB-ARC;LRR_4;LRR_8;LRR_8;LRR_4;LRR_8;LRR_4;LRR_8;LRR_8;LRR_8	14-89;40-60;171-412;558-602;604-661;716-758;765-791;835-871;1026-1057;1192-1229;1247-1304;1311-1352
LM8	CNL	ORUFILM11g001693-gene	ORUFILM11g001693	Chr11	5663116	5699057	-	Rx_N;domain_CC;NB-ARC;LRR_8;LRR_8;LRR_4;LRR_8;LRR_8;LRR_4;LRR_8	12-81;38-58;168-386;528-569;585-642;656-699;724-765;772-813;975-1001;1121-1175
LM8	CNL	ORUFILM11g001695-gene	ORUFILM11g001695	Chr11	5646522	5656855	-	Rx_N;domain_CC;NB-ARC;LRR_8;LRR_4;LRR_8;LRR_8;LRR_4;LRR_4	16-93;40-60;171-408;556-596;661-702;703-745;761-825;985-1002;1200-1240
LM8	NBS	ORUFILM11g001729-gene	ORUFILM11g001729	Chr11	5374301	5375092	-	NB-ARC	3-129
LM8	CN	ORUFILM11g001977-gene	ORUFILM11g001977	Chr11	3027391	3028815	+	Rx_N;NB-ARC	11-94;241-363
LM8	CN	ORUFILM11g001978-gene	ORUFILM11g001978	Chr11	3024328	3025803	+	Rx_N;NB-ARC	10-90;258-380
LM8	CN	ORUFILM11g001981-gene	ORUFILM11g001981	Chr11	2996195	2997655	+	Rx_N;NB-ARC	12-84;251-376
LM8	CN	ORUFILM11g001982-gene	ORUFILM11g001982	Chr11	2991597	2994161	+	Rx_N;NB-ARC	59-138;304-425
LM8	CN	ORUFILM11g001983-gene	ORUFILM11g001983	Chr11	2985649	2987109	+	Rx_N;NB-ARC	12-84;251-376
LM8	CN	ORUFILM11g001984-gene	ORUFILM11g001984	Chr11	2979277	2980758	+	Rx_N;domain_CC;NB-ARC	10-91;34-54;256-376
LM8	CNL	ORUFILM11g002216-gene	ORUFILM11g002216	Chr11	1400486	1404220	-	Rx_N;NB-ARC;LRR_8	7-89;191-413;604-653
LM8	CN	ORUFILM12g000127-gene	ORUFILM12g000127	Chr12	13952826	13954364	+	Rx_N;NB-ARC	10-85;182-390
LM8	NBS	ORUFILM12g000222-gene	ORUFILM12g000222	Chr12	16014642	16030179	-	NB-ARC	93-251
LM8	CNL	ORUFILM12g000227-gene	ORUFILM12g000227	Chr12	16064170	16068387	-	Rx_N;domain_CC;domain_CC;NB-ARC;LRR_4	10-92;36-56;118-138;175-413;593-623
LM8	CNL	ORUFILM12g000248-gene	ORUFILM12g000248	Chr12	16441955	16444513	+	Rx_N;domain_CC;NB-ARC;LRR_8	59-146;87-107;224-456;633-673
LM8	CNL	ORUFILM12g000274-gene	ORUFILM12g000274	Chr12	16765169	16769683	-	Rx_N;domain_CC;NB-ARC;LRR_4	23-92;37-57;270-497;919-962
LM8	CN	ORUFILM12g000292-gene	ORUFILM12g000292	Chr12	16954562	16979511	-	Rx_N;domain_CC;NB-ARC	14-88;68-88;188-411
LM8	CN	ORUFILM12g000308-gene	ORUFILM12g000308	Chr12	17241467	17244505	+	Rx_N;NB-ARC	62-128;227-436
LM8	CNL	ORUFILM12g000313-gene	ORUFILM12g000313	Chr12	17304511	17307878	-	domain_CC;NB-ARC;LRR_8;LRR_4	34-61;171-399;552-609;759-798
LM8	CNL	ORUFILM12g000314-gene	ORUFILM12g000314	Chr12	17312795	17321819	-	NB-ARC;SAM_Ste50p;LRR_8;domain_CC	88-179;319-343;345-398;563-593
LM8	CNL	ORUFILM12g000329-gene	ORUFILM12g000329	Chr12	17639313	17644890	-	Rx_N;domain_CC;domain_CC;NB-ARC;LRR_8	12-91;28-48;102-129;167-399;591-631
LM8	CNL	ORUFILM12g000330-gene	ORUFILM12g000330	Chr12	17653103	17656986	+	Rx_N;NB-ARC;LRR_4	6-78;160-378;860-895
LM8	CNL	ORUFILM12g000348-gene	ORUFILM12g000348	Chr12	17831167	17833884	-	Rx_N;NB-ARC;LRR_8;LRR_8	20-99;190-420;600-653;764-797
LM8	NL	ORUFILM12g000411-gene	ORUFILM12g000411	Chr12	18450946	18454860	+	RsgA_GTPase;NB-ARC;LRR_8	80-138;164-366;543-597
LM8	NL	ORUFILM12g000417-gene	ORUFILM12g000417	Chr12	18492448	18496822	-	NB-ARC;LRR_4;LRR_4	226-458;634-662;732-749
LM8	CN	ORUFILM12g000419-gene	ORUFILM12g000419	Chr12	18504486	18506254	-	Rx_N;domain_CC;NB-ARC	33-98;70-90;197-432
LM8	CN	ORUFILM12g000420-gene	ORUFILM12g000420	Chr12	18516844	18521179	-	domain_CC;NB-ARC	64-84;157-380
LM8	CN	ORUFILM12g000427-gene	ORUFILM12g000427	Chr12	18592863	18595268	+	Rx_N;NB-ARC;F_actin_bind	25-101;193-421;430-492
LM8	CNL	ORUFILM12g000453-gene	ORUFILM12g000453	Chr12	18861281	18863995	-	Rx_N;NB-ARC;LRR_8;LRR_8;DUF6037	20-106;182-426;585-637;750-805;823-889
LM8	CNL	ORUFILM12g000582-gene	ORUFILM12g000582	Chr12	20710600	20713475	-	Rx_N;domain_CC;NB-ARC;LRR_4	7-91;26-53;166-409;720-741
LM8	CN	ORUFILM12g000584-gene	ORUFILM12g000584	Chr12	20721072	20723551	-	Rx_N;domain_CC;NB-ARC	7-91;26-53;157-399
LM8	CNL	ORUFILM12g000615-gene	ORUFILM12g000615	Chr12	21087263	21106165	-	Rx_N;domain_CC;NB-ARC;LRR_4;LRR_8	21-95;107-127;398-635;854-892;1066-1100
LM8	CNL	ORUFILM12g000646-gene	ORUFILM12g000646	Chr12	21385112	21388156	-	Rx_N;NB-ARC;LRR_8	11-93;176-421;601-651
LM8	CNL	ORUFILM12g000651-gene	ORUFILM12g000651	Chr12	21402614	21406238	+	Rx_N;domain_CC;NB-ARC;LRR_8	8-91;112-139;172-417;597-651
LM8	CNL	ORUFILM12g000652-gene	ORUFILM12g000652	Chr12	21407050	21413831	+	Rx_N;domain_CC;domain_CC;NB-ARC;LRR_8;H-kinase_dim;LRR_4	40-121;52-79;144-171;221-449;629-682;698-755;807-838
LM8	RNL	ORUFILM12g000772-gene	ORUFILM12g000772	Chr12	22699590	22703310	+	RPW8;domain_CC;domain_CC;NB-ARC;LRR_4	11-117;61-84;119-146;219-442;770-811
LM8	NL	ORUFILM12g001324-gene	ORUFILM12g001324	Chr12	1224807	1227254	-	NB-ARC;ROF;LRR_8;LRR_4;LRR_4;LRR_4	2-185;276-333;429-486;524-561;571-601;720-754
LM8	NL	ORUFILM12g001386-gene	ORUFILM12g001386	Chr12	1582908	1587715	+	NB-ARC;LRR_4	130-239;502-529
LM8	CNL	ORUFILM12g001623-gene	ORUFILM12g001623	Chr12	3474976	3482221	+	Rx_N;NB-ARC;LRR_8	6-88;190-450;676-707
LM8	CNL	ORUFILM12g001766-gene	ORUFILM12g001766	Chr12	4730276	4734067	-	Rx_N;domain_CC;domain_CC;NB-ARC;LRR_8;domain_CC	8-92;27-54;116-136;169-405;654-687;694-714
LM8	CNL	ORUFILM12g001767-gene	ORUFILM12g001767	Chr12	4741727	4753489	-	Rx_N;domain_CC;domain_CC;FdsD;NB-ARC;HcgF;LRR_8;LRR_8	8-91;28-55;110-137;114-150;170-405;515-574;653-687;746-777
LM8	CNL	ORUFILM12g001796-gene	ORUFILM12g001796	Chr12	5036543	5041015	+	Rx_N;domain_CC;NB-ARC;LRR_8;LRR_4	12-107;121-141;192-435;614-666;876-914
LM8	CNL	ORUFILM12g001799-gene	ORUFILM12g001799	Chr12	5050702	5059094	-	Rx_N;domain_CC;NB-ARC;LRR_8	10-94;34-54;195-399;618-669
LM8	CNL	ORUFILM12g001808-gene	ORUFILM12g001808	Chr12	5289559	5293868	-	Rx_N;NB-ARC;LRR_8	14-102;218-452;1031-1081
LM8	CN	ORUFILM12g001818-gene	ORUFILM12g001818	Chr12	5382275	5384197	-	Rx_N;domain_CC;NB-ARC	17-101;74-94;219-439
LM8	CN	ORUFILM12g001819-gene	ORUFILM12g001819	Chr12	5388291	5390246	+	Rx_N;domain_CC;domain_CC;NB-ARC	17-105;28-48;75-102;218-449
LM8	NL	ORUFILM12g001823-gene	ORUFILM12g001823	Chr12	5421907	5428022	-	NB-ARC;LRR_8;LRR_4	205-428;599-652;775-811
LM8	CN	ORUFILM12g001828-gene	ORUFILM12g001828	Chr12	5456317	5458217	-	Rx_N;domain_CC;domain_CC;NB-ARC	17-103;78-98;138-158;223-377
LM8	NBS	ORUFILM12g001829-gene	ORUFILM12g001829	Chr12	5460194	5478304	+	NB-ARC	247-446
LM8	CNL	ORUFILM12g001876-gene	ORUFILM12g001876	Chr12	5658941	5663251	-	Rx_N;domain_CC;NB-ARC;LRR_4;LRR_4	34-104;79-99;236-460;1081-1119;1241-1285
LM8	CNL	ORUFILM12g001984-gene	ORUFILM12g001984	Chr12	7295200	7299173	+	Rx_N;domain_CC;NB-ARC;LRR_8	12-93;115-142;178-412;755-793
LM8	CNL	ORUFILM12g002084-gene	ORUFILM12g002084	Chr12	9368845	9372200	-	Rx_N;domain_CC;NB-ARC;LRR_4;LRR_8	12-95;121-141;173-397;663-694;748-781
LM8	CN	ORUFILM12g002088-gene	ORUFILM12g002088	Chr12	9395032	9401572	-	Rx_N;domain_CC;NB-ARC	12-95;121-141;174-419
LM8	CNL	ORUFILM12g002094-gene	ORUFILM12g002094	Chr12	9491558	9496939	-	Rx_N;domain_CC;NB-ARC;LRR_8;LRR_8	12-99;52-72;173-390;589-641;745-779
LM8	NL	ORUFILM12g002096-gene	ORUFILM12g002096	Chr12	9504188	9506164	-	NB-ARC;LRR_8;LRR_8	4-128;327-378;482-516
LM8	CNL	ORUFILM12g002098-gene	ORUFILM12g002098	Chr12	9512543	9521467	-	Rx_N;domain_CC;RuvB_N;NB-ARC;LRR_8	12-91;48-68;181-230;232-339;535-589
LM8	CNL	ORUFILM12g002099-gene	ORUFILM12g002099	Chr12	9549673	9553178	-	Rx_N;domain_CC;NB-ARC;LRR_8	12-97;59-79;173-390;589-641
LM8	CNL	ORUFILM12g002100-gene	ORUFILM12g002100	Chr12	9556066	9560242	-	Rx_N;domain_CC;NB-ARC;LRR_8;LRR_4	12-96;114-134;172-408;608-659;761-802
LM8	CNL	ORUFILM12g002134-gene	ORUFILM12g002134	Chr12	10099091	10109984	-	Rx_N;IMS_C;NB-ARC;LRR_8;LRR_8	13-115;117-171;214-463;638-673;714-752
LM8	CNL	ORUFILM12g002136-gene	ORUFILM12g002136	Chr12	10125366	10134664	+	Rx_N;domain_CC;domain_CC;NB-ARC;LRR_8;LRR_8	12-99;69-89;126-153;183-396;637-688;845-900
Osa	NA	ChrUn.fgenesh.gene.26;Name=ChrUn.fgenesh.mRNA.26	ChrUn.fgenesh.mRNA.26	NA	156123	158885	-	NA	NA
Osa	NA	ChrUn.fgenesh.gene.29;Name=ChrUn.fgenesh.mRNA.29	ChrUn.fgenesh.mRNA.29	NA	176226	178994	+	NA	NA
Osa	CNL	LOC_Os01g02250	LOC_Os01g02250.1	Chr1	689792	694013	+	Rx_N;NB-ARC;LRR_8;LRR_8;LRR_8;LRR_4;domain_CC	11-88;251-494;645-687;966-1000;1002-1053;1265-1304;1321-1341
Osa	CNL	LOC_Os01g02280	LOC_Os01g02280.1	Chr1	707340	714322	+	NB-ARC;LRR_8;LRR_8;LRR_8;LRR_4;LRR_4;domain_CC	776-938;1089-1131;1410-1444;1446-1497;1515-1554;1709-1748;1765-1785
Osa	CNL	LOC_Os01g05600	LOC_Os01g05600.1	Chr1	2669952	2672924	-	Rx_N;domain_CC;UMP1;NB-ARC;LRR_8;LRR_4	12-88;34-54;111-178;182-385;533-591;858-902
Osa	CNL	LOC_Os01g05620	LOC_Os01g05620.1	Chr1	2682019	2684988	-	Rx_N;domain_CC;NB-ARC;LRR_8;LRR_8;LRR_4	12-88;34-54;185-386;534-592;605-642;857-901
Osa	NBS	LOC_Os01g15250	LOC_Os01g15250.1	Chr1	8535675	8537042	-	NB-ARC	194-316
Osa	CNL	LOC_Os01g15580	LOC_Os01g15580.1	Chr1	8751071	8755448	+	Rx_N;NB-ARC;LRR_8;LRR_8;LRR_8;LRR_4;LRR_8	11-84;180-413;574-627;643-699;786-842;1019-1049;1207-1263
Osa	NL	LOC_Os01g16370	LOC_Os01g16370.1	Chr1	9293171	9299788	+	NB-ARC;LRR_8;LRR_8;LRR_4	3-247;397-433;450-500;614-647
Osa	CNL	LOC_Os01g16390	LOC_Os01g16390.1	Chr1	9306108	9309845	-	Rx_N;domain_CC;NB-ARC;LRR_4;LRR_8	12-94;38-58;295-451;668-703;846-885
Osa	CNL	LOC_Os01g16400	LOC_Os01g16400.1	Chr1	9314159	9318060	+	Rx_N;domain_CC;NB-ARC;LRR_8	12-96;38-58;211-459;681-730
Osa	CNL	LOC_Os01g20720	LOC_Os01g20720.1	Chr1	11526651	11529893	+	Rx_N;NB-ARC;LRR_8;LRR_4	3-99;188-408;617-670;920-959
Osa	NBS	LOC_Os01g21240	LOC_Os01g21240.1	Chr1	11855552	11858974	+	NB-ARC	72-316
Osa	CNL	LOC_Os01g23380	LOC_Os01g23380.1	Chr1	13141932	13144941	-	Rx_N;domain_CC;NB-ARC;LRR_4	12-91;129-156;190-430;611-647
Osa	NL	LOC_Os01g24820	LOC_Os01g24820.1	Chr1	13979885	13983744	-	NB-ARC;LRR_8	160-391;519-563
Osa	NBS	LOC_Os01g25340	LOC_Os01g25340.1	Chr1	14318259	14319567	-	NB-ARC	120-246
Osa	CN	LOC_Os01g25630	LOC_Os01g25630.1	Chr1	14526602	14531604	-	Rx_N;NB-ARC	14-99;185-441
Osa	CN	LOC_Os01g25720	LOC_Os01g25720.1	Chr1	14576587	14581967	-	Rx_N;NB-ARC	14-99;191-442
Osa	CNL	LOC_Os01g25740	LOC_Os01g25740.1	Chr1	14587007	14591754	-	Rx_N;domain_CC;NB-ARC;LRR_4;LRR_4;FNIP	16-96;22-42;171-404;591-631;775-805;1065-1101
Osa	CNL	LOC_Os01g25760	LOC_Os01g25760.1	Chr1	14597790	14602976	-	Rx_N;NB-ARC;LRR_8;LRR_4;LRR_4;LRR_4;LRR_4	14-98;179-391;596-633;782-820;1032-1070;1111-1144;1155-1187
Osa	CNL	LOC_Os01g25810	LOC_Os01g25810.1	Chr1	14612547	14617122	-	Rx_N;NB-ARC;LRR_8;LRR_4;LRR_4	14-98;181-410;594-630;780-811;1013-1051
Osa	CNL	LOC_Os01g33684	LOC_Os01g33684.1	Chr1	18531902	18540820	-	Rx_N;domain_CC;domain_CC;domain_CC;NB-ARC;LRR_4;LRR_4	28-103;40-60;71-91;111-145;187-417;634-670;726-764
Osa	CNL	LOC_Os01g33810	LOC_Os01g33810.1	Chr1	18613744	18616560	+	Rx_N;NB-ARC;DUF2862;LRR_8	21-72;92-334;388-415;519-570
Osa	CNL	LOC_Os01g35254	LOC_Os01g35254.1	Chr1	19516756	19522490	-	domain_CC;Peptidase_C48;NB-ARC;LRR_4;LRR_8	118-138;594-706;750-969;1232-1264;1280-1338
Osa	CNL	LOC_Os01g36640	LOC_Os01g36640.1	Chr1	20327990	20334833	+	Rx_N;domain_CC;domain_CC;NB-ARC;LRR_8;LRR_8	5-105;36-56;116-136;173-394;565-615;762-798
Osa	CN	LOC_Os01g39990	LOC_Os01g39990.1	Chr1	22552874	22554531	-	Rx_N;domain_CC;NB-ARC	10-92;93-120;190-318
Osa	CN	LOC_Os01g40020	LOC_Os01g40020.1	Chr1	22575461	22576837	-	Rx_N;NB-ARC	16-88;185-259
Osa	CN	LOC_Os01g40040	LOC_Os01g40040.1	Chr1	22587503	22589976	-	Rx_N;AAA_14;NB-ARC	12-85;163-208;235-343
Osa	CN	LOC_Os01g41890	LOC_Os01g41890.1	Chr1	23746840	23751713	+	Rx_N;NB-ARC	1-91;188-423
Osa	CN	LOC_Os01g42330	LOC_Os01g42330.1	Chr1	24022059	24027535	-	Rx_N;domain_CC;domain_CC;NB-ARC;domain_CC;zf-RVT	16-110;45-75;254-274;340-528;383-403;1098-1179
Osa	NBS	LOC_Os01g52270	LOC_Os01g52270.1	Chr1	30048291	30049986	+	NB-ARC	197-320
Osa	CN	LOC_Os01g52280	LOC_Os01g52280.1	Chr1	30055567	30057039	+	Rx_N;AAA_14;NB-ARC	8-95;201-254;263-353
Osa	CN	LOC_Os01g52290	LOC_Os01g52290.1	Chr1	30058008	30060963	+	Rx_N;domain_CC;AAA_16;NB-ARC	22-101;47-67;174-236;276-391
Osa	NBS	LOC_Os01g52304	LOC_Os01g52304.1	Chr1	30062716	30066346	+	NB-ARC	140-255
Osa	CN	LOC_Os01g52320	LOC_Os01g52320.1	Chr1	30068605	30070131	+	Rx_N;NB-ARC	9-93;272-388
Osa	CN	LOC_Os01g52330	LOC_Os01g52330.1	Chr1	30075624	30077126	+	Rx_N;NB-ARC	9-92;268-382
Osa	CN	LOC_Os01g52340	LOC_Os01g52340.1	Chr1	30079649	30081500	+	Rx_N;AAA_14;NB-ARC	9-91;202-244;276-354
Osa	CN	LOC_Os01g52380	LOC_Os01g52380.1	Chr1	30091365	30093186	+	Rx_N;NB-ARC	9-92;274-389
Osa	TN	LOC_Os01g55530	LOC_Os01g55530.1	Chr1	31992087	31996466	-	TIR_2;NB-ARC	187-264;473-652
Osa	CNL	LOC_Os01g57270	LOC_Os01g57270.2	Chr1	33091621	33096363	+	Rx_N;Laminin_II;NB-ARC;LRR_8;domain_CC;LRR_4;LRR_4	14-61;70-114;180-412;559-613;884-908;941-981;1172-1214
Osa	CNL	LOC_Os01g57280	LOC_Os01g57280.1	Chr1	33099464	33103906	+	Rx_N;domain_CC;NB-ARC;LRR_8;LRR_4;LRR_4	89-137;102-126;253-486;625-663;1015-1054;1247-1289
Osa	CNL	LOC_Os01g57310	LOC_Os01g57310.1	Chr1	33116117	33124371	+	Rx_N;domain_CC;YojJ;NB-ARC;LRR_8;LRR_6;LRR_4;LRR_4	50-98;63-83;110-151;214-447;585-624;747-766;978-1017;1210-1252
Osa	CNL	LOC_Os01g57340	LOC_Os01g57340.1	Chr1	33141127	33145609	+	Rx_N;domain_CC;YojJ;NB-ARC;LRR_8;LRR_6;LRR_4;LRR_4	50-98;63-83;110-151;214-447;585-624;747-766;978-1017;1210-1252
Osa	CNL	LOC_Os01g57870	LOC_Os01g57870.1	Chr1	33460254	33463913	-	domain_CC;NB-ARC;LRR_8	33-60;153-373;529-588
Osa	NBS	LOC_Os01g58510	LOC_Os01g58510.1	Chr1	33815405	33816598	+	NB-ARC	166-379
Osa	NL	LOC_Os01g58530	LOC_Os01g58530.1	Chr1	33821306	33828897	+	NB-ARC;LRR_8;LRR_8;LRR_8	32-226;399-455;469-526;540-595
Osa	CN	LOC_Os01g70080	LOC_Os01g70080.1	Chr1	40556007	40561361	-	Rx_N;domain_CC;NB-ARC;HIRAN	5-91;128-148;185-449;475-529
Osa	CN	LOC_Os01g71114	LOC_Os01g71114.1	Chr1	41159307	41163822	-	Rx_N;domain_CC;NB-ARC	14-103;31-58;173-423
Osa	CNL	LOC_Os01g72390	LOC_Os01g72390.1	Chr1	41986078	41988856	-	Rx_N;NB-ARC;LRR_4;LRR_4;LRR_8	67-95;132-314;484-507;522-536;550-606
Osa	CNL	LOC_Os01g72680	LOC_Os01g72680.1	Chr1	42169412	42172204	+	TMF_TATA_bd;domain_CC;NB-ARC;LRR_8;LRR_4;LRR_4	5-67;5-25;123-365;484-537;553-591;738-775
Osa	CN	LOC_Os02g02640	LOC_Os02g02640.1	Chr2	967172	974497	+	Rx_N;domain_CC;NB-ARC;NB-ARC	45-135;74-94;244-371;379-448
Osa	CNL	LOC_Os02g02660	LOC_Os02g02660.1	Chr2	978126	987135	+	Rx_N;domain_CC;zf-RVT;domain_CC;NB-ARC;domain_CC;LRR_8;LRR_8;LRR_4;LRR_4	13-101;41-61;535-619;676-696;728-884;1093-1113;1404-1458;1643-1696;1755-1784;1860-1894
Osa	CNL	LOC_Os02g02670	LOC_Os02g02670.1	Chr2	988442	995506	+	Rx_N;domain_CC;NB-ARC;LRR_4;LRR_4	214-288;244-264;418-662;1417-1450;1649-1690
Osa	CNL	LOC_Os02g04530	LOC_Os02g04530.1	Chr2	2011707	2018122	+	Rx_N;domain_CC;NB-ARC;domain_CC;domain_CC;LRR_4;domain_CC;LRR_4;LRR_5	51-105;74-94;219-428;282-302;381-401;600-639;724-744;931-971;1159-1198
Osa	CNL	LOC_Os02g09790	LOC_Os02g09790.1	Chr2	5048656	5052503	-	Rx_N;domain_CC;NB-ARC;LRR_8	16-100;120-143;177-420;602-653
Osa	CN	LOC_Os02g10550	LOC_Os02g10550.1	Chr2	5554686	5556179	+	Rx_N;domain_CC;NB-ARC	4-76;24-44;188-371
Osa	CN	LOC_Os02g10580	LOC_Os02g10580.1	Chr2	5565956	5567620	+	Rx_N;domain_CC;NB-ARC	10-86;23-57;201-385
Osa	CN	LOC_Os02g10900	LOC_Os02g10900.1	Chr2	5785295	5788769	-	Helo_like_N;domain_CC;NB-ARC;domain_CC	1-90;65-85;171-391;531-551
Osa	CN	LOC_Os02g16060	LOC_Os02g16060.1	Chr2	9136748	9140133	+	Rx_N;domain_CC;NB-ARC	9-95;62-89;240-474
Osa	NBS	LOC_Os02g16250	LOC_Os02g16250.1	Chr2	9238439	9239236	+	NB-ARC	121-258
Osa	CNL	LOC_Os02g16270	LOC_Os02g16270.2	Chr2	9257998	9262614	+	Rx_N;NB-ARC;LRR_4;LRR_4;LRR_4	12-95;230-473;640-670;1061-1093;1172-1207
Osa	CN	LOC_Os02g16330	LOC_Os02g16330.1	Chr2	9284788	9290817	+	Rx_N;domain_CC;NB-ARC	12-96;63-86;244-475
Osa	CNL	LOC_Os02g17304	LOC_Os02g17304.1	Chr2	9922465	9928349	-	Rx_N;domain_CC;NB-ARC;LRR_8	12-96;115-142;173-413;607-648
Osa	CNL	LOC_Os02g18000	LOC_Os02g18000.1	Chr2	10444560	10450976	+	Rx_N;DUF5137;NB-ARC;LRR_8;LRR_8	46-106;173-219;220-448;618-651;809-869
Osa	CN	LOC_Os02g18070	LOC_Os02g18070.1	Chr2	10490446	10496413	+	Rx_N;domain_CC;NB-ARC	38-106;39-59;227-427
Osa	CNL	LOC_Os02g18080	LOC_Os02g18080.1	Chr2	10503049	10508541	+	Rx_N;NB-ARC;LRR_8	46-106;224-466;642-678
Osa	CNL	LOC_Os02g18140	LOC_Os02g18140.1	Chr2	10535635	10539699	+	domain_CC;Rx_N;NB-ARC;LRR_4	36-56;38-103;235-453;838-884
Osa	CNL	LOC_Os02g18510	LOC_Os02g18510.1	Chr2	10776284	10780758	-	Rx_N;NB-ARC;LRR_4;LRR_8	8-87;175-368;489-525;659-690
Osa	CNL	LOC_Os02g19750	LOC_Os02g19750.1	Chr2	11550975	11554441	+	Rx_N;NB-ARC;LRR_4;FTH;domain_CC	5-76;167-431;616-653;698-759;720-740
Osa	CNL	LOC_Os02g19890	LOC_Os02g19890.1	Chr2	11701937	11707651	-	Rx_N;NB-ARC;LRR_8;domain_CC;Jacalin	7-88;174-416;597-650;911-931;944-1071
Osa	CN	LOC_Os02g20210	LOC_Os02g20210.1	Chr2	11902747	11904935	-	Rx_N;NB-ARC	11-55;156-390
Osa	CN	LOC_Os02g20420	LOC_Os02g20420.1	Chr2	12039383	12052093	-	Rx_N;domain_CC;domain_CC;NB-ARC;DUF4283;DUF3678;domain_CC;RVT_1	359-446;385-405;412-432;520-648;866-990;1178-1194;1250-1270;1494-1668
Osa	NL	LOC_Os02g20460	LOC_Os02g20460.1	Chr2	12065355	12068633	-	NB-ARC;LRR_4;LRR_4;LRR_4;LRR_6	5-96;172-209;332-372;485-529;568-585
Osa	CNL	LOC_Os02g25900	LOC_Os02g25900.2	Chr2	15192254	15196689	+	Rx_N;NB-ARC;LRR_4;LRR_4;domain_CC;LRR_4;LRR_4	8-90;181-397;577-615;623-659;736-760;875-923;952-986
Osa	NL	LOC_Os02g27500	LOC_Os02g27500.1	Chr2	16270018	16272549	-	NB-ARC;LRR_8;LRR_8;LRR_4	5-103;259-318;507-548;613-650
Osa	NL	LOC_Os02g27540	LOC_Os02g27540.1	Chr2	16311925	16315043	-	NB-ARC;LRR_4;LRR_8	26-250;362-396;560-598
Osa	NBS	LOC_Os02g27680	LOC_Os02g27680.1	Chr2	16404455	16405273	+	NB-ARC	29-190
Osa	CNL	LOC_Os02g30150	LOC_Os02g30150.1	Chr2	17910631	17915473	+	Rx_N;NB-ARC;LRR_8;LRR_4;LRR_8;LRR_8;LRR_8	17-103;218-444;613-644;827-859;961-1015;1056-1110;1208-1256
Osa	CNL	LOC_Os02g35210	LOC_Os02g35210.1	Chr2	21166678	21169952	+	Rx_N;domain_CC;NB-ARC;LRR_8;LRR_8	8-90;48-68;180-401;598-653;664-697
Osa	CN	LOC_Os02g39884	LOC_Os02g39884.1	Chr2	24098151	24099882	-	Rx_N;NB-ARC	18-98;186-417
Osa	CN	LOC_Os02g41760	LOC_Os02g41760.1	Chr2	25103334	25105616	-	Rx_N;domain_CC;NB-ARC	9-91;21-41;255-381
Osa	NL	LOC_Os03g10900	LOC_Os03g10900.1	Chr3	5596830	5599784	-	NB-ARC;LRR_8;LRR_4;LRR_8	185-431;583-640;653-685;837-878
Osa	CNL	LOC_Os03g10910	LOC_Os03g10910.1	Chr3	5607032	5609758	+	domain_CC;NB-ARC;LRR_8;LRR_8;LRR_8	67-87;163-383;555-585;603-656;793-829
Osa	CNL	LOC_Os03g14900	LOC_Os03g14900.1	Chr3	8122245	8126084	-	domain_CC;domain_CC;NB-ARC;LRR_8;LRR_6	30-50;68-88;174-400;593-648;798-811
Osa	CNL	LOC_Os03g20840	LOC_Os03g20840.1	Chr3	11798065	11802045	-	Rx_N;domain_CC;NB-ARC;LRR_8;LRR_4;LRR_4;LRR_8	21-91;35-59;181-421;602-655;808-844;854-876;921-978
Osa	NL	LOC_Os03g26260	LOC_Os03g26260.1	Chr3	15015806	15023305	+	NB-ARC;LRR_8	105-342;562-600
Osa	CNL	LOC_Os03g30910	LOC_Os03g30910.1	Chr3	17605272	17607751	+	Rx_N;NB-ARC;NB-ARC;LRR_8;LRR_8	12-89;186-275;294-383;537-593;723-761
Osa	CNL	LOC_Os03g36920	LOC_Os03g36920.1	Chr3	20485905	20491235	-	Rx_N;NB-ARC;LRR_8;LRR_4;LRR_8	17-101;189-441;579-624;636-676;988-1032
Osa	CNL	LOC_Os03g37720	LOC_Os03g37720.1	Chr3	20913610	20917410	-	Rx_N;NB-ARC;LRR_8;LRR_4	17-90;220-461;650-700;1024-1061
Osa	CNL	LOC_Os03g38250	LOC_Os03g38250.1	Chr3	21233600	21237936	+	Rx_N;NB-ARC;LRR_8;LRR_8	10-108;189-431;605-649;652-690
Osa	CNL	LOC_Os03g38330	LOC_Os03g38330.1	Chr3	21268409	21272412	+	Rx_N;domain_CC;domain_CC;NB-ARC;LRR_8;LRR_8;LRR_4	10-105;40-60;90-110;187-430;589-630;638-676;917-950
Osa	NL	LOC_Os03g40194	LOC_Os03g40194.1	Chr3	22347660	22351524	-	NB-ARC;LRR_8;LRR_4	98-348;522-578;704-736
Osa	CNL	LOC_Os03g46550	LOC_Os03g46550.1	Chr3	26337727	26341982	+	Rx_N;domain_CC;NB-ARC;LRR_4;LRR_4;LRR_8	7-89;53-73;175-414;593-628;661-687;746-776
Osa	CNL	LOC_Os03g48320	LOC_Os03g48320.1	Chr3	27517616	27521492	-	Rx_N;domain_CC;domain_CC;NB-ARC;LRR_8;LRR_4;LRR_8	9-88;34-54;120-140;217-422;600-652;669-695;917-971
Osa	CNL	LOC_Os03g48370	LOC_Os03g48370.1	Chr3	27536734	27543081	+	Rx_N;domain_CC;NB-ARC;LRR_8;LRR_4;LRR_6	12-85;34-54;160-374;529-584;597-622;676-696
Osa	CNL	LOC_Os03g50150	LOC_Os03g50150.1	Chr3	28599798	28603935	+	Rx_N;NB-ARC;Exosortase_EpsH;LRR_4;LRR_4	6-92;230-430;552-624;643-682;881-919
Osa	CNL	LOC_Os03g63150	LOC_Os03g63150.2	Chr3	35693286	35699010	-	Rx_N;domain_CC;NB-ARC;LRR_8;LRR_4;LRR_8	14-100;53-73;183-426;601-634;787-815;1214-1251
Osa	CNL	LOC_Os03g63200	LOC_Os03g63200.1	Chr3	35710304	35715776	-	Rx_N;NB-ARC;LRR_8;LRR_4;LRR_4	7-93;175-413;606-662;796-816;1223-1250
Osa	CNL	LOC_Os03g63240	LOC_Os03g63240.1	Chr3	35729881	35732118	-	Rx_N;domain_CC;NB-ARC;LRR_8	14-98;53-73;183-416;598-650
Osa	NL	LOC_Os04g02030	LOC_Os04g02030.1	Chr4	639804	643202	-	NB-ARC;DUF2610;LRR_4	165-372;947-973;1049-1092
Osa	CNL	LOC_Os04g02110	LOC_Os04g02110.1	Chr4	681115	687716	-	domain_CC;NB-ARC;LRR_8;LRR_4;LRR_4;LRR_4;LRR_8	27-47;208-418;582-622;636-675;791-821;992-1032;1056-1096
Osa	CN	LOC_Os04g02120	LOC_Os04g02120.1	Chr4	692760	695278	-	Rx_N;NB-ARC	24-96;210-332
Osa	CN	LOC_Os04g02460	LOC_Os04g02460.1	Chr4	893646	894599	-	NB-ARC;domain_CC	44-141;110-130
Osa	CNL	LOC_Os04g02860	LOC_Os04g02860.1	Chr4	1113475	1118619	+	Rx_N;domain_CC;NB-ARC;LRR_4	85-169;181-208;246-488;825-857
Osa	NL	LOC_Os04g08390	LOC_Os04g08390.1	Chr4	4484997	4490101	-	NB-ARC;LRR_8;LRR_4;LRR_4;DUF4379;DUF4379;LRR_4	12-147;331-385;487-519;567-582;649-667;780-804;858-901
Osa	CNL	LOC_Os04g11430	LOC_Os04g11430.1	Chr4	6250562	6253415	+	Rx_N;NB-ARC;LRR_8	15-105;228-442;643-681
Osa	NL	LOC_Os04g11780	LOC_Os04g11780.1	Chr4	6448554	6452290	+	NB-ARC;LRR_8	76-176;314-370
Osa	NL	LOC_Os04g12460	LOC_Os04g12460.1	Chr4	6889026	6894168	-	NB-ARC;LRR_8;LRR_4;LRR_4;LRR_4	12-170;366-405;505-544;568-605;868-899
Osa	CN	LOC_Os04g12830	LOC_Os04g12830.1	Chr4	7084934	7088113	+	Rx_N;domain_CC;NB-ARC;NB-ARC	13-93;116-136;191-369;411-573
Osa	CNL	LOC_Os04g14220	LOC_Os04g14220.1	Chr4	7973003	7983887	-	Rx_N;domain_CC;NB-ARC;LRR_4	27-104;45-65;187-417;598-635
Osa	CNL	LOC_Os04g21890	LOC_Os04g21890.1	Chr4	12396117	12398915	+	Rx_N;NB-ARC;LRR_8;LRR_4	21-104;189-427;608-660;833-874
Osa	CNL	LOC_Os04g22090	LOC_Os04g22090.1	Chr4	12507446	12512922	-	NB-ARC;LRR_4;domain_CC;LRR_8	78-326;932-964;1177-1197;1194-1234
Osa	CNL	LOC_Os04g24700	LOC_Os04g24700.1	Chr4	14180680	14183154	+	Rx_N;NB-ARC;LRR_8	23-87;244-436;567-613
Osa	CN	LOC_Os04g25900	LOC_Os04g25900.1	Chr4	15062899	15069140	+	Rx_N;NB-ARC;domain_CC	64-103;213-429;731-751
Osa	NL	LOC_Os04g26350	LOC_Os04g26350.1	Chr4	15371729	15375108	-	NB-ARC;LRR_8;LRR_4;LRR_4;LRR_4	12-171;366-405;505-542;568-605;863-894
Osa	CN	LOC_Os04g30530	LOC_Os04g30530.1	Chr4	18247444	18250388	+	Rx_N;NB-ARC	162-237;343-557
Osa	CN	LOC_Os04g30610	LOC_Os04g30610.1	Chr4	18279293	18281498	+	Rx_N;NB-ARC	19-51;157-369
Osa	CNL	LOC_Os04g30660	LOC_Os04g30660.1	Chr4	18318639	18322459	+	Rx_N;domain_CC;NB-ARC;LRR_8;CSTF_C;LRR_4;LRR_8	65-138;65-85;243-456;623-658;731-743;771-816;843-885
Osa	CN	LOC_Os04g30690	LOC_Os04g30690.1	Chr4	18340866	18344512	+	domain_CC;Rx_N;NB-ARC	58-85;62-138;242-456
Osa	CNL	LOC_Os04g30930	LOC_Os04g30930.1	Chr4	18490353	18494159	+	Rx_N;NB-ARC;LRR_4;LRR_4	14-102;193-440;623-652;849-890
Osa	CNL	LOC_Os04g39460	LOC_Os04g39460.1	Chr4	23506845	23509631	+	PspA_IM30;domain_CC;NB-ARC;LRR_8;LRR_4	22-121;23-43;148-366;521-577;591-623
Osa	CNL	LOC_Os04g41370	LOC_Os04g41370.1	Chr4	24538462	24541590	-	Rx_N;NB-ARC;LRR_8;LRR_4;LRR_8	2-84;156-377;565-620;633-668;966-1022
Osa	CNL	LOC_Os04g43340	LOC_Os04g43340.1	Chr4	25631835	25636842	-	Rx_N;domain_CC;NB-ARC;Glyco_transf_36;LRR_4;LRR_8;LRR_4	52-106;72-99;185-406;506-580;603-641;644-678;809-843
Osa	NL	LOC_Os04g43440	LOC_Os04g43440.1	Chr4	25708299	25712533	-	NB-ARC;LRR_8;LRR_4	165-302;504-562;573-618
Osa	CNL	LOC_Os04g46300	LOC_Os04g46300.1	Chr4	27430842	27434629	-	Rx_N;NB-ARC;LRR_8;LRR_8	11-89;174-418;569-621;746-801
Osa	CN	LOC_Os04g52970	LOC_Os04g52970.1	Chr4	31553065	31558406	+	Rx_N;domain_CC;AAA_16;NB-ARC	14-97;41-61;221-289;291-419
Osa	CNL	LOC_Os04g53030	LOC_Os04g53030.1	Chr4	31577881	31583871	+	Rx_N;NB-ARC;LRR_8;zf-RVT	12-104;245-486;1432-1454;1556-1612
Osa	NL	LOC_Os04g53040	LOC_Os04g53040.1	Chr4	31586585	31597784	+	ABC_tran;gag_pre-integrs;rve;RVT_2;RVT_2;NB-ARC;LRR_4;LRR_4;LRR_4;LRR_4	12-68;120-189;204-302;660-757;777-865;946-1110;1288-1322;1541-1581;1648-1680;1750-1790
Osa	CN	LOC_Os04g53050	LOC_Os04g53050.1	Chr4	31600121	31604201	+	Rx_N;domain_CC;NB-ARC	33-100;202-229;263-485
Osa	CNL	LOC_Os04g53120	LOC_Os04g53120.1	Chr4	31638099	31644795	+	Rx_N;zf-BED;domain_CC;NB-ARC;Leptin;LRR_4;LRR_4;LRR_4;FNIP;domain_CC;LRR_4	31-100;143-188;262-282;321-570;804-874;1231-1273;1396-1437;1489-1530;1555-1585;1785-1805;1800-1837
Osa	CNL	LOC_Os04g53160	LOC_Os04g53160.1	Chr4	31656691	31662693	+	Rx_N;zf-BED;NB-ARC;LRR_8;LRR_4;FNIP;LRR_8;LRR_8	16-102;138-183;312-539;762-797;1335-1376;1401-1427;1498-1553;1591-1646
Osa	CNL	LOC_Os04g53496	LOC_Os04g53496.1	Chr4	31854429	31862286	+	Rx_N;domain_CC;NB-ARC;T2SSE_N;DUF2316;LRR_4;LRR_4	11-92;64-84;316-544;754-820;1184-1233;1477-1513;1729-1769
Osa	CNL	LOC_Os05g12570	LOC_Os05g12570.1	Chr5	7211727	7216703	+	Rx_N;NB-ARC;LRR_8;LRR_4	20-88;199-422;560-611;625-668
Osa	CNL	LOC_Os05g12770	LOC_Os05g12770.1	Chr5	7325664	7330296	-	Rx_N;domain_CC;NB-ARC;NB-ARC;LRR_8;LRR_8;LRR_4	14-84;113-140;199-352;403-470;607-660;680-722;931-973
Osa	NL	LOC_Os05g15040	LOC_Os05g15040.1	Chr5	8526403	8535211	-	NB-ARC;LRR_8;WD40	117-367;558-605;1111-1145
Osa	CNL	LOC_Os05g16180	LOC_Os05g16180.1	Chr5	9144559	9149801	-	Rx_N;Matrilin_ccoil;NB-ARC;LRR_8	22-72;75-88;163-320;341-377
Osa	CNL	LOC_Os05g16200	LOC_Os05g16200.1	Chr5	9151346	9154980	-	Rx_N;domain_CC;NB-ARC;LRR_8;LRR_4	13-89;34-54;187-407;588-642;858-901
Osa	NL	LOC_Os05g23250	LOC_Os05g23250.1	Chr5	13269605	13277175	-	NB-ARC;LRR_8;LRR_8;LRR_8;LRR_8;LRR_4	184-323;547-597;607-648;662-719;803-859;1197-1233
Osa	NL	LOC_Os05g23990	LOC_Os05g23990.1	Chr5	13817137	13822276	+	NB-ARC;LRR_8;LRR_4;LRR_8;LRR_8;LRR_8	65-282;525-582;598-633;952-1006;1023-1078;1086-1126
Osa	CNL	LOC_Os05g30220	LOC_Os05g30220.1	Chr5	17512760	17517933	-	Rx_N;domain_CC;NB-ARC;LRR_8	34-95;63-87;196-449;597-650
Osa	CNL	LOC_Os05g31530	LOC_Os05g31530.1	Chr5	18341349	18347097	+	Rx_N;NB-ARC;RNA_helicase;LRR_8;LRR_4;LRR_8;LRR_4	10-93;168-414;473-526;588-623;638-673;886-918;1141-1180
Osa	CNL	LOC_Os05g31550	LOC_Os05g31550.1	Chr5	18354322	18357990	+	Rx_N;NB-ARC;LRR_8;LRR_4;LRR_8	10-93;168-388;594-650;1014-1046;1113-1165
Osa	CNL	LOC_Os05g31570	LOC_Os05g31570.1	Chr5	18377097	18382814	+	Rx_N;NB-ARC;RNA_helicase;LRR_8;LRR_4;LRR_8;LRR_4	10-93;168-414;473-526;574-623;638-673;886-918;1141-1180
Osa	CNL	LOC_Os05g34220	LOC_Os05g34220.2	Chr5	20258661	20262474	+	Rx_N;domain_CC;NB-ARC;Pan3_PK;LRR_8;LRR_4;LRR_5	14-101;41-61;220-423;464-546;601-652;803-840;1013-1089
Osa	CNL	LOC_Os05g34230	LOC_Os05g34230.1	Chr5	20263661	20266481	-	Rx_N;NB-ARC;LRR_8	35-94;167-428;552-603
Osa	CNL	LOC_Os05g40150	LOC_Os05g40150.1	Chr5	23580975	23585400	-	Rx_N;NB-ARC;LRR_8	6-88;183-423;671-706
Osa	CNL	LOC_Os05g40160	LOC_Os05g40160.1	Chr5	23586768	23590400	+	Rx_N;domain_CC;NB-ARC;LRR_8;CCDC32	9-100;126-146;192-433;595-651;722-776
Osa	CNL	LOC_Os05g41290	LOC_Os05g41290.1	Chr5	24184447	24189203	+	Rx_N;domain_CC;domain_CC;NB-ARC;LRR_8;LRR_8;LRR_4;LRR_4;LRR_8;FNIP	11-99;37-57;121-141;177-421;563-607;613-649;777-815;829-875;930-961;1065-1080
[truncated: 348 more rows]
